# Supplementary material for: Response of essential oil hemp (Cannabis sativa L.) growth, biomass, and cannabinoid profiles to varying fertigation rates
Source: PLoS One. 2021 Jul 29;16(7):e0252985. doi: 10.1371/journal.pone.0252985 (PMC8320997; doi:10.1371/journal.pone.0252985)
Supplement: S1 File — (XLSX) [file pone.0252985.s002.xlsx]

## Sheet: Sample Key
S1 File. Raw cannabinoid concentration quantification data including standard curves.
TDDC Name (ID in Column P)	MREC Sample Name		The percent recovery (column O) on each sheet represents the % weight by weight
52	N-001
53	N-002		CS1-8 are the calibration standards for that day.
54	N-003
55	N-004		The LLOQ was 0.05% recovery, oftentimes you will see great deviation in those compounds that have very low values as the machine was not sensitive enough to capture that - so don't be alarmed at that deviation.
56	N-005
57	N-006
58	N-007
59	N-008
60	N-009
61	N-010
62	N-011
63	N-012
64	N-013
65	N-014
66	N-015
67	N-017
68	N-018
69	N-019
70	N-020
71	N-021
72	N-022
73	N-023
74	N-025
75	N-026
76	N-027
77	N-028
78	N-029
79	N-030
80	N-031
81	N-032
82	N-033
83	N-034
84	N-035
85	N-036
86	N-037
87	N-038
88	N-039
89	N-040
90	N-041
91	N-042
92	N-045
93	N-046
94	N-047
95	N-050
96	N-051
97	N-052
98	N-053
99	N-054
100	N-055
101	N-056
102	N-057
103	N-058
104	N-059
105	N-060
106	N-061
107	N-062
108	N-063
109	N-064
110	N-065
111	N-066
112	N-067
113	N-068
114	N-070
115	N-071
116	N-072
117	N-073
118	N-074
119	N-075
120	N-076
121	N-077
122	N-078
123	N-079
124	N-080
125	N-081
126	N-084
127	N-086
128	N-087
129	N-088
130	N-089
131	N-090
132	N-091
133	N-092
134	N-093
135	N-094
136	N-095
137	N-096
138	N-097
139	N-098
140	N-099
141	N-100
142	N-101
143	N-103
144	N-104
145	N-105
146	N-106
147	N-107
148	N-108
149	N-109
150	N-110
151	N-111
152	N-112
153	N-113
154	N-114
155	N-116
156	N-117
157	N-118
158	N-119
159	N-120
160	N-121
161	N-122
162	N-123
163	N-124
164	N-125
165	N-126
166	N-128
167	N-129
168	N-130
169	N-131
170	N-132
171	N-133
172	N-134
173	N-135
174	N-136
175	N-138
176	N-139
177	N-140
178	N-142
179	N-143
180	N-144
181	N-145
182	N-146
183	N-147
184	N-148
185	N-149
186	N-150
187	N-151
188	N-152
189	N-153
190	N-154
191	N-155
192	N-156
193	N-157
194	N-158
195	N-159
196	N-160
197	N-161
198	N-162
199	N-163
200	N-164
201	N-165
202	N-166
203	N-167
204	N-168
205	N-169
206	N-170
207	N-171
208	N-172
209	N-173
210	N-174
211	N-175
212	N-176
213	N-177
214	N-179
215	N-180

## Sheet: 17FEB2020
Quantify Compound Summary Report
Printed Tue Mar 03 09:22:20 2020
Compound 1: CBC
	#	Name	Vial	Type	Std. Conc	RT	Area	IS Area	Response	Area Ratio	Conc.	%Dev	S/N	%Rec	ID
1	1	17FEB2020_SST1	2:A,2					42744.4
2	2	17FEB2020_SST2	2:A,2			3.68	98	50272	0.02	0.00196	0.291		3.302
3	3	17FEB2020_SST3	2:A,2			3.73	132	49968.5	0.026	0.00263	0.331		2.626
4	4	17FEB2020_SST4	2:A,2			3.63	49	50410.1	0.01	0.00097	0.232		2.627
5	5	17FEB2020_SST5	2:A,2			3.6	38	51017.1	0.007	0.00074	0.219		2.205
6	6	17FEB2020_SST6	2:A,2			3.66	4	49315.2	0.001	8e-05	0.18		0.277
7	7	17FEB2020_SST7	2:A,2					49479.9
8	8	17FEB2020_SST8	2:A,2			3.63	127	50030.4	0.025	0.00253	0.325		3.383
9	9	17FEB2020_CS0	2:A,1					37.197
10	10	17FEB2020_CSO_IS	2:A,2					49544.5
11	11	17FEB2020_CS1	2:A,3	Standard	10	3.61	8363	50366.1	1.66	0.16604	9.998	0	236.027	99.9848
12	12	17FEB2020_CS2	2:A,4	Standard	50	3.62	41361	49612.1	8.337	0.83369	49.498	-1	1440.44	98.9969
13	13	17FEB2020_CS3	2:A,5	Standard	100	3.62	84644	50067.7	16.906	1.69058	100.195	0.2	2212.64	100.195
14	14	17FEB2020_CS4	2:A,6	Standard	150	3.62	124163	47674.1	26.044	2.6044	154.26	2.8	2932.16	102.84
15	15	17FEB2020_CS5	2:A,7	Standard	500	3.62	406739	47896.4	84.921	8.49206	502.592	0.5	7269.03	100.518
16	16	17FEB2020_CS6	2:A,8	Standard	1000	3.61	787021	45987.3	171.139	17.1139	1012.69	1.3	10457	101.269
17	17	17FEB2020_CS7	2:B,1	Standard	1500	3.62	1126854	44597.7	252.671	25.2671	1495.05	-0.3	14993.4	99.6703
18	18	17FEB2020_CS8	2:B,2	Standard	2500	3.61	1811261	44409.8	407.851	40.7852	2413.15	-3.5	19136.6	96.5261
19	19	17FEB2020_BLANK_1	2:A,1					129.999
20	20	17FEB2020_FORM_1	2:B,3	Analyte	125	3.59	91	47528.6	0.019	0.00192	0.289	-99.8	2.674	0.230847	0.3105
21	21	17FEB2020_FORM_2	2:B,4	Analyte	125			48037
22	22	17FEB2020_FORM_3	2:B,5	Analyte	125	3.62	243	48268	0.05	0.00503	0.473	-99.6	2.516	0.378002
23	23	17FEB2020_FORM_4	2:B,3	Analyte	125	3.69	29	48788.6	0.006	0.00059	0.21	-99.8	1.499	0.168036
24	24	17FEB2020_FORM_5	2:B,4	Analyte	125	3.57	111	49132	0.023	0.00226	0.308	-99.8	2.141	0.24671
25	25	17FEB2020_FORM_6	2:B,5	Analyte	125	3.59	203	50496.1	0.04	0.00402	0.413	-99.7	4.183	0.330061
26	26	17FEB2020_FORM_7	2:B,3	Analyte	125	3.69	150	48768.8	0.031	0.00307	0.356	-99.7	2.163	0.285179
27	27	17FEB2020_FORM_8	2:B,4	Analyte	125	3.55	38	47336.5	0.008	0.0008	0.222	-99.8	2.22	0.17796
28	28	17FEB2020_FORM_9	2:B,5	Analyte	125	3.72	32	49279.2	0.006	0.00064	0.213	-99.8	2.179	0.170412
29	29	17FEB2020_BLANK_2	2:A,1			3.69	29						1.565
30	30	17FEB2020_FORM_10	2:B,6	Analyte	833.33	3.61	58	49273.6	0.012	0.00119	0.245	-100	2.812	0.029424	0.361111
31	31	17FEB2020_FORM_11	2:B,7	Analyte	833.33	3.71	34	46695.4	0.007	0.00072	0.218	-100	1.737	0.026122
32	32	17FEB2020_FORM_12	2:B,8	Analyte	833.33	3.66	399	47285.9	0.084	0.00845	0.675	-99.9	4.576	0.080959
33	33	17FEB2020_FORM_13	2:B,6	Analyte	833.33	3.62	303	45930	0.066	0.00659	0.565	-99.9	5.352	0.067807
34	34	17FEB2020_FORM_14	2:B,7	Analyte	833.33	3.59	134	47826.9	0.028	0.00281	0.341	-100	1.664	0.040912
35	35	17FEB2020_FORM_15	2:B,8	Analyte	833.33	3.69	4	47410	0.001	8e-05	0.18	-100	0.442	0.021552
36	36	17FEB2020_FORM_16	2:B,6	Analyte	833.33	3.62	1	45304.2	0	3e-05	0.177	-100	0.234	0.021188
37	37	17FEB2020_FORM_17	2:B,7	Analyte	833.33	3.66	187	48081.2	0.039	0.0039	0.405	-100	3.454	0.048659
38	38	17FEB2020_FORM_18	2:B,8	Analyte	833.33	3.67	218	47926.9	0.045	0.00455	0.444	-99.9	2.26	0.053283
39	39	17FEB2020_BLANK_3	2:A,1					22.105
40	40	17FEB2020_MREC_1	4:A,1	Analyte	20000	3.63	4862	50649.6	0.96	0.096	5.855	-100	111.887	0.029274	23
41	41	17FEB2020_MREC_2	4:A,2	Analyte	20000	3.61	4166	50744	0.821	0.0821	5.032	-100	129.328	0.02516	23
42	42	17FEB2020_MREC_3	4:A,3	Analyte	20000	3.62	4529	49656.6	0.912	0.0912	5.571	-100	107.883	0.027854	23
43	43	17FEB2020_MREC_4	4:A,4	Analyte	20000	3.62	2526	50141.3	0.504	0.05037	3.155	-100	65.529	0.015775	24
44	44	17FEB2020_MREC_5	4:A,5	Analyte	20000	3.61	2246	50197.1	0.447	0.04474	2.822	-100	54.834	0.014109	24
45	45	17FEB2020_MREC_6	4:A,6	Analyte	20000	3.62	2594	50816.7	0.511	0.05105	3.195	-100	67.085	0.015977	24
46	46	17FEB2020_MREC_7	4:A,7	Analyte	20000	3.61	2572	49476.3	0.52	0.05198	3.25	-100	64.11	0.016251	25
47	47	17FEB2020_MREC_8	4:A,8	Analyte	20000	3.61	3663	51135.4	0.716	0.07163	4.413	-100	108.668	0.022064	25
48	48	17FEB2020_MREC_9	4:A,9	Analyte	20000	3.62	4358	49609.6	0.879	0.08785	5.373	-100	103.605	0.026863	25
49	49	17FEB2020_MREC_10	4:A,10	Analyte	20000	3.62	6367	49703.5	1.281	0.1281	7.754	-100	150.259	0.038769	26
50	50	17FEB2020_MREC_11	4:A,11	Analyte	20000	3.62	6897	52027.4	1.326	0.13256	8.018	-100	158.12	0.040089	26
51	51	17FEB2020_MREC_12	4:A,12	Analyte	20000	3.62	7042	53581.9	1.314	0.13143	7.951	-100	160.116	0.039754	26
52	52	17FEB2020_MREC_13	4:B,1	Analyte	20000	3.62	2745	53695.9	0.511	0.05113	3.2	-100	60.898	0.016	27
53	53	17FEB2020_MREC_14	4:B,2	Analyte	20000	3.62	2812	51408.7	0.547	0.0547	3.411	-100	59.72	0.017057	27
54	54	17FEB2020_MREC_15	4:B,3	Analyte	20000	3.62	2436	51311.2	0.475	0.04747	2.983	-100	73.837	0.014916	27
55	55	17FEB2020_MREC_16	4:B,4	Analyte	20000	3.61	7053	51654.2	1.365	0.13655	8.254	-100	232.543	0.041268	28
56	56	17FEB2020_MREC_17	4:B,5	Analyte	20000	3.61	6780	50207.5	1.35	0.13504	8.164	-100	167.348	0.040821	28
57	57	17FEB2020_MREC_18	4:B,6	Analyte	20000	3.61	7179	53290.8	1.347	0.13471	8.145	-100	191.596	0.040725	28
58	58	17FEB2020_MREC_19	4:B,7	Analyte	20000	3.61	26052	49822.4	5.229	0.5229	31.112	-99.8	708.206	0.155558	29
59	59	17FEB2020_MREC_20	4:B,8	Analyte	20000	3.61	27554	47590.3	5.79	0.57899	34.43	-99.8	615.589	0.172149	29
60	60	17FEB2020_MREC_21	4:B,9	Analyte	20000	3.62	21101	52178.7	4.044	0.40441	24.101	-99.9	520.873	0.120505	29
61	61	17FEB2020_MREC_22	4:B,10	Analyte	20000	3.62	8918	51274.2	1.739	0.17392	10.465	-99.9	273.486	0.052323	30
62	62	17FEB2020_MREC_23	4:B,11	Analyte	20000	3.61	9998	52561.4	1.902	0.19022	11.429	-99.9	232.634	0.057146	30
63	63	17FEB2020_MREC_24	4:B,12	Analyte	20000	3.62	11471	56233.7	2.04	0.20399	12.243	-99.9	277.658	0.061217	30
64	64	17FEB2020_MREC_25	4:C,1	Analyte	20000	3.61	12054	53782.8	2.241	0.22413	13.435	-99.9	213.946	0.067176	31
65	65	17FEB2020_MREC_26	4:C,2	Analyte	20000	3.62	11174	51635.6	2.164	0.2164	12.978	-99.9	261.702	0.06489	31
66	66	17FEB2020_MREC_27	4:C,3	Analyte	20000	3.62	12589	50465.1	2.495	0.24947	14.934	-99.9	285.908	0.074671	31
67	67	17FEB2020_MREC_28	4:C,4	Analyte	20000	3.62	4298	51541.7	0.834	0.08339	5.109	-100	78.454	0.025544	32
68	68	17FEB2020_MREC_29	4:C,5	Analyte	20000	3.62	3597	49790.9	0.722	0.07225	4.449	-100	91.67	0.022247	32
69	69	17FEB2020_MREC_30	4:C,6	Analyte	20000	3.62	3838	51256.4	0.749	0.07488	4.605	-100	87.588	0.023027	32
70	70	17FEB2020_MREC_31	4:C,7	Analyte	20000	3.61	4017	51397.3	0.781	0.07815	4.798	-100	92.271	0.023992	33
71	71	17FEB2020_MREC_32	4:C,8	Analyte	20000	3.61	4512	51375.8	0.878	0.08782	5.371	-100	119.604	0.026855	33
72	72	17FEB2020_MREC_33	4:C,9	Analyte	20000	3.62	4497	50322.4	0.894	0.08937	5.462	-100	112.633	0.027311	33
73	73	17FEB2020_MREC_34	4:C,10	Analyte	20000	3.62	6285	50564	1.243	0.1243	7.529	-100	151.913	0.037644	34
74	74	17FEB2020_MREC_35	4:C,11	Analyte	20000	3.62	6768	54824.3	1.235	0.12345	7.479	-100	190.612	0.037394	34
75	75	17FEB2020_MREC_36	4:C,12	Analyte	20000	3.62	7327	57154	1.282	0.12819	7.759	-100	137.171	0.038796	34
76	76	17FEB2020_MREC_37	4:D,1	Analyte	20000	3.61	7370	56587.6	1.302	0.13023	7.88	-100	222.522	0.0394	35
77	77	17FEB2020_MREC_38	4:D,2	Analyte	20000	3.62	8054	51970.5	1.55	0.15498	9.344	-100	242.828	0.04672	35
78	78	17FEB2020_MREC_39	4:D,3	Analyte	20000	3.62	8416	52753.9	1.595	0.15953	9.613	-100	194.604	0.048065	35
79	79	17FEB2020_MREC_40	4:D,4	Analyte	20000	3.61	18629	52215.8	3.568	0.35677	21.282	-99.9	512.567	0.106412	36
80	80	17FEB2020_MREC_41	4:D,5	Analyte	20000	3.61	18603	51970	3.579	0.35795	21.352	-99.9	561.131	0.106762	36
81	81	17FEB2020_MREC_42	4:D,6	Analyte	20000	3.62	15304	51438.9	2.975	0.29751	17.777	-99.9	413.035	0.088883	36
82	82	17FEB2020_MREC_43	4:D,7	Analyte	20000	3.62	8029	50809	1.58	0.15802	9.524	-100	248.36	0.04762	37
83	83	17FEB2020_MREC_44	4:D,8	Analyte	20000	3.61	9505	52171.3	1.822	0.18219	10.954	-99.9	183.186	0.054769	37
84	84	17FEB2020_MREC_45	4:D,9	Analyte	20000	3.62	8799	50885	1.729	0.17293	10.406	-99.9	212.689	0.052029	37
85	85	17FEB2020_MREC_46	4:D,10	Analyte	20000	3.61	4707	52753.4	0.892	0.08922	5.453	-100	121.447	0.027267	38
86	86	17FEB2020_MREC_47	4:D,11	Analyte	20000	3.62	4364	52950.1	0.824	0.08242	5.051	-100	107.154	0.025255	38
87	87	17FEB2020_MREC_48	4:D,12	Analyte	20000	3.62	4741	56713.9	0.836	0.0836	5.121	-100	92.542	0.025604	38
88	88	17FEB2020_MREC_49	4:E,1	Analyte	20000	3.62	12033	48819.4	2.465	0.24648	14.757	-99.9	369.498	0.073786	39
89	89	17FEB2020_MREC_50	4:E,2	Analyte	20000	3.62	13705	49320	2.779	0.27788	16.615	-99.9	361.89	0.083077	39
90	90	17FEB2020_MREC_51	4:E,3	Analyte	20000	3.62	15649	49739.3	3.146	0.31461	18.788	-99.9	466.665	0.093942	39
91	91	17FEB2020_MREC_52	4:E,4	Analyte	20000	3.61	9338	49910	1.871	0.18709	11.244	-99.9	222.253	0.05622	40
92	92	17FEB2020_MREC_53	4:E,5	Analyte	20000	3.62	10887	49450.6	2.202	0.22015	13.2	-99.9	229.956	0.066	40
93	93	17FEB2020_MREC_54	4:E,6	Analyte	20000	3.62	12029	48975.5	2.456	0.24562	14.706	-99.9	300.224	0.073532	40
94	94	17FEB2020_MREC_55	4:E,7	Analyte	20000	3.61	5224	48626.6	1.074	0.10744	6.531	-100	127.031	0.032657	41
95	95	17FEB2020_MREC_56	4:E,8	Analyte	20000	3.62	5658	49264.9	1.148	0.11484	6.97	-100	143.73	0.034848	41
96	96	17FEB2020_MREC_57	4:E,9	Analyte	20000	3.63	5521	50595	1.091	0.10911	6.631	-100	165.663	0.033153	41
97	97	17FEB2020_MREC_58	4:E,10	Analyte	20000	3.61	5225	50670.7	1.031	0.10312	6.276	-100	141.557	0.031381	42
98	98	17FEB2020_MREC_59	4:E,11	Analyte	20000	3.61	5070	50398.8	1.006	0.1006	6.127	-100	144.788	0.030634	42
99	99	17FEB2020_MREC_60	4:E,12	Analyte	20000	3.62	6749	51026.2	1.323	0.13227	8	-100	154.687	0.040002	42
100	100	17FEB2020_MREC_61	4:F,1	Analyte	20000	3.61	10983	50148.1	2.19	0.21901	13.132	-99.9	294.327	0.065661	43
101	101	17FEB2020_MREC_62	4:F,2	Analyte	20000	3.62	13594	50253.2	2.705	0.27051	16.179	-99.9	379.378	0.080895	43
102	102	17FEB2020_MREC_63	4:F,3	Analyte	20000	3.62	12776	49420.4	2.585	0.25851	15.469	-99.9	353.785	0.077346	43
103	103	17FEB2020_MREC_64	4:F,4	Analyte	20000	3.62	6558	50955.8	1.287	0.12871	7.79	-100	177.568	0.038948	44
104	104	17FEB2020_MREC_65	4:F,5	Analyte	20000	3.62	6840	50329.9	1.359	0.13591	8.216	-100	177.747	0.041079	44
105	105	17FEB2020_MREC_66	4:F,6	Analyte	20000	3.63	5902	50831.3	1.161	0.1161	7.044	-100	118.112	0.035219	44
106	106	17FEB2020_MREC_67	4:F,7	Analyte	20000	3.63	12102	49283.3	2.456	0.24556	14.703	-99.9	272.659	0.073515	45
107	107	17FEB2020_MREC_68	4:F,8	Analyte	20000	3.62	13077	50529.3	2.588	0.25881	15.487	-99.9	392.784	0.077434	45
108	108	17FEB2020_MREC_69	4:F,9	Analyte	20000	3.61	12017	50477.5	2.381	0.23806	14.259	-99.9	307.513	0.071296	45
109	109	17FEB2020_MREC_70	4:F,10	Analyte	20000	3.62	5056	51303.1	0.986	0.09855	6.006	-100	116.426	0.030028	46
110	110	17FEB2020_MREC_71	4:F,11	Analyte	20000	3.62	4991	49453.8	1.009	0.10093	6.146	-100	145.873	0.030732	46
111	111	17FEB2020_MREC_72	4:F,12	Analyte	20000	3.61	7057	49861.3	1.415	0.14153	8.548	-100	145.415	0.042742	46
112	112	17FEB2020_MREC_73	4:G,1	Analyte	20000	3.62	7175	50549.6	1.419	0.14195	8.573	-100	199.519	0.042866	47
113	113	17FEB2020_MREC_74	4:G,2	Analyte	20000	3.62	6952	50593.6	1.374	0.13741	8.304	-100	230.519	0.041522	47
114	114	17FEB2020_MREC_75	4:G,3	Analyte	20000	3.62	6734	50466.7	1.334	0.13344	8.07	-100	194.221	0.040348	47
115	115	17FEB2020_MREC_76	4:G,4	Analyte	20000	3.62	8078	51707.9	1.562	0.15622	9.418	-100	166.932	0.047088	48
116	116	17FEB2020_MREC_77	4:G,5	Analyte	20000	3.62	8947	51434.8	1.74	0.17396	10.467	-99.9	212.688	0.052334	48
117	117	17FEB2020_MREC_78	4:G,6	Analyte	20000	3.62	7782	51599.3	1.508	0.15081	9.097	-100	200.202	0.045487	48
118	118	17FEB2020_MREC_79	4:G,7	Analyte	20000	3.62	14736	50719.7	2.905	0.29054	17.364	-99.9	476.181	0.08682	49
119	119	17FEB2020_MREC_80	4:G,8	Analyte	20000	3.57	14250	50932	2.798	0.27979	16.728	-99.9	327.407	0.083642	49
120	120	17FEB2020_MREC_81	4:G,9	Analyte	20000	3.61	16418	50316.3	3.263	0.3263	19.48	-99.9	425.293	0.097399	49
121	121	17FEB2020_MREC_82	4:G,10	Analyte	20000	3.62	7530	50572.1	1.489	0.14889	8.984	-100	209.234	0.044918	50
122	122	17FEB2020_MREC_83	4:G,11	Analyte	20000	3.63	9359	50207.1	1.864	0.18641	11.203	-99.9	198.353	0.056017	50
123	123	17FEB2020_MREC_84	4:G,12	Analyte	20000	3.62	8426	50583.4	1.666	0.16658	10.03	-99.9	202.015	0.05015	50
124	124	17FEB2020_MREC_85	4:H,1	Analyte	20000	3.62	5581	52492.8	1.063	0.10631	6.465	-100	130.955	0.032323	51
125	125	17FEB2020_MREC_86	4:H,2	Analyte	20000	3.62	7712	49571.4	1.556	0.15558	9.379	-100	187.901	0.046896	51
126	126	17FEB2020_MREC_87	4:H,3	Analyte	20000	3.62	5976	51596.9	1.158	0.11582	7.028	-100	166.963	0.035138	51
127	127	17FEB2020_MREC_88	4:H,4	Analyte	20000	3.62	14707	50973.8	2.885	0.28852	17.245	-99.9	324.813	0.086224	52
128	128	17FEB2020_MREC_89	4:H,5	Analyte	20000	3.62	14929	50096	2.98	0.298	17.806	-99.9	294.174	0.089029	52
129	129	17FEB2020_MREC_90	4:H,6	Analyte	20000	3.62	13616	51451.6	2.646	0.26463	15.831	-99.9	355.946	0.079157	52
130	130	17FEB2020_MREC_91	4:H,7	Analyte	20000	3.62	25927	51107.6	5.073	0.50729	30.188	-99.8	569.433	0.150941	53
131	131	17FEB2020_MREC_92	4:H,8	Analyte	20000	3.62	25741	51159.8	5.032	0.50315	29.943	-99.9	710.752	0.149714	53
132	132	17FEB2020_MREC_93	4:H,9	Analyte	20000	3.62	25383	50761.3	5	0.50004	29.759	-99.9	605.811	0.148795	53
133	133	17FEB2020_MREC_94	4:H,10	Analyte	20000	3.62	11029	51179.7	2.155	0.21549	12.924	-99.9	304.977	0.064619	54
134	134	17FEB2020_MREC_95	4:H,11	Analyte	20000	3.62	9638	51477.9	1.872	0.18723	11.252	-99.9	246.724	0.056261	54
135	135	17FEB2020_MREC_96	4:H,12	Analyte	20000	3.62	11283	52140.7	2.164	0.21639	12.977	-99.9	239.484	0.064886	54
136	136	17FEB2020_BLANK_3A	2:A,1
137	137	17FEB2020_MREC_1A	5:A,1	Analyte	20000	3.57	7520	46254	1.626	0.16259	9.794	-100	169.11	0.048971	55
138	138	17FEB2020_MREC_2A	5:A,2	Analyte	20000	3.62	7583	46404	1.634	0.16342	9.844	-100	224.222	0.049218	55
139	139	17FEB2020_MREC_3A	5:A,3	Analyte	20000	3.62	7147	44990	1.589	0.15885	9.573	-100	194.993	0.047866	55
140	140	17FEB2020_MREC_4A	5:A,4	Analyte	20000	3.62	4601	46276.9	0.994	0.09942	6.057	-100	95.389	0.030284	56
141	141	17FEB2020_MREC_5A	5:A,5	Analyte	20000	3.61	3592	46221.3	0.777	0.07771	4.773	-100	91.736	0.023863	56
142	142	17FEB2020_MREC_6A	5:A,6	Analyte	20000	3.63	4475	44478.5	1.006	0.10061	6.128	-100	120.234	0.030638	56
143	143	17FEB2020_MREC_7A	5:A,7	Analyte	20000	3.62	5611	45301.2	1.239	0.12387	7.503	-100	153.41	0.037517	57
144	144	17FEB2020_MREC_8A	5:A,8	Analyte	20000	3.62	5160	45609.6	1.131	0.11314	6.869	-100	87.94	0.034343	57
145	145	17FEB2020_MREC_9A	5:A,9	Analyte	20000	3.61	5311	46671.5	1.138	0.1138	6.908	-100	155.879	0.03454	57
146	146	17FEB2020_MREC_10A	5:A,10	Analyte	20000	3.58	11991	45815	2.617	0.26173	15.66	-99.9	291.201	0.078298	58
147	147	17FEB2020_MREC_11A	5:A,11	Analyte	20000	3.63	12724	46916.2	2.712	0.27121	16.221	-99.9	296.178	0.081103	58
148	148	17FEB2020_MREC_12A	5:A,12	Analyte	20000	3.62	13466	47851.6	2.814	0.2814	16.824	-99.9	315.688	0.084119	58
149	149	17FEB2020_MREC_13A	5:B,1	Analyte	20000	3.62	16892	47487.3	3.557	0.35572	21.221	-99.9	454.173	0.106104	59
150	150	17FEB2020_MREC_14A	5:B,2	Analyte	20000	3.62	19719	46681.2	4.224	0.42241	25.166	-99.9	472.133	0.12583	59
151	151	17FEB2020_MREC_15A	5:B,3	Analyte	20000	3.62	19559	47095.8	4.153	0.4153	24.745	-99.9	619.954	0.123727	59
152	152	17FEB2020_MREC_16A	5:B,4	Analyte	20000	3.62	6802	46685.7	1.457	0.14569	8.794	-100	94.268	0.043972	60
153	153	17FEB2020_MREC_17A	5:B,5	Analyte	20000	3.62	6980	46412.5	1.504	0.15039	9.072	-100	160.004	0.045361	60
154	154	17FEB2020_MREC_18A	5:B,6	Analyte	20000	3.62	6197	46359.1	1.337	0.13368	8.084	-100	73.734	0.040418	60
155	155	17FEB2020_MREC_19A	5:B,7	Analyte	20000	3.62	25456	46578.3	5.465	0.54652	32.509	-99.8	546.883	0.162544	61
156	156	17FEB2020_MREC_20A	5:B,8	Analyte	20000	3.62	24155	45944.9	5.257	0.52574	31.28	-99.8	645.921	0.156398	61
157	157	17FEB2020_MREC_21A	5:B,9	Analyte	20000	3.62	29121	48370.7	6.02	0.60205	35.794	-99.8	657.585	0.17897	61
158	158	17FEB2020_MREC_22A	5:B,10	Analyte	20000	3.62	8283	46320.4	1.788	0.17882	10.755	-99.9	190.357	0.053774	62
159	159	17FEB2020_MREC_23A	5:B,11	Analyte	20000	3.62	9621	46558.3	2.067	0.20665	12.401	-99.9	242.754	0.062006	62
160	160	17FEB2020_MREC_24A	5:B,12	Analyte	20000	3.62	8513	47520.6	1.791	0.17914	10.773	-99.9	206.334	0.053866	62
161	161	17FEB2020_MREC_25A	5:C,1	Analyte	20000	3.63	9676	46926.8	2.062	0.2062	12.374	-99.9	249.428	0.061872	63
162	162	17FEB2020_MREC_26A	5:C,2	Analyte	20000	3.61	9414	46756.6	2.013	0.20134	12.087	-99.9	253.293	0.060435	63
163	163	17FEB2020_MREC_27A	5:C,3	Analyte	20000	3.62	8892	46393.7	1.917	0.19167	11.515	-99.9	200.722	0.057573	63
164	164	17FEB2020_MREC_28A	5:C,4	Analyte	20000	3.62	5697	47228.5	1.206	0.12062	7.311	-100	166.333	0.036556	64
165	165	17FEB2020_MREC_29A	5:C,5	Analyte	20000	3.62	4353	46153.6	0.943	0.09432	5.755	-100	99.485	0.028777	64
166	166	17FEB2020_MREC_30A	5:C,6	Analyte	20000	3.62	4721	48149.5	0.98	0.09804	5.975	-100	136.263	0.029876	64
167	167	17FEB2020_MREC_31A	5:C,7	Analyte	20000	3.62	8338	46675.9	1.786	0.17864	10.744	-99.9	226.492	0.05372	65
Compound 2: CBD
	#	Name	Vial	Type	Std. Conc	RT	Area	IS Area	Response	Area Ratio	Conc.	%Dev	S/N	%Rec	ID
1	1	17FEB2020_SST1	2:A,2			2.32	135	42744.4	0.032	0.00316			3.406
2	2	17FEB2020_SST2	2:A,2			2.25	91	50272	0.018	0.0018			4.601
3	3	17FEB2020_SST3	2:A,2			2.24	84	49968.5	0.017	0.00167			3.166
4	4	17FEB2020_SST4	2:A,2			2.27	15	50410.1	0.003	0.0003			1.203
5	5	17FEB2020_SST5	2:A,2			2.26	83	51017.1	0.016	0.00163			2.611
6	6	17FEB2020_SST6	2:A,2			2.29	99	49315.2	0.02	0.00202			2.145
7	7	17FEB2020_SST7	2:A,2			2.22	149	49479.9	0.03	0.00302			3.999
8	8	17FEB2020_SST8	2:A,2			2.22	176	50030.4	0.035	0.00352			2.968
9	9	17FEB2020_CS0	2:A,1					37.197
10	10	17FEB2020_CSO_IS	2:A,2			2.24	15	49544.5	0.003	0.0003			1.077
11	11	17FEB2020_CS1	2:A,3	Standard	10	2.23	6630	50366.1	1.316	0.13163	9.956	-0.4	262.43	99.5599
12	12	17FEB2020_CS2	2:A,4	Standard	50	2.23	32272	49612.1	6.505	0.65048	50.459	0.9	1212.94	100.918
13	13	17FEB2020_CS3	2:A,5	Standard	100	2.23	64502	50067.7	12.883	1.2883	100.248	0.2	1895.45	100.248
14	14	17FEB2020_CS4	2:A,6	Standard	150	2.23	94884	47674.1	19.903	1.99026	155.044	3.4	2339.55	103.363
15	15	17FEB2020_CS5	2:A,7	Standard	500	2.23	310745	47896.4	64.878	6.48785	506.136	1.2	7726.39	101.227
16	16	17FEB2020_CS6	2:A,8	Standard	1000	2.23	594589	45987.3	129.294	12.9294	1008.98	0.9	11651.9	100.898
17	17	17FEB2020_CS7	2:B,1	Standard	1500	2.23	853599	44597.7	191.4	19.14	1493.79	-0.4	11555	99.5858
18	18	17FEB2020_CS8	2:B,2	Standard	2500	2.22	1339953	44409.8	301.724	30.1724	2355.01	-5.8	13499.7	94.2002
19	19	17FEB2020_BLANK_1	2:A,1					129.999
20	20	17FEB2020_FORM_1	2:B,3	Analyte	125	2.22	88815	47528.6	18.687	1.86866	145.553	16.4	1536.92	116.442	137.324
21	21	17FEB2020_FORM_2	2:B,4	Analyte	125	2.23	83983	48037	17.483	1.74829	136.156	8.9	2016.99	108.925
22	22	17FEB2020_FORM_3	2:B,5	Analyte	125	2.23	83288	48268	17.255	1.72554	134.38	7.5	1889.8	107.504
23	23	17FEB2020_FORM_4	2:B,3	Analyte	125	2.23	91558	48788.6	18.766	1.87662	146.174	16.9	2038.61	116.939
24	24	17FEB2020_FORM_5	2:B,4	Analyte	125	2.24	84924	49132	17.285	1.72848	134.61	7.7	2262.72	107.688
25	25	17FEB2020_FORM_6	2:B,5	Analyte	125	2.23	84173	50496.1	16.669	1.66692	129.804	3.8	2279.19	103.843
26	26	17FEB2020_FORM_7	2:B,3	Analyte	125	2.24	88371	48768.8	18.12	1.81203	141.132	12.9	2622.11	112.905
27	27	17FEB2020_FORM_8	2:B,4	Analyte	125	2.22	83749	47336.5	17.692	1.76922	137.79	10.2	2332.16	110.232
28	28	17FEB2020_FORM_9	2:B,5	Analyte	125	2.23	82470	49279.2	16.735	1.67352	130.319	4.3	2254.98	104.255
29	29	17FEB2020_BLANK_2	2:A,1			2.3	28						1.604
30	30	17FEB2020_FORM_10	2:B,6	Analyte	833.33	2.23	737241	49273.6	149.622	14.9622	1167.66	40.1	15573.8	140.12	948.158
31	31	17FEB2020_FORM_11	2:B,7	Analyte	833.33	2.23	430187	46695.4	92.126	9.21262	718.837	-13.7	12341.9	86.2608
32	32	17FEB2020_FORM_12	2:B,8	Analyte	833.33	2.24	601406	47285.9	127.185	12.7185	992.513	19.1	14434.6	119.102
33	33	17FEB2020_FORM_13	2:B,6	Analyte	833.33	2.23	676434	45930	147.275	14.7275	1149.34	37.9	12664.9	137.921
34	34	17FEB2020_FORM_14	2:B,7	Analyte	833.33	2.23	430121	47826.9	89.933	8.99329	701.716	-15.8	9040.29	84.2062
35	35	17FEB2020_FORM_15	2:B,8	Analyte	833.33	2.24	590749	47410	124.604	12.4604	972.369	16.7	15157.9	116.685
36	36	17FEB2020_FORM_16	2:B,6	Analyte	833.33	2.23	677452	45304.2	149.534	14.9534	1166.97	40	13610.1	140.038
37	37	17FEB2020_FORM_17	2:B,7	Analyte	833.33	2.23	427467	48081.2	88.905	8.89053	693.694	-16.8	11099.4	83.2436
38	38	17FEB2020_FORM_18	2:B,8	Analyte	833.33	2.23	595931	47926.9	124.342	12.4342	970.318	16.4	14758.7	116.439
39	39	17FEB2020_BLANK_3	2:A,1			2.25	269	22.105	121.802	12.1802	950.492		2.741
40	40	17FEB2020_MREC_1	4:A,1	Analyte	20000	2.24	36801	50649.6	7.266	0.72659	56.4	-99.7	768.135	0.281999	23
41	41	17FEB2020_MREC_2	4:A,2	Analyte	20000	2.23	31353	50744	6.179	0.61786	47.912	-99.8	913.115	0.239562	23
42	42	17FEB2020_MREC_3	4:A,3	Analyte	20000	2.23	35005	49656.6	7.049	0.70494	54.71	-99.7	885.871	0.273548	23
43	43	17FEB2020_MREC_4	4:A,4	Analyte	20000	2.23	20273	50141.3	4.043	0.40432	31.243	-99.8	663.565	0.156215	24
44	44	17FEB2020_MREC_5	4:A,5	Analyte	20000	2.23	19018	50197.1	3.789	0.37887	29.256	-99.9	561.281	0.146279	24
45	45	17FEB2020_MREC_6	4:A,6	Analyte	20000	2.23	18993	50816.7	3.738	0.37376	28.857	-99.9	441.603	0.144287	24
46	46	17FEB2020_MREC_7	4:A,7	Analyte	20000	2.23	13691	49476.3	2.767	0.27672	21.282	-99.9	351.375	0.106411	25
47	47	17FEB2020_MREC_8	4:A,8	Analyte	20000	2.22	17869	51135.4	3.495	0.34945	26.96	-99.9	559.34	0.134798	25
48	48	17FEB2020_MREC_9	4:A,9	Analyte	20000	2.23	21836	49609.6	4.402	0.44016	34.041	-99.8	552.231	0.170204	25
49	49	17FEB2020_MREC_10	4:A,10	Analyte	20000	2.23	49617	49703.5	9.983	0.99825	77.606	-99.6	1423.87	0.388032	26
50	50	17FEB2020_MREC_11	4:A,11	Analyte	20000	2.23	48345	52027.4	9.292	0.92922	72.218	-99.6	1124.66	0.361089	26
51	51	17FEB2020_MREC_12	4:A,12	Analyte	20000	2.23	51058	53581.9	9.529	0.95289	74.065	-99.6	1454.12	0.370327	26
52	52	17FEB2020_MREC_13	4:B,1	Analyte	20000	2.23	20684	53695.9	3.852	0.38521	29.751	-99.9	403.842	0.148756	27
53	53	17FEB2020_MREC_14	4:B,2	Analyte	20000	2.23	22517	51408.7	4.38	0.43801	33.872	-99.8	630.413	0.169362	27
54	54	17FEB2020_MREC_15	4:B,3	Analyte	20000	2.24	19634	51311.2	3.826	0.38265	29.551	-99.9	615.819	0.147754	27
55	55	17FEB2020_MREC_16	4:B,4	Analyte	20000	2.23	45032	51654.2	8.718	0.8718	67.735	-99.7	1255.51	0.338677	28
56	56	17FEB2020_MREC_17	4:B,5	Analyte	20000	2.23	43020	50207.5	8.568	0.85684	66.567	-99.7	1061.56	0.332837	28
57	57	17FEB2020_MREC_18	4:B,6	Analyte	20000	2.22	45936	53290.8	8.62	0.862	66.97	-99.7	1422.97	0.33485	28
58	58	17FEB2020_MREC_19	4:B,7	Analyte	20000	2.22	57980	49822.4	11.637	1.16373	90.524	-99.5	1515.1	0.452621	29
59	59	17FEB2020_MREC_20	4:B,8	Analyte	20000	2.22	62767	47590.3	13.189	1.3189	102.637	-99.5	1481.98	0.513184	29
60	60	17FEB2020_MREC_21	4:B,9	Analyte	20000	2.23	50324	52178.7	9.645	0.96447	74.969	-99.6	1368.66	0.374844	29
61	61	17FEB2020_MREC_22	4:B,10	Analyte	20000	2.23	35796	51274.2	6.981	0.69813	54.178	-99.7	868.605	0.270891	30
62	62	17FEB2020_MREC_23	4:B,11	Analyte	20000	2.23	39682	52561.4	7.55	0.75496	58.614	-99.7	1138.28	0.293072	30
63	63	17FEB2020_MREC_24	4:B,12	Analyte	20000	2.23	45819	56233.7	8.148	0.81479	63.285	-99.7	999.945	0.316426	30
64	64	17FEB2020_MREC_25	4:C,1	Analyte	20000	2.22	42313	53782.8	7.867	0.78675	61.096	-99.7	844.482	0.305479	31
65	65	17FEB2020_MREC_26	4:C,2	Analyte	20000	2.23	39423	51635.6	7.635	0.76349	59.28	-99.7	667.93	0.296402	31
66	66	17FEB2020_MREC_27	4:C,3	Analyte	20000	2.23	45095	50465.1	8.936	0.89358	69.435	-99.7	1011.94	0.347176	31
67	67	17FEB2020_MREC_28	4:C,4	Analyte	20000	2.23	18044	51541.7	3.501	0.35009	27.01	-99.9	556.3	0.135049	32
68	68	17FEB2020_MREC_29	4:C,5	Analyte	20000	2.22	15975	49790.9	3.208	0.32083	24.726	-99.9	494.957	0.123628	32
69	69	17FEB2020_MREC_30	4:C,6	Analyte	20000	2.24	16257	51256.4	3.172	0.31718	24.44	-99.9	436.767	0.122201	32
70	70	17FEB2020_MREC_31	4:C,7	Analyte	20000	2.23	24488	51397.3	4.764	0.47644	36.873	-99.8	670.042	0.184363	33
71	71	17FEB2020_MREC_32	4:C,8	Analyte	20000	2.23	26747	51375.8	5.206	0.52062	40.321	-99.8	683.343	0.201607	33
72	72	17FEB2020_MREC_33	4:C,9	Analyte	20000	2.23	27045	50322.4	5.374	0.53743	41.633	-99.8	889.815	0.208167	33
73	73	17FEB2020_MREC_34	4:C,10	Analyte	20000	2.23	39809	50564	7.873	0.78731	61.14	-99.7	1200.73	0.305698	34
74	74	17FEB2020_MREC_35	4:C,11	Analyte	20000	2.24	41783	54824.3	7.621	0.76213	59.174	-99.7	1055.57	0.295872	34
75	75	17FEB2020_MREC_36	4:C,12	Analyte	20000	2.23	45126	57154	7.895	0.78955	61.314	-99.7	1283.6	0.306571	34
76	76	17FEB2020_MREC_37	4:D,1	Analyte	20000	2.22	48987	56587.6	8.657	0.86568	67.258	-99.7	1284.73	0.336289	35
77	77	17FEB2020_MREC_38	4:D,2	Analyte	20000	2.23	53020	51970.5	10.202	1.0202	79.32	-99.6	1337.43	0.396598	35
78	78	17FEB2020_MREC_39	4:D,3	Analyte	20000	2.23	57382	52753.9	10.877	1.08774	84.592	-99.6	1666.22	0.422959	35
79	79	17FEB2020_MREC_40	4:D,4	Analyte	20000	2.23	31226	52215.8	5.98	0.59802	46.363	-99.8	718.293	0.231816	36
80	80	17FEB2020_MREC_41	4:D,5	Analyte	20000	2.22	31303	51970	6.023	0.60233	46.7	-99.8	836.902	0.233499	36
81	81	17FEB2020_MREC_42	4:D,6	Analyte	20000	2.23	27378	51438.9	5.322	0.53224	41.228	-99.8	717.485	0.206141	36
82	82	17FEB2020_MREC_43	4:D,7	Analyte	20000	2.23	35356	50809	6.959	0.69585	54	-99.7	975.751	0.270002	37
83	83	17FEB2020_MREC_44	4:D,8	Analyte	20000	2.22	40699	52171.3	7.801	0.7801	60.577	-99.7	1110.44	0.302884	37
84	84	17FEB2020_MREC_45	4:D,9	Analyte	20000	2.23	39656	50885	7.793	0.77932	60.516	-99.7	970.957	0.302579	37
85	85	17FEB2020_MREC_46	4:D,10	Analyte	20000	2.23	32546	52753.4	6.169	0.61695	47.841	-99.8	834.589	0.239205	38
86	86	17FEB2020_MREC_47	4:D,11	Analyte	20000	2.23	30176	52950.1	5.699	0.56989	44.168	-99.8	866.041	0.220839	38
87	87	17FEB2020_MREC_48	4:D,12	Analyte	20000	2.23	29662	56713.9	5.23	0.52301	40.508	-99.8	796.979	0.202539	38
88	88	17FEB2020_MREC_49	4:E,1	Analyte	20000	2.23	26543	48819.4	5.437	0.54369	42.123	-99.8	730.69	0.210613	39
89	89	17FEB2020_MREC_50	4:E,2	Analyte	20000	2.23	28211	49320	5.72	0.57201	44.333	-99.8	674.799	0.221664	39
90	90	17FEB2020_MREC_51	4:E,3	Analyte	20000	2.24	31262	49739.3	6.285	0.62852	48.744	-99.8	868.952	0.243721	39
91	91	17FEB2020_MREC_52	4:E,4	Analyte	20000	2.23	33212	49910	6.654	0.66543	51.626	-99.7	974.408	0.258129	40
92	92	17FEB2020_MREC_53	4:E,5	Analyte	20000	2.23	40350	49450.6	8.16	0.81597	63.377	-99.7	888.006	0.316884	40
93	93	17FEB2020_MREC_54	4:E,6	Analyte	20000	2.24	41789	48975.5	8.533	0.85325	66.288	-99.7	1132.99	0.331438	40
94	94	17FEB2020_MREC_55	4:E,7	Analyte	20000	2.22	40362	48626.6	8.3	0.83003	64.475	-99.7	1073.99	0.322374	41
95	95	17FEB2020_MREC_56	4:E,8	Analyte	20000	2.23	41225	49264.9	8.368	0.83681	65.004	-99.7	1210.07	0.32502	41
96	96	17FEB2020_MREC_57	4:E,9	Analyte	20000	2.24	39331	50595	7.774	0.77738	60.364	-99.7	973.739	0.301821	41
97	97	17FEB2020_MREC_58	4:E,10	Analyte	20000	2.22	30430	50670.7	6.006	0.60055	46.561	-99.8	898.338	0.232805	42
98	98	17FEB2020_MREC_59	4:E,11	Analyte	20000	2.22	29612	50398.8	5.875	0.58755	45.546	-99.8	681.378	0.227729	42
99	99	17FEB2020_MREC_60	4:E,12	Analyte	20000	2.23	39352	51026.2	7.712	0.7712	59.882	-99.7	1067.07	0.299412	42
100	100	17FEB2020_MREC_61	4:F,1	Analyte	20000	2.22	38703	50148.1	7.718	0.77177	59.927	-99.7	924.509	0.299635	43
101	101	17FEB2020_MREC_62	4:F,2	Analyte	20000	2.24	48692	50253.2	9.689	0.96894	75.318	-99.6	1227.35	0.376592	43
102	102	17FEB2020_MREC_63	4:F,3	Analyte	20000	2.24	47015	49420.4	9.513	0.95133	73.944	-99.6	982.992	0.369718	43
103	103	17FEB2020_MREC_64	4:F,4	Analyte	20000	2.23	39658	50955.8	7.783	0.77829	60.436	-99.7	962.988	0.302179	44
104	104	17FEB2020_MREC_65	4:F,5	Analyte	20000	2.23	38110	50329.9	7.572	0.7572	58.789	-99.7	1075.57	0.293946	44
105	105	17FEB2020_MREC_66	4:F,6	Analyte	20000	2.24	36812	50831.3	7.242	0.72419	56.213	-99.7	1140.48	0.281064	44
106	106	17FEB2020_MREC_67	4:F,7	Analyte	20000	2.25	42385	49283.3	8.6	0.86002	66.816	-99.7	952.833	0.334079	45
107	107	17FEB2020_MREC_68	4:F,8	Analyte	20000	2.23	44446	50529.3	8.796	0.87962	68.346	-99.7	1098.04	0.341728	45
108	108	17FEB2020_MREC_69	4:F,9	Analyte	20000	2.23	40154	50477.5	7.955	0.79548	61.778	-99.7	1164.51	0.308888	45
109	109	17FEB2020_MREC_70	4:F,10	Analyte	20000	2.23	39938	51303.1	7.785	0.77848	60.45	-99.7	838.582	0.302251	46
110	110	17FEB2020_MREC_71	4:F,11	Analyte	20000	2.23	38380	49453.8	7.761	0.77607	60.263	-99.7	1142.78	0.301313	46
111	111	17FEB2020_MREC_72	4:F,12	Analyte	20000	2.22	50094	49861.3	10.047	1.00467	78.108	-99.6	1547.08	0.390538	46
112	112	17FEB2020_MREC_73	4:G,1	Analyte	20000	2.23	19438	50549.6	3.845	0.38452	29.697	-99.9	550.584	0.148487	47
113	113	17FEB2020_MREC_74	4:G,2	Analyte	20000	2.23	19940	50593.6	3.941	0.39413	30.447	-99.8	528.657	0.152235	47
114	114	17FEB2020_MREC_75	4:G,3	Analyte	20000	2.23	20180	50466.7	3.999	0.39987	30.896	-99.8	719.818	0.154478	47
115	115	17FEB2020_MREC_76	4:G,4	Analyte	20000	2.23	55893	51707.9	10.809	1.08093	84.06	-99.6	1496.04	0.420301	48
116	116	17FEB2020_MREC_77	4:G,5	Analyte	20000	2.23	62192	51434.8	12.091	1.20915	94.069	-99.5	1593.34	0.470346	48
117	117	17FEB2020_MREC_78	4:G,6	Analyte	20000	2.23	57183	51599.3	11.082	1.1082	86.189	-99.6	1724.76	0.430947	48
118	118	17FEB2020_MREC_79	4:G,7	Analyte	20000	2.23	40412	50719.7	7.968	0.79676	61.878	-99.7	1261.52	0.309389	49
119	119	17FEB2020_MREC_80	4:G,8	Analyte	20000	2.17	38384	50932	7.536	0.75364	58.511	-99.7	1001.55	0.292557	49
120	120	17FEB2020_MREC_81	4:G,9	Analyte	20000	2.22	43041	50316.3	8.554	0.85541	66.456	-99.7	1021.48	0.332278	49
121	121	17FEB2020_MREC_82	4:G,10	Analyte	20000	2.23	41876	50572.1	8.28	0.82805	64.32	-99.7	1299.47	0.321599	50
122	122	17FEB2020_MREC_83	4:G,11	Analyte	20000	2.24	50198	50207.1	9.998	0.99982	77.728	-99.6	1032.7	0.388642	50
123	123	17FEB2020_MREC_84	4:G,12	Analyte	20000	2.23	46234	50583.4	9.14	0.91401	71.03	-99.6	1039.45	0.355151	50
124	124	17FEB2020_MREC_85	4:H,1	Analyte	20000	2.23	43691	52492.8	8.323	0.83232	64.653	-99.7	555.334	0.323266	51
125	125	17FEB2020_MREC_86	4:H,2	Analyte	20000	2.23	53530	49571.4	10.799	1.07985	83.976	-99.6	1439.16	0.419882	51
126	126	17FEB2020_MREC_87	4:H,3	Analyte	20000	2.23	46334	51596.9	8.98	0.898	69.78	-99.7	1376.83	0.348902	51
127	127	17FEB2020_MREC_88	4:H,4	Analyte	20000	2.23	118141	50973.8	23.177	2.31768	180.604	-99.1	3179.09	0.90302	52
128	128	17FEB2020_MREC_89	4:H,5	Analyte	20000	2.23	116095	50096	23.174	2.31744	180.585	-99.1	2124.08	0.902925	52
129	129	17FEB2020_MREC_90	4:H,6	Analyte	20000	2.23	115153	51451.6	22.381	2.23809	174.391	-99.1	2925.61	0.871953	52
130	130	17FEB2020_MREC_91	4:H,7	Analyte	20000	2.22	86858	51107.6	16.995	1.69952	132.349	-99.3	2345.17	0.661744	53
131	131	17FEB2020_MREC_92	4:H,8	Analyte	20000	2.24	86968	51159.8	16.999	1.69992	132.38	-99.3	1833.64	0.661902	53
132	132	17FEB2020_MREC_93	4:H,9	Analyte	20000	2.24	85108	50761.3	16.766	1.67663	130.562	-99.3	2360.46	0.652809	53
133	133	17FEB2020_MREC_94	4:H,10	Analyte	20000	2.23	84147	51179.7	16.441	1.64414	128.026	-99.4	1629.81	0.640129	54
134	134	17FEB2020_MREC_95	4:H,11	Analyte	20000	2.23	74675	51477.9	14.506	1.45062	112.919	-99.4	1730.88	0.564597	54
135	135	17FEB2020_MREC_96	4:H,12	Analyte	20000	2.23	83428	52140.7	16.001	1.60005	124.584	-99.4	1738.01	0.622921	54
136	136	17FEB2020_BLANK_3A	2:A,1
137	137	17FEB2020_MREC_1A	5:A,1	Analyte	20000	2.17	36861	46254	7.969	0.79692	61.89	-99.7	1071.89	0.309452	55
138	138	17FEB2020_MREC_2A	5:A,2	Analyte	20000	2.23	36388	46404	7.842	0.78416	60.894	-99.7	1051.35	0.304471	55
139	139	17FEB2020_MREC_3A	5:A,3	Analyte	20000	2.23	36461	44990	8.104	0.81042	62.944	-99.7	987.429	0.314718	55
140	140	17FEB2020_MREC_4A	5:A,4	Analyte	20000	2.23	37908	46276.9	8.191	0.81915	63.625	-99.7	1079.98	0.318125	56
141	141	17FEB2020_MREC_5A	5:A,5	Analyte	20000	2.23	32650	46221.3	7.064	0.70639	54.823	-99.7	877.136	0.274114	56
142	142	17FEB2020_MREC_6A	5:A,6	Analyte	20000	2.24	37514	44478.5	8.434	0.84342	65.52	-99.7	1026.86	0.327599	56
143	143	17FEB2020_MREC_7A	5:A,7	Analyte	20000	2.23	49891	45301.2	11.013	1.10132	85.652	-99.6	1365.16	0.428262	57
144	144	17FEB2020_MREC_8A	5:A,8	Analyte	20000	2.24	51384	45609.6	11.266	1.12661	87.626	-99.6	1490.28	0.43813	57
145	145	17FEB2020_MREC_9A	5:A,9	Analyte	20000	2.23	48079	46671.5	10.302	1.03016	80.097	-99.6	1594.12	0.400487	57
146	146	17FEB2020_MREC_10A	5:A,10	Analyte	20000	2.17	41473	45815	9.052	0.90523	70.345	-99.6	1200.85	0.351724	58
147	147	17FEB2020_MREC_11A	5:A,11	Analyte	20000	2.24	43908	46916.2	9.359	0.93588	72.737	-99.6	1178.56	0.363686	58
148	148	17FEB2020_MREC_12A	5:A,12	Analyte	20000	2.23	45828	47851.6	9.577	0.9577	74.441	-99.6	1277.27	0.372204	58
149	149	17FEB2020_MREC_13A	5:B,1	Analyte	20000	2.24	66200	47487.3	13.941	1.39406	108.504	-99.5	1538.37	0.542518	59
150	150	17FEB2020_MREC_14A	5:B,2	Analyte	20000	2.23	72448	46681.2	15.52	1.55197	120.831	-99.4	1931.16	0.604154	59
151	151	17FEB2020_MREC_15A	5:B,3	Analyte	20000	2.23	75281	47095.8	15.985	1.59846	124.46	-99.4	1702.96	0.622299	59
152	152	17FEB2020_MREC_16A	5:B,4	Analyte	20000	2.23	47018	46685.7	10.071	1.00711	78.298	-99.6	1187.71	0.391489	60
153	153	17FEB2020_MREC_17A	5:B,5	Analyte	20000	2.23	52178	46412.5	11.242	1.12422	87.44	-99.6	1259.57	0.437199	60
154	154	17FEB2020_MREC_18A	5:B,6	Analyte	20000	2.23	48884	46359.1	10.545	1.05447	81.995	-99.6	1601.2	0.409976	60
155	155	17FEB2020_MREC_19A	5:B,7	Analyte	20000	2.23	48230	46578.3	10.355	1.03546	80.511	-99.6	1206.02	0.402553	61
156	156	17FEB2020_MREC_20A	5:B,8	Analyte	20000	2.23	44986	45944.9	9.791	0.97912	76.113	-99.6	1414.15	0.380564	61
157	157	17FEB2020_MREC_21A	5:B,9	Analyte	20000	2.23	51158	48370.7	10.576	1.05762	82.24	-99.6	1257.17	0.411202	61
158	158	17FEB2020_MREC_22A	5:B,10	Analyte	20000	2.23	73249	46320.4	15.814	1.58136	123.125	-99.4	1897.21	0.615624	62
159	159	17FEB2020_MREC_23A	5:B,11	Analyte	20000	2.23	86224	46558.3	18.52	1.85195	144.248	-99.3	2344.38	0.721239	62
160	160	17FEB2020_MREC_24A	5:B,12	Analyte	20000	2.23	73212	47520.6	15.406	1.54064	119.946	-99.4	2031.36	0.599732	62
161	161	17FEB2020_MREC_25A	5:C,1	Analyte	20000	2.24	56530	46926.8	12.047	1.20465	93.718	-99.5	1519.7	0.468591	63
162	162	17FEB2020_MREC_26A	5:C,2	Analyte	20000	2.23	54146	46756.6	11.58	1.15803	90.079	-99.5	1649.82	0.450396	63
163	163	17FEB2020_MREC_27A	5:C,3	Analyte	20000	2.23	51938	46393.7	11.195	1.11952	87.072	-99.6	1435.3	0.435362	63
164	164	17FEB2020_MREC_28A	5:C,4	Analyte	20000	2.23	36001	47228.5	7.623	0.76226	59.185	-99.7	1021.18	0.295923	64
165	165	17FEB2020_MREC_29A	5:C,5	Analyte	20000	2.23	27056	46153.6	5.862	0.58621	45.442	-99.8	806.473	0.227208	64
166	166	17FEB2020_MREC_30A	5:C,6	Analyte	20000	2.23	32184	48149.5	6.684	0.66842	51.859	-99.7	918.188	0.259293	64
167	167	17FEB2020_MREC_31A	5:C,7	Analyte	20000	2.24	59052	46675.9	12.651	1.26514	98.44	-99.5	1558.81	0.492202	65
Compound 3: CBDV
	#	Name	Vial	Type	Std. Conc	RT	Area	IS Area	Response	Area Ratio	Conc.	%Dev	S/N	%Rec	ID
1	1	17FEB2020_SST1	2:A,2			1.94	84	42744.4	0.02	0.00198	0.061		2.503
2	2	17FEB2020_SST2	2:A,2			1.96	25	50272	0.005	0.0005			1.951
3	3	17FEB2020_SST3	2:A,2			1.89	113	49968.5	0.023	0.00225	0.08		1.794
4	4	17FEB2020_SST4	2:A,2			2.1	183	50410.1	0.036	0.00364	0.178		2.772
5	5	17FEB2020_SST5	2:A,2			2.07	25	51017.1	0.005	0.00049			1.527
6	6	17FEB2020_SST6	2:A,2			2.01	36	49315.2	0.007	0.00074			2.056
7	7	17FEB2020_SST7	2:A,2					49479.9
8	8	17FEB2020_SST8	2:A,2					50030.4
9	9	17FEB2020_CS0	2:A,1			2.04	169	37.197	45.4	4.54004	320.684		3.199
10	10	17FEB2020_CSO_IS	2:A,2			1.94	27	49544.5	0.005	0.00054			1.599
11	11	17FEB2020_CS1	2:A,3	Standard	10	1.89	7140	50366.1	1.418	0.14176	9.937	-0.6	244.377	99.3682
12	12	17FEB2020_CS2	2:A,4	Standard	50	1.89	35080	49612.1	7.071	0.70709	49.878	-0.2	1393.99	99.7568
13	13	17FEB2020_CS3	2:A,5	Standard	100	1.89	72970	50067.7	14.574	1.45744	102.892	2.9	2544.74	102.892
14	14	17FEB2020_CS4	2:A,6	Standard	150	1.89	107729	47674.1	22.597	2.2597	159.573	6.4	4005.97	106.382
15	15	17FEB2020_CS5	2:A,7	Standard	500	1.89	338037	47896.4	70.577	7.05767	498.559	-0.3	8078.53	99.7118
16	16	17FEB2020_CS6	2:A,8	Standard	1000	1.89	662171	45987.3	143.99	14.399	1017.24	1.7	12883	101.724
17	17	17FEB2020_CS7	2:B,1	Standard	1500	1.89	924372	44597.7	207.269	20.7269	1464.32	-2.4	14645.1	97.621
18	18	17FEB2020_CS8	2:B,2	Standard	2500	1.89	1454326	44409.8	327.479	32.7478	2313.62	-7.5	16945.2	92.5447
19	19	17FEB2020_BLANK_1	2:A,1			1.93	203	129.999	15.648	1.56484	110.48		3.667
20	20	17FEB2020_FORM_1	2:B,3	Analyte	125			47528.6							0.171667
21	21	17FEB2020_FORM_2	2:B,4	Analyte	125	1.89	192	48037	0.04	0.004	0.203	-99.8	2.2	0.162591
22	22	17FEB2020_FORM_3	2:B,5	Analyte	125	1.86	33	48268	0.007	0.00068			2.17
23	23	17FEB2020_FORM_4	2:B,3	Analyte	125			48788.6
24	24	17FEB2020_FORM_5	2:B,4	Analyte	125			49132
25	25	17FEB2020_FORM_6	2:B,5	Analyte	125	1.96	19	50496.1	0.004	0.00037			1.767
26	26	17FEB2020_FORM_7	2:B,3	Analyte	125	1.92	86	48768.8	0.018	0.00177	0.046	-100	3.039	0.036589
27	27	17FEB2020_FORM_8	2:B,4	Analyte	125	2.05	34	47336.5	0.007	0.00072			1.593
28	28	17FEB2020_FORM_9	2:B,5	Analyte	125	1.93	240	49279.2	0.049	0.00488	0.266	-99.8	3.454	0.212555
29	29	17FEB2020_BLANK_2	2:A,1
30	30	17FEB2020_FORM_10	2:B,6	Analyte	833.33	1.9	2593	49273.6	0.526	0.05263	3.639	-99.6	94.287	0.436733	3.11667
31	31	17FEB2020_FORM_11	2:B,7	Analyte	833.33	1.89	1831	46695.4	0.392	0.03921	2.691	-99.7	60.24	0.322925
32	32	17FEB2020_FORM_12	2:B,8	Analyte	833.33	1.9	2074	47285.9	0.439	0.04385	3.019	-99.6	76.942	0.362296
33	33	17FEB2020_FORM_13	2:B,6	Analyte	833.33	1.89	2633	45930	0.573	0.05733	3.971	-99.5	99.28	0.47653
34	34	17FEB2020_FORM_14	2:B,7	Analyte	833.33	1.89	1443	47826.9	0.302	0.03017	2.053	-99.8	60.737	0.246307
35	35	17FEB2020_FORM_15	2:B,8	Analyte	833.33	1.89	1960	47410	0.413	0.04133	2.841	-99.7	69.206	0.34095
36	36	17FEB2020_FORM_16	2:B,6	Analyte	833.33	1.89	2864	45304.2	0.632	0.06321	4.387	-99.5	92.873	0.526401
37	37	17FEB2020_FORM_17	2:B,7	Analyte	833.33	1.89	1760	48081.2	0.366	0.03661	2.507	-99.7	60.585	0.300879
38	38	17FEB2020_FORM_18	2:B,8	Analyte	833.33	1.89	2049	47926.9	0.428	0.04276	2.942	-99.6	67.233	0.353053
39	39	17FEB2020_BLANK_3	2:A,1					22.105
40	40	17FEB2020_MREC_1	4:A,1	Analyte	20000	1.92	350	50649.6	0.069	0.00692	0.41	-100	5.839	0.002049	23
41	41	17FEB2020_MREC_2	4:A,2	Analyte	20000	1.89	336	50744	0.066	0.00661	0.388	-100	4.225	0.001941	23
42	42	17FEB2020_MREC_3	4:A,3	Analyte	20000	1.94	219	49656.6	0.044	0.0044	0.232	-100	3.9	0.00116	23
43	43	17FEB2020_MREC_4	4:A,4	Analyte	20000	1.91	209	50141.3	0.042	0.00416	0.215	-100	3.375	0.001075	24
44	44	17FEB2020_MREC_5	4:A,5	Analyte	20000	1.89	93	50197.1	0.019	0.00185	0.052	-100	2.964	0.000259	24
45	45	17FEB2020_MREC_6	4:A,6	Analyte	20000			50816.7							24
46	46	17FEB2020_MREC_7	4:A,7	Analyte	20000	1.9	48	49476.3	0.01	0.00097			2.714		25
47	47	17FEB2020_MREC_8	4:A,8	Analyte	20000	1.87	46	51135.4	0.009	0.00091			3.086		25
48	48	17FEB2020_MREC_9	4:A,9	Analyte	20000	2	31	49609.6	0.006	0.00063			2.092		25
49	49	17FEB2020_MREC_10	4:A,10	Analyte	20000	1.9	407	49703.5	0.082	0.00819	0.5	-100	6.881	0.002499	26
50	50	17FEB2020_MREC_11	4:A,11	Analyte	20000	1.89	342	52027.4	0.066	0.00657	0.385	-100	6.86	0.001924	26
51	51	17FEB2020_MREC_12	4:A,12	Analyte	20000	1.9	211	53581.9	0.039	0.00393	0.199	-100	5.762	0.000994	26
52	52	17FEB2020_MREC_13	4:B,1	Analyte	20000	1.9	133	53695.9	0.025	0.00248	0.096	-100	2.491	0.000481	27
53	53	17FEB2020_MREC_14	4:B,2	Analyte	20000	1.89	221	51408.7	0.043	0.0043	0.225	-100	5.231	0.001125	27
54	54	17FEB2020_MREC_15	4:B,3	Analyte	20000			51311.2							27
55	55	17FEB2020_MREC_16	4:B,4	Analyte	20000	1.89	271	51654.2	0.053	0.00525	0.292	-100	4.598	0.001461	28
56	56	17FEB2020_MREC_17	4:B,5	Analyte	20000	1.91	234	50207.5	0.047	0.00465	0.25	-100	3.778	0.001249	28
57	57	17FEB2020_MREC_18	4:B,6	Analyte	20000	2.01	89	53290.8	0.017	0.00168	0.04	-100	2.989	0.000198	28
58	58	17FEB2020_MREC_19	4:B,7	Analyte	20000	1.87	48	49822.4	0.01	0.00097			3.617		29
59	59	17FEB2020_MREC_20	4:B,8	Analyte	20000	1.88	404	47590.3	0.085	0.00849	0.521	-100	7.796	0.002603	29
60	60	17FEB2020_MREC_21	4:B,9	Analyte	20000	1.9	275	52178.7	0.053	0.00527	0.293	-100	8.041	0.001465	29
61	61	17FEB2020_MREC_22	4:B,10	Analyte	20000	1.87	78	51274.2	0.015	0.00152	0.028	-100	2.045	0.000141	30
62	62	17FEB2020_MREC_23	4:B,11	Analyte	20000	1.9	86	52561.4	0.016	0.00164	0.037	-100	2.992	0.000183	30
63	63	17FEB2020_MREC_24	4:B,12	Analyte	20000	1.89	179	56233.7	0.032	0.00318	0.146	-100	6.052	0.000728	30
64	64	17FEB2020_MREC_25	4:C,1	Analyte	20000	1.87	79	53782.8	0.015	0.00146	0.024	-100	4.019	0.000122	31
65	65	17FEB2020_MREC_26	4:C,2	Analyte	20000	1.89	101	51635.6	0.019	0.00195	0.059	-100	4.641	0.000293	31
66	66	17FEB2020_MREC_27	4:C,3	Analyte	20000	1.92	113	50465.1	0.022	0.00224	0.079	-100	3.74	0.000396	31
67	67	17FEB2020_MREC_28	4:C,4	Analyte	20000	1.99	26	51541.7	0.005	0.00051			1.675		32
68	68	17FEB2020_MREC_29	4:C,5	Analyte	20000	1.89	241	49790.9	0.048	0.00484	0.263	-100	5.218	0.001314	32
69	69	17FEB2020_MREC_30	4:C,6	Analyte	20000	1.87	75	51256.4	0.015	0.00146	0.024	-100	2.353	0.000121	32
70	70	17FEB2020_MREC_31	4:C,7	Analyte	20000	2.06	3	51397.3	0.001	6e-05			0.786		33
71	71	17FEB2020_MREC_32	4:C,8	Analyte	20000	1.88	132	51375.8	0.026	0.00257	0.102	-100	3.229	0.000512	33
72	72	17FEB2020_MREC_33	4:C,9	Analyte	20000	1.88	214	50322.4	0.043	0.00425	0.221	-100	4.195	0.001107	33
73	73	17FEB2020_MREC_34	4:C,10	Analyte	20000	1.89	129	50564	0.025	0.00255	0.101	-100	7.6	0.000504	34
74	74	17FEB2020_MREC_35	4:C,11	Analyte	20000	1.9	148	54824.3	0.027	0.0027	0.112	-100	6.24	0.00056	34
75	75	17FEB2020_MREC_36	4:C,12	Analyte	20000	1.88	203	57154	0.035	0.00355	0.172	-100	5.743	0.000858	34
76	76	17FEB2020_MREC_37	4:D,1	Analyte	20000	1.89	121	56587.6	0.021	0.00214	0.072	-100	4.12	0.000361	35
77	77	17FEB2020_MREC_38	4:D,2	Analyte	20000	1.9	177	51970.5	0.034	0.0034	0.161	-100	5.328	0.000805	35
78	78	17FEB2020_MREC_39	4:D,3	Analyte	20000	1.89	231	52753.9	0.044	0.00437	0.23	-100	6.734	0.001148	35
79	79	17FEB2020_MREC_40	4:D,4	Analyte	20000	1.89	184	52215.8	0.035	0.00353	0.17	-100	4.932	0.000852	36
80	80	17FEB2020_MREC_41	4:D,5	Analyte	20000	1.87	244	51970	0.047	0.00469	0.252	-100	8.308	0.001262	36
81	81	17FEB2020_MREC_42	4:D,6	Analyte	20000	1.89	37	51438.9	0.007	0.00073			2.317		36
82	82	17FEB2020_MREC_43	4:D,7	Analyte	20000	1.89	89	50809	0.018	0.00175	0.045	-100	2.341	0.000224	37
83	83	17FEB2020_MREC_44	4:D,8	Analyte	20000	1.88	148	52171.3	0.028	0.00284	0.121	-100	7.531	0.000607	37
84	84	17FEB2020_MREC_45	4:D,9	Analyte	20000	1.89	133	50885	0.026	0.00262	0.106	-100	6.133	0.00053	37
85	85	17FEB2020_MREC_46	4:D,10	Analyte	20000	1.9	287	52753.4	0.054	0.00544	0.305	-100	4.97	0.001525	38
86	86	17FEB2020_MREC_47	4:D,11	Analyte	20000	1.88	134	52950.1	0.025	0.00253	0.1	-100	5.067	0.0005	38
87	87	17FEB2020_MREC_48	4:D,12	Analyte	20000	1.87	51	56713.9	0.009	0.0009			2.983		38
88	88	17FEB2020_MREC_49	4:E,1	Analyte	20000	1.88	167	48819.4	0.034	0.00342	0.162	-100	5.885	0.000811	39
89	89	17FEB2020_MREC_50	4:E,2	Analyte	20000	1.89	286	49320	0.058	0.0058	0.331	-100	4.953	0.001655	39
90	90	17FEB2020_MREC_51	4:E,3	Analyte	20000	1.9	179	49739.3	0.036	0.0036	0.176	-100	5.15	0.000878	39
91	91	17FEB2020_MREC_52	4:E,4	Analyte	20000	1.97	32	49910	0.006	0.00064			2.11		40
92	92	17FEB2020_MREC_53	4:E,5	Analyte	20000	1.89	85	49450.6	0.017	0.00173	0.043	-100	5.707	0.000214	40
93	93	17FEB2020_MREC_54	4:E,6	Analyte	20000	1.89	206	48975.5	0.042	0.00421	0.218	-100	4.508	0.001092	40
94	94	17FEB2020_MREC_55	4:E,7	Analyte	20000	1.98	76	48626.6	0.016	0.00157	0.032	-100	1.808	0.000159	41
95	95	17FEB2020_MREC_56	4:E,8	Analyte	20000	1.89	70	49264.9	0.014	0.00142	0.022	-100	3.008	0.000108	41
96	96	17FEB2020_MREC_57	4:E,9	Analyte	20000	1.87	154	50595	0.03	0.00304	0.136	-100	2.745	0.000679	41
97	97	17FEB2020_MREC_58	4:E,10	Analyte	20000	1.89	112	50670.7	0.022	0.00221	0.077	-100	3.52	0.000385	42
98	98	17FEB2020_MREC_59	4:E,11	Analyte	20000	1.91	227	50398.8	0.045	0.0045	0.239	-100	3.358	0.001194	42
99	99	17FEB2020_MREC_60	4:E,12	Analyte	20000	1.89	131	51026.2	0.026	0.00258	0.103	-100	6.131	0.000515	42
100	100	17FEB2020_MREC_61	4:F,1	Analyte	20000	1.89	374	50148.1	0.075	0.00745	0.448	-100	5.069	0.002238	43
101	101	17FEB2020_MREC_62	4:F,2	Analyte	20000	1.91	115	50253.2	0.023	0.00229	0.083	-100	3.091	0.000413	43
102	102	17FEB2020_MREC_63	4:F,3	Analyte	20000	1.9	225	49420.4	0.046	0.00456	0.243	-100	5.221	0.001216	43
103	103	17FEB2020_MREC_64	4:F,4	Analyte	20000	1.9	421	50955.8	0.083	0.00826	0.504	-100	3.519	0.002521	44
104	104	17FEB2020_MREC_65	4:F,5	Analyte	20000	1.9	214	50329.9	0.043	0.00426	0.222	-100	3.136	0.001108	44
105	105	17FEB2020_MREC_66	4:F,6	Analyte	20000	1.91	297	50831.3	0.059	0.00585	0.334	-100	3.931	0.001671	44
106	106	17FEB2020_MREC_67	4:F,7	Analyte	20000	1.92	162	49283.3	0.033	0.00329	0.153	-100	6.975	0.000767	45
107	107	17FEB2020_MREC_68	4:F,8	Analyte	20000	1.89	194	50529.3	0.038	0.00383	0.192	-100	4.147	0.000959	45
108	108	17FEB2020_MREC_69	4:F,9	Analyte	20000	1.9	127	50477.5	0.025	0.00252	0.099	-100	4.268	0.000494	45
109	109	17FEB2020_MREC_70	4:F,10	Analyte	20000	1.91	102	51303.1	0.02	0.002	0.062	-100	3.335	0.00031	46
110	110	17FEB2020_MREC_71	4:F,11	Analyte	20000			49453.8							46
111	111	17FEB2020_MREC_72	4:F,12	Analyte	20000	1.89	95	49861.3	0.019	0.00191	0.056	-100	3.822	0.00028	46
112	112	17FEB2020_MREC_73	4:G,1	Analyte	20000	1.92	85	50549.6	0.017	0.00169	0.04	-100	2.293	0.000202	47
113	113	17FEB2020_MREC_74	4:G,2	Analyte	20000	1.92	308	50593.6	0.061	0.00608	0.351	-100	5.516	0.001754	47
114	114	17FEB2020_MREC_75	4:G,3	Analyte	20000	1.9	186	50466.7	0.037	0.00369	0.182	-100	4.019	0.000909	47
115	115	17FEB2020_MREC_76	4:G,4	Analyte	20000	1.9	116	51707.9	0.022	0.00225	0.08	-100	4.956	0.000398	48
116	116	17FEB2020_MREC_77	4:G,5	Analyte	20000	1.88	168	51434.8	0.033	0.00327	0.152	-100	6.129	0.000759	48
117	117	17FEB2020_MREC_78	4:G,6	Analyte	20000	1.88	295	51599.3	0.057	0.00571	0.325	-100	4.784	0.001623	48
118	118	17FEB2020_MREC_79	4:G,7	Analyte	20000	1.89	164	50719.7	0.032	0.00323	0.149	-100	3.395	0.000744	49
119	119	17FEB2020_MREC_80	4:G,8	Analyte	20000	1.83	132	50932	0.026	0.0026	0.105	-100	3.032	0.000524	49
120	120	17FEB2020_MREC_81	4:G,9	Analyte	20000	1.88	235	50316.3	0.047	0.00467	0.251	-100	4.119	0.001254	49
121	121	17FEB2020_MREC_82	4:G,10	Analyte	20000	1.9	224	50572.1	0.044	0.00442	0.233	-100	3.946	0.001167	50
122	122	17FEB2020_MREC_83	4:G,11	Analyte	20000	1.9	361	50207.1	0.072	0.00718	0.428	-100	9.993	0.002142	50
123	123	17FEB2020_MREC_84	4:G,12	Analyte	20000	1.9	178	50583.4	0.035	0.00351	0.169	-100	8.686	0.000845	50
124	124	17FEB2020_MREC_85	4:H,1	Analyte	20000	1.88	496	52492.8	0.095	0.00946	0.589	-100	8.324	0.002945	51
125	125	17FEB2020_MREC_86	4:H,2	Analyte	20000	1.89	335	49571.4	0.068	0.00676	0.399	-100	10.768	0.001993	51
126	126	17FEB2020_MREC_87	4:H,3	Analyte	20000	1.89	362	51596.9	0.07	0.00701	0.417	-100	10.166	0.002083	51
127	127	17FEB2020_MREC_88	4:H,4	Analyte	20000	1.89	324	50973.8	0.064	0.00636	0.37	-100	15.057	0.00185	52
128	128	17FEB2020_MREC_89	4:H,5	Analyte	20000	1.89	464	50096	0.093	0.00925	0.575	-100	13.201	0.002874	52
129	129	17FEB2020_MREC_90	4:H,6	Analyte	20000	1.89	452	51451.6	0.088	0.00879	0.542	-100	13.293	0.002709	52
130	130	17FEB2020_MREC_91	4:H,7	Analyte	20000	1.89	1498	51107.6	0.293	0.02931	1.992	-100	49.645	0.009959	53
131	131	17FEB2020_MREC_92	4:H,8	Analyte	20000	1.89	1450	51159.8	0.283	0.02834	1.923	-100	49.894	0.009615	53
132	132	17FEB2020_MREC_93	4:H,9	Analyte	20000	1.89	1467	50761.3	0.289	0.02889	1.962	-100	54.45	0.009812	53
133	133	17FEB2020_MREC_94	4:H,10	Analyte	20000	1.9	283	51179.7	0.055	0.00552	0.311	-100	7.98	0.001555	54
134	134	17FEB2020_MREC_95	4:H,11	Analyte	20000	1.89	306	51477.9	0.06	0.00595	0.342	-100	4.957	0.001708	54
135	135	17FEB2020_MREC_96	4:H,12	Analyte	20000	1.88	265	52140.7	0.051	0.00509	0.281	-100	6.487	0.001403	54
136	136	17FEB2020_BLANK_3A	2:A,1
137	137	17FEB2020_MREC_1A	5:A,1	Analyte	20000	1.93	29	46254	0.006	0.00062			1.899		55
138	138	17FEB2020_MREC_2A	5:A,2	Analyte	20000	1.9	35	46404	0.008	0.00075			2.836		55
139	139	17FEB2020_MREC_3A	5:A,3	Analyte	20000	1.88	339	44990	0.075	0.00753	0.453	-100	4.513	0.002264	55
140	140	17FEB2020_MREC_4A	5:A,4	Analyte	20000	1.88	200	46276.9	0.043	0.00433	0.227	-100	5.372	0.001134	56
141	141	17FEB2020_MREC_5A	5:A,5	Analyte	20000	1.89	105	46221.3	0.023	0.00226	0.081	-100	4.732	0.000404	56
142	142	17FEB2020_MREC_6A	5:A,6	Analyte	20000	1.9	209	44478.5	0.047	0.00471	0.254	-100	8.063	0.001268	56
143	143	17FEB2020_MREC_7A	5:A,7	Analyte	20000	1.89	223	45301.2	0.049	0.00493	0.269	-100	11.295	0.001346	57
144	144	17FEB2020_MREC_8A	5:A,8	Analyte	20000	1.89	304	45609.6	0.067	0.00666	0.391	-100	11.656	0.001956	57
145	145	17FEB2020_MREC_9A	5:A,9	Analyte	20000	1.88	291	46671.5	0.062	0.00624	0.362	-100	9.924	0.001808	57
146	146	17FEB2020_MREC_10A	5:A,10	Analyte	20000	1.82	190	45815	0.041	0.00415	0.214	-100	3.967	0.00107	58
147	147	17FEB2020_MREC_11A	5:A,11	Analyte	20000	1.9	215	46916.2	0.046	0.00458	0.244	-100	5.611	0.001221	58
148	148	17FEB2020_MREC_12A	5:A,12	Analyte	20000	1.88	214	47851.6	0.045	0.00446	0.236	-100	6.012	0.001182	58
149	149	17FEB2020_MREC_13A	5:B,1	Analyte	20000	1.9	294	47487.3	0.062	0.0062	0.359	-100	9.025	0.001795	59
150	150	17FEB2020_MREC_14A	5:B,2	Analyte	20000	1.89	244	46681.2	0.052	0.00524	0.291	-100	7.478	0.001454	59
151	151	17FEB2020_MREC_15A	5:B,3	Analyte	20000	1.89	156	47095.8	0.033	0.00332	0.155	-100	3.861	0.000777	59
152	152	17FEB2020_MREC_16A	5:B,4	Analyte	20000	1.9	132	46685.7	0.028	0.00282	0.12	-100	3.819	0.0006	60
153	153	17FEB2020_MREC_17A	5:B,5	Analyte	20000	1.88	197	46412.5	0.042	0.00424	0.22	-100	3.528	0.001102	60
154	154	17FEB2020_MREC_18A	5:B,6	Analyte	20000	1.91	161	46359.1	0.035	0.00346	0.166	-100	3.539	0.000829	60
155	155	17FEB2020_MREC_19A	5:B,7	Analyte	20000	1.89	529	46578.3	0.114	0.01136	0.723	-100	8.945	0.003617	61
156	156	17FEB2020_MREC_20A	5:B,8	Analyte	20000	1.88	206	45944.9	0.045	0.00448	0.237	-100	4.856	0.001186	61
157	157	17FEB2020_MREC_21A	5:B,9	Analyte	20000	1.89	283	48370.7	0.058	0.00584	0.334	-100	5.422	0.001669	61
158	158	17FEB2020_MREC_22A	5:B,10	Analyte	20000	1.9	204	46320.4	0.044	0.00441	0.233	-100	6.186	0.001164	62
159	159	17FEB2020_MREC_23A	5:B,11	Analyte	20000	1.89	228	46558.3	0.049	0.00489	0.266	-100	6.615	0.001331	62
160	160	17FEB2020_MREC_24A	5:B,12	Analyte	20000	1.89	332	47520.6	0.07	0.00698	0.414	-100	10.289	0.00207	62
161	161	17FEB2020_MREC_25A	5:C,1	Analyte	20000	1.9	374	46926.8	0.08	0.00797	0.484	-100	6.458	0.002422	63
162	162	17FEB2020_MREC_26A	5:C,2	Analyte	20000	1.89	381	46756.6	0.082	0.00815	0.497	-100	6.832	0.002484	63
163	163	17FEB2020_MREC_27A	5:C,3	Analyte	20000	1.89	122	46393.7	0.026	0.00262	0.106	-100	6.453	0.000531	63
164	164	17FEB2020_MREC_28A	5:C,4	Analyte	20000	1.89	272	47228.5	0.058	0.00575	0.327	-100	8.683	0.001637	64
165	165	17FEB2020_MREC_29A	5:C,5	Analyte	20000	1.88	200	46153.6	0.043	0.00434	0.228	-100	5.905	0.001138	64
166	166	17FEB2020_MREC_30A	5:C,6	Analyte	20000	1.9	145	48149.5	0.03	0.00301	0.133	-100	7.557	0.000667	64
167	167	17FEB2020_MREC_31A	5:C,7	Analyte	20000	1.9	440	46675.9	0.094	0.00942	0.586	-100	8.389	0.002931	65
Compound 4: CBL
	#	Name	Vial	Type	Std. Conc	RT	Area	IS Area	Response	Area Ratio	Conc.	%Dev	S/N	%Rec	ID
1	1	17FEB2020_SST1	2:A,2			3.36	79	42744.4	0.019	0.00185			1.184
2	2	17FEB2020_SST2	2:A,2			3.43	11	50272	0.002	0.00022			0.85
3	3	17FEB2020_SST3	2:A,2			3.5	15	49968.5	0.003	0.00031			1.471
4	4	17FEB2020_SST4	2:A,2			3.49	53	50410.1	0.011	0.00106			2.978
5	5	17FEB2020_SST5	2:A,2			3.35	28	51017.1	0.005	0.00055			2.225
6	6	17FEB2020_SST6	2:A,2			3.49	31	49315.2	0.006	0.00064			2.352
7	7	17FEB2020_SST7	2:A,2			3.41	44	49479.9	0.009	0.00089			1.976
8	8	17FEB2020_SST8	2:A,2			3.44	1	50030.4	0	2e-05			0.285
9	9	17FEB2020_CS0	2:A,1			3.35	13	37.197	3.624	0.36242	5.445		1.21
10	10	17FEB2020_CSO_IS	2:A,2			3.36	27	49544.5	0.005	0.00055			1.663
11	11	17FEB2020_CS1	2:A,3	Standard	10	3.41	32938	50366.1	6.54	0.65397	9.917	-0.8	1142.24	99.1691
12	12	17FEB2020_CS2	2:A,4	Standard	50	3.41	163463	49612.1	32.948	3.29482	50.424	0.8	6399.33	100.847
13	13	17FEB2020_CS3	2:A,5	Standard	100	3.41	335171	50067.7	66.944	6.69436	102.568	2.6	9277.09	102.568
14	14	17FEB2020_CS4	2:A,6	Standard	150	3.41	496769	47674.1	104.201	10.4201	159.715	6.5	14645	106.477
15	15	17FEB2020_CS5	2:A,7	Standard	500	3.41	1568878	47896.4	327.556	32.7557	502.31	0.5	22773.6	100.462
16	16	17FEB2020_CS6	2:A,8	Standard	1000	3.41	3027616	45987.3	658.359	65.8359	1009.71	1	42587.1	100.971
17	17	17FEB2020_CS7	2:B,1	Standard	1500	3.41	4293792	44597.7	962.783	96.2783	1476.65	-1.6	49517	98.4436
18	18	17FEB2020_CS8	2:B,2	Standard	2500	3.41	6591676	44409.8	1484.28	148.428	2276.56	-8.9	64569	91.0623
19	19	17FEB2020_BLANK_1	2:A,1			3.41	347	129.999	26.688	2.66877	40.821		5.062
20	20	17FEB2020_FORM_1	2:B,3	Analyte	125			47528.6							#DIV/0!
21	21	17FEB2020_FORM_2	2:B,4	Analyte	125			48037
22	22	17FEB2020_FORM_3	2:B,5	Analyte	125	3.48	300	48268	0.062	0.00622			3.467
23	23	17FEB2020_FORM_4	2:B,3	Analyte	125			48788.6
24	24	17FEB2020_FORM_5	2:B,4	Analyte	125	3.51	30	49132	0.006	0.0006			1.127
25	25	17FEB2020_FORM_6	2:B,5	Analyte	125	3.42	28	50496.1	0.005	0.00055			1.791
26	26	17FEB2020_FORM_7	2:B,3	Analyte	125	3.41	20	48768.8	0.004	0.00041			1.458
27	27	17FEB2020_FORM_8	2:B,4	Analyte	125			47336.5
28	28	17FEB2020_FORM_9	2:B,5	Analyte	125	3.36	33	49279.2	0.007	0.00068			2.557
29	29	17FEB2020_BLANK_2	2:A,1
30	30	17FEB2020_FORM_10	2:B,6	Analyte	833.33			49273.6							0.202
31	31	17FEB2020_FORM_11	2:B,7	Analyte	833.33	3.4	32	46695.4	0.007	0.00068			2.434
32	32	17FEB2020_FORM_12	2:B,8	Analyte	833.33	3.41	136	47285.9	0.029	0.00287			2.767
33	33	17FEB2020_FORM_13	2:B,6	Analyte	833.33	3.4	1100	45930	0.24	0.02396	0.253	-100	36.324	0.030418
34	34	17FEB2020_FORM_14	2:B,7	Analyte	833.33			47826.9
35	35	17FEB2020_FORM_15	2:B,8	Analyte	833.33	3.4	21	47410	0.004	0.00045			1.086
36	36	17FEB2020_FORM_16	2:B,6	Analyte	833.33	3.41	783	45304.2	0.173	0.01728	0.151	-100	17.891	0.018138
37	37	17FEB2020_FORM_17	2:B,7	Analyte	833.33			48081.2
38	38	17FEB2020_FORM_18	2:B,8	Analyte	833.33	3.43	46	47926.9	0.01	0.00097			2.899
39	39	17FEB2020_BLANK_3	2:A,1			3.37	44	22.105	19.796	1.9796	30.25		3.162
40	40	17FEB2020_MREC_1	4:A,1	Analyte	20000			50649.6							23
41	41	17FEB2020_MREC_2	4:A,2	Analyte	20000			50744							23
42	42	17FEB2020_MREC_3	4:A,3	Analyte	20000			49656.6							23
43	43	17FEB2020_MREC_4	4:A,4	Analyte	20000			50141.3							24
44	44	17FEB2020_MREC_5	4:A,5	Analyte	20000	3.44	66	50197.1	0.013	0.00132			2.415		24
45	45	17FEB2020_MREC_6	4:A,6	Analyte	20000			50816.7							24
46	46	17FEB2020_MREC_7	4:A,7	Analyte	20000	3.45	73	49476.3	0.015	0.00148			2.123		25
47	47	17FEB2020_MREC_8	4:A,8	Analyte	20000			51135.4							25
48	48	17FEB2020_MREC_9	4:A,9	Analyte	20000			49609.6							25
49	49	17FEB2020_MREC_10	4:A,10	Analyte	20000			49703.5							26
50	50	17FEB2020_MREC_11	4:A,11	Analyte	20000	3.38	30	52027.4	0.006	0.00057			2.468		26
51	51	17FEB2020_MREC_12	4:A,12	Analyte	20000			53581.9							26
52	52	17FEB2020_MREC_13	4:B,1	Analyte	20000	3.42	26	53695.9	0.005	0.00049			1.919		27
53	53	17FEB2020_MREC_14	4:B,2	Analyte	20000			51408.7							27
54	54	17FEB2020_MREC_15	4:B,3	Analyte	20000			51311.2							27
55	55	17FEB2020_MREC_16	4:B,4	Analyte	20000	3.33	34	51654.2	0.007	0.00066			2.206		28
56	56	17FEB2020_MREC_17	4:B,5	Analyte	20000			50207.5							28
57	57	17FEB2020_MREC_18	4:B,6	Analyte	20000			53290.8							28
58	58	17FEB2020_MREC_19	4:B,7	Analyte	20000			49822.4							29
59	59	17FEB2020_MREC_20	4:B,8	Analyte	20000			47590.3							29
60	60	17FEB2020_MREC_21	4:B,9	Analyte	20000			52178.7							29
61	61	17FEB2020_MREC_22	4:B,10	Analyte	20000	3.38	29	51274.2	0.006	0.00056			1.846		30
62	62	17FEB2020_MREC_23	4:B,11	Analyte	20000			52561.4							30
63	63	17FEB2020_MREC_24	4:B,12	Analyte	20000			56233.7							30
64	64	17FEB2020_MREC_25	4:C,1	Analyte	20000	3.34	40	53782.8	0.008	0.00075			2.472		31
65	65	17FEB2020_MREC_26	4:C,2	Analyte	20000			51635.6							31
66	66	17FEB2020_MREC_27	4:C,3	Analyte	20000			50465.1							31
67	67	17FEB2020_MREC_28	4:C,4	Analyte	20000			51541.7							32
68	68	17FEB2020_MREC_29	4:C,5	Analyte	20000			49790.9							32
69	69	17FEB2020_MREC_30	4:C,6	Analyte	20000			51256.4							32
70	70	17FEB2020_MREC_31	4:C,7	Analyte	20000			51397.3							33
71	71	17FEB2020_MREC_32	4:C,8	Analyte	20000	3.48	9	51375.8	0.002	0.00018			1.491		33
72	72	17FEB2020_MREC_33	4:C,9	Analyte	20000	3.48	34	50322.4	0.007	0.00067			2.062		33
73	73	17FEB2020_MREC_34	4:C,10	Analyte	20000			50564							34
74	74	17FEB2020_MREC_35	4:C,11	Analyte	20000	3.41	115	54824.3	0.021	0.00209			2.997		34
75	75	17FEB2020_MREC_36	4:C,12	Analyte	20000			57154							34
76	76	17FEB2020_MREC_37	4:D,1	Analyte	20000			56587.6							35
77	77	17FEB2020_MREC_38	4:D,2	Analyte	20000			51970.5							35
78	78	17FEB2020_MREC_39	4:D,3	Analyte	20000			52753.9							35
79	79	17FEB2020_MREC_40	4:D,4	Analyte	20000			52215.8							36
80	80	17FEB2020_MREC_41	4:D,5	Analyte	20000			51970							36
81	81	17FEB2020_MREC_42	4:D,6	Analyte	20000			51438.9							36
82	82	17FEB2020_MREC_43	4:D,7	Analyte	20000	3.38	36	50809	0.007	0.00071			2.662		37
83	83	17FEB2020_MREC_44	4:D,8	Analyte	20000			52171.3							37
84	84	17FEB2020_MREC_45	4:D,9	Analyte	20000			50885							37
85	85	17FEB2020_MREC_46	4:D,10	Analyte	20000			52753.4							38
86	86	17FEB2020_MREC_47	4:D,11	Analyte	20000	3.42	26	52950.1	0.005	0.00049			1.887		38
87	87	17FEB2020_MREC_48	4:D,12	Analyte	20000			56713.9							38
88	88	17FEB2020_MREC_49	4:E,1	Analyte	20000	3.4	131	48819.4	0.027	0.00268			3.59		39
89	89	17FEB2020_MREC_50	4:E,2	Analyte	20000			49320							39
90	90	17FEB2020_MREC_51	4:E,3	Analyte	20000			49739.3							39
91	91	17FEB2020_MREC_52	4:E,4	Analyte	20000	3.42	22	49910	0.005	0.00045			1.435		40
92	92	17FEB2020_MREC_53	4:E,5	Analyte	20000	3.42	129	49450.6	0.026	0.00261			2.5		40
93	93	17FEB2020_MREC_54	4:E,6	Analyte	20000	3.41	31	48975.5	0.006	0.00063			2.335		40
94	94	17FEB2020_MREC_55	4:E,7	Analyte	20000			48626.6							41
95	95	17FEB2020_MREC_56	4:E,8	Analyte	20000	3.42	59	49264.9	0.012	0.0012			3.246		41
96	96	17FEB2020_MREC_57	4:E,9	Analyte	20000			50595							41
97	97	17FEB2020_MREC_58	4:E,10	Analyte	20000			50670.7							42
98	98	17FEB2020_MREC_59	4:E,11	Analyte	20000			50398.8							42
99	99	17FEB2020_MREC_60	4:E,12	Analyte	20000			51026.2							42
100	100	17FEB2020_MREC_61	4:F,1	Analyte	20000			50148.1							43
101	101	17FEB2020_MREC_62	4:F,2	Analyte	20000			50253.2							43
102	102	17FEB2020_MREC_63	4:F,3	Analyte	20000			49420.4							43
103	103	17FEB2020_MREC_64	4:F,4	Analyte	20000			50955.8							44
104	104	17FEB2020_MREC_65	4:F,5	Analyte	20000			50329.9							44
105	105	17FEB2020_MREC_66	4:F,6	Analyte	20000			50831.3							44
106	106	17FEB2020_MREC_67	4:F,7	Analyte	20000			49283.3							45
107	107	17FEB2020_MREC_68	4:F,8	Analyte	20000	3.42	71	50529.3	0.014	0.0014			2.474		45
108	108	17FEB2020_MREC_69	4:F,9	Analyte	20000	3.49	38	50477.5	0.008	0.00076			2.226		45
109	109	17FEB2020_MREC_70	4:F,10	Analyte	20000			51303.1							46
110	110	17FEB2020_MREC_71	4:F,11	Analyte	20000			49453.8							46
111	111	17FEB2020_MREC_72	4:F,12	Analyte	20000			49861.3							46
112	112	17FEB2020_MREC_73	4:G,1	Analyte	20000			50549.6							47
113	113	17FEB2020_MREC_74	4:G,2	Analyte	20000			50593.6							47
114	114	17FEB2020_MREC_75	4:G,3	Analyte	20000	3.37	60	50466.7	0.012	0.00119			1.339		47
115	115	17FEB2020_MREC_76	4:G,4	Analyte	20000	3.38	100	51707.9	0.019	0.00193			2.75		48
116	116	17FEB2020_MREC_77	4:G,5	Analyte	20000	3.42	56	51434.8	0.011	0.00108			2.892		48
117	117	17FEB2020_MREC_78	4:G,6	Analyte	20000	3.38	24	51599.3	0.005	0.00046			1.959		48
118	118	17FEB2020_MREC_79	4:G,7	Analyte	20000	3.43	65	50719.7	0.013	0.00128			2.587		49
119	119	17FEB2020_MREC_80	4:G,8	Analyte	20000			50932							49
120	120	17FEB2020_MREC_81	4:G,9	Analyte	20000			50316.3							49
121	121	17FEB2020_MREC_82	4:G,10	Analyte	20000	3.36	20	50572.1	0.004	0.0004			1.27		50
122	122	17FEB2020_MREC_83	4:G,11	Analyte	20000			50207.1							50
123	123	17FEB2020_MREC_84	4:G,12	Analyte	20000			50583.4							50
124	124	17FEB2020_MREC_85	4:H,1	Analyte	20000	3.32	18	52492.8	0.003	0.00034			1.468		51
125	125	17FEB2020_MREC_86	4:H,2	Analyte	20000			49571.4							51
126	126	17FEB2020_MREC_87	4:H,3	Analyte	20000			51596.9							51
127	127	17FEB2020_MREC_88	4:H,4	Analyte	20000	3.4	192	50973.8	0.038	0.00376			8.849		52
128	128	17FEB2020_MREC_89	4:H,5	Analyte	20000			50096							52
129	129	17FEB2020_MREC_90	4:H,6	Analyte	20000	3.41	99	51451.6	0.019	0.00193			4.997		52
130	130	17FEB2020_MREC_91	4:H,7	Analyte	20000	3.4	289	51107.6	0.057	0.00566			11.697		53
131	131	17FEB2020_MREC_92	4:H,8	Analyte	20000	3.41	201	51159.8	0.039	0.00392			13.482		53
132	132	17FEB2020_MREC_93	4:H,9	Analyte	20000	3.42	323	50761.3	0.064	0.00636			15.33		53
133	133	17FEB2020_MREC_94	4:H,10	Analyte	20000	3.42	263	51179.7	0.051	0.00515			10.506		54
134	134	17FEB2020_MREC_95	4:H,11	Analyte	20000	3.41	231	51477.9	0.045	0.00448			13.838		54
135	135	17FEB2020_MREC_96	4:H,12	Analyte	20000	3.41	283	52140.7	0.054	0.00542			12.155		54
136	136	17FEB2020_BLANK_3A	2:A,1			3.41	35						1.35
137	137	17FEB2020_MREC_1A	5:A,1	Analyte	20000	3.36	129	46254	0.028	0.00279			5.293		55
138	138	17FEB2020_MREC_2A	5:A,2	Analyte	20000	3.43	111	46404	0.024	0.00239			3.38		55
139	139	17FEB2020_MREC_3A	5:A,3	Analyte	20000			44990							55
140	140	17FEB2020_MREC_4A	5:A,4	Analyte	20000	3.41	115	46276.9	0.025	0.00248			5.632		56
141	141	17FEB2020_MREC_5A	5:A,5	Analyte	20000			46221.3							56
142	142	17FEB2020_MREC_6A	5:A,6	Analyte	20000	3.4	36	44478.5	0.008	0.00081			2.499		56
143	143	17FEB2020_MREC_7A	5:A,7	Analyte	20000	3.41	164	45301.2	0.036	0.00362			4.02		57
144	144	17FEB2020_MREC_8A	5:A,8	Analyte	20000	3.42	111	45609.6	0.024	0.00243			4.288		57
145	145	17FEB2020_MREC_9A	5:A,9	Analyte	20000	3.41	146	46671.5	0.031	0.00312			4.584		57
146	146	17FEB2020_MREC_10A	5:A,10	Analyte	20000	3.37	132	45815	0.029	0.00289			5.901		58
147	147	17FEB2020_MREC_11A	5:A,11	Analyte	20000	3.42	206	46916.2	0.044	0.00439			9.432		58
148	148	17FEB2020_MREC_12A	5:A,12	Analyte	20000			47851.6							58
149	149	17FEB2020_MREC_13A	5:B,1	Analyte	20000			47487.3							59
150	150	17FEB2020_MREC_14A	5:B,2	Analyte	20000	3.4	306	46681.2	0.065	0.00655			9.528		59
151	151	17FEB2020_MREC_15A	5:B,3	Analyte	20000	3.41	245	47095.8	0.052	0.0052			10.558		59
152	152	17FEB2020_MREC_16A	5:B,4	Analyte	20000	3.42	144	46685.7	0.031	0.00309			7.826		60
153	153	17FEB2020_MREC_17A	5:B,5	Analyte	20000	3.41	70	46412.5	0.015	0.00152			5.277		60
154	154	17FEB2020_MREC_18A	5:B,6	Analyte	20000	3.41	235	46359.1	0.051	0.00506			6.602		60
155	155	17FEB2020_MREC_19A	5:B,7	Analyte	20000	3.41	332	46578.3	0.071	0.00712			12.496		61
156	156	17FEB2020_MREC_20A	5:B,8	Analyte	20000	3.42	217	45944.9	0.047	0.00473			9.466		61
157	157	17FEB2020_MREC_21A	5:B,9	Analyte	20000			48370.7							61
158	158	17FEB2020_MREC_22A	5:B,10	Analyte	20000	3.41	199	46320.4	0.043	0.0043			4.986		62
159	159	17FEB2020_MREC_23A	5:B,11	Analyte	20000	3.41	56	46558.3	0.012	0.00121			4.325		62
160	160	17FEB2020_MREC_24A	5:B,12	Analyte	20000	3.42	105	47520.6	0.022	0.00222			4.113		62
161	161	17FEB2020_MREC_25A	5:C,1	Analyte	20000	3.43	128	46926.8	0.027	0.00273			6.023		63
162	162	17FEB2020_MREC_26A	5:C,2	Analyte	20000	3.4	138	46756.6	0.03	0.00295			3.911		63
163	163	17FEB2020_MREC_27A	5:C,3	Analyte	20000			46393.7							63
164	164	17FEB2020_MREC_28A	5:C,4	Analyte	20000			47228.5							64
165	165	17FEB2020_MREC_29A	5:C,5	Analyte	20000			46153.6							64
166	166	17FEB2020_MREC_30A	5:C,6	Analyte	20000	3.42	123	48149.5	0.025	0.00255			3.101		64
167	167	17FEB2020_MREC_31A	5:C,7	Analyte	20000	3.41	252	46675.9	0.054	0.0054			8.743		65
Compound 5: CBG
	#	Name	Vial	Type	Std. Conc	RT	Area	IS Area	Response	Area Ratio	Conc.	%Dev	S/N	%Rec	ID
1	1	17FEB2020_SST1	2:A,2					42744.4
2	2	17FEB2020_SST2	2:A,2			2.2	38	50272	0.008	0.00077	0.746		1.368
3	3	17FEB2020_SST3	2:A,2			2.3	306	49968.5	0.061	0.00612	2.262		2.208
4	4	17FEB2020_SST4	2:A,2			2.29	330	50410.1	0.065	0.00654	2.38		3.04
5	5	17FEB2020_SST5	2:A,2			2.36	627	51017.1	0.123	0.0123	4.009		3.005
6	6	17FEB2020_SST6	2:A,2			2.16	237	49315.2	0.048	0.0048	1.888		1.648
7	7	17FEB2020_SST7	2:A,2			2.26	297	49479.9	0.06	0.006	2.227		3.257
8	8	17FEB2020_SST8	2:A,2			2.16	55	50030.4	0.011	0.0011	0.841		1.584
9	9	17FEB2020_CS0	2:A,1			2.34	259	37.197	69.589	6.95889	1969.28		2.26
10	10	17FEB2020_CSO_IS	2:A,2			2.2	538	49544.5	0.109	0.01087	3.603		3.093
11	11	17FEB2020_CS1	2:A,3	Standard	10	2.17	1681	50366.1	0.334	0.03337	9.971	-0.3	46.486	99.7061
12	12	17FEB2020_CS2	2:A,4	Standard	50	2.17	8863	49612.1	1.786	0.17864	51.069	2.1	190.454	102.137
13	13	17FEB2020_CS3	2:A,5	Standard	100	2.17	16663	50067.7	3.328	0.33281	94.685	-5.3	378.983	94.6855
14	14	17FEB2020_CS4	2:A,6	Standard	150	2.17	26753	47674.1	5.612	0.56116	159.287	6.2	597.172	106.192
15	15	17FEB2020_CS5	2:A,7	Standard	500	2.17	83628	47896.4	17.46	1.74601	494.496	-1.1	1975.32	98.8993
16	16	17FEB2020_CS6	2:A,8	Standard	1000	2.17	165474	45987.3	35.983	3.59826	1018.52	1.9	3323.38	101.852
17	17	17FEB2020_CS7	2:B,1	Standard	1500	2.17	238634	44597.7	53.508	5.35081	1514.34	1	5463.23	100.956
18	18	17FEB2020_CS8	2:B,2	Standard	2500	2.17	374979	44409.8	84.436	8.4436	2389.32	-4.4	6286.13	95.5729
19	19	17FEB2020_BLANK_1	2:A,1			2.05	88	129.999	6.804	0.68038	193.017		2.167
20	20	17FEB2020_FORM_1	2:B,3	Analyte	125	2.22	887	47528.6	0.187	0.01866	5.809	-95.4	17.569	4.64718	4.04156
21	21	17FEB2020_FORM_2	2:B,4	Analyte	125	2.23	756	48037	0.157	0.01574	4.983	-96	8.344	3.98651
22	22	17FEB2020_FORM_3	2:B,5	Analyte	125	2.24	363	48268	0.075	0.00752	2.657	-97.9	7.651	2.12543
23	23	17FEB2020_FORM_4	2:B,3	Analyte	125	2.23	393	48788.6	0.08	0.00805	2.806	-97.8	8.175	2.24489
24	24	17FEB2020_FORM_5	2:B,4	Analyte	125	2.23	518	49132	0.105	0.01055	3.514	-97.2	13.13	2.8111
25	25	17FEB2020_FORM_6	2:B,5	Analyte	125	2.23	529	50496.1	0.105	0.01048	3.495	-97.2	11.2	2.79566
26	26	17FEB2020_FORM_7	2:B,3	Analyte	125	2.25	529	48768.8	0.108	0.01085	3.599	-97.1	12.127	2.87913
27	27	17FEB2020_FORM_8	2:B,4	Analyte	125	2.21	597	47336.5	0.126	0.01261	4.098	-96.7	11.061	3.27809
28	28	17FEB2020_FORM_9	2:B,5	Analyte	125	2.23	851	49279.2	0.173	0.01726	5.413	-95.7	10.639	4.33016
29	29	17FEB2020_BLANK_2	2:A,1			2.31	128						2.525
30	30	17FEB2020_FORM_10	2:B,6	Analyte	833.33	2.24	3729	49273.6	0.757	0.07569	21.943	-97.4	83.888	2.63315	18.4154
31	31	17FEB2020_FORM_11	2:B,7	Analyte	833.33	2.23	2239	46695.4	0.48	0.04796	14.097	-98.3	38.696	1.69171
32	32	17FEB2020_FORM_12	2:B,8	Analyte	833.33	2.24	2883	47285.9	0.61	0.06096	17.776	-97.9	76.058	2.13316
33	33	17FEB2020_FORM_13	2:B,6	Analyte	833.33	2.22	3529	45930	0.768	0.07683	22.265	-97.3	73.493	2.67187
34	34	17FEB2020_FORM_14	2:B,7	Analyte	833.33	2.22	2633	47826.9	0.551	0.05506	16.107	-98.1	49.521	1.9329
35	35	17FEB2020_FORM_15	2:B,8	Analyte	833.33	2.23	2793	47410	0.589	0.05891	17.197	-97.9	71.164	2.06364
36	36	17FEB2020_FORM_16	2:B,6	Analyte	833.33	2.22	3589	45304.2	0.792	0.07921	22.939	-97.2	89.228	2.75265
37	37	17FEB2020_FORM_17	2:B,7	Analyte	833.33	2.23	2538	48081.2	0.528	0.05279	15.463	-98.1	58.465	1.85562
38	38	17FEB2020_FORM_18	2:B,8	Analyte	833.33	2.23	2951	47926.9	0.616	0.06158	17.952	-97.8	81.077	2.15423
39	39	17FEB2020_BLANK_3	2:A,1			2.28	425	22.105	192.304	19.2305	5441.04		3.506
40	40	17FEB2020_MREC_1	4:A,1	Analyte	20000	2.18	720	50649.6	0.142	0.01422	4.552	-100	20.264	0.022761	23
41	41	17FEB2020_MREC_2	4:A,2	Analyte	20000	2.17	1130	50744	0.223	0.02228	6.831	-100	19.164	0.034157	23
42	42	17FEB2020_MREC_3	4:A,3	Analyte	20000	2.17	1101	49656.6	0.222	0.02217	6.802	-100	22.955	0.034011	23
43	43	17FEB2020_MREC_4	4:A,4	Analyte	20000	2.17	582	50141.3	0.116	0.0116	3.813	-100	11.492	0.019063	24
44	44	17FEB2020_MREC_5	4:A,5	Analyte	20000	2.18	448	50197.1	0.089	0.00892	3.054	-100	8.128	0.015269	24
45	45	17FEB2020_MREC_6	4:A,6	Analyte	20000	2.17	439	50816.7	0.086	0.00864	2.973	-100	10.083	0.014867	24
46	46	17FEB2020_MREC_7	4:A,7	Analyte	20000	2.17	479	49476.3	0.097	0.00969	3.271	-100	10.604	0.016354	25
47	47	17FEB2020_MREC_8	4:A,8	Analyte	20000	2.17	625	51135.4	0.122	0.01222	3.986	-100	14.792	0.01993	25
48	48	17FEB2020_MREC_9	4:A,9	Analyte	20000	2.18	736	49609.6	0.148	0.01483	4.724	-100	15.937	0.023622	25
49	49	17FEB2020_MREC_10	4:A,10	Analyte	20000	2.17	1280	49703.5	0.257	0.02575	7.814	-100	20.58	0.039068	26
50	50	17FEB2020_MREC_11	4:A,11	Analyte	20000	2.17	1722	52027.4	0.331	0.0331	9.893	-100	26.484	0.049463	26
51	51	17FEB2020_MREC_12	4:A,12	Analyte	20000	2.17	1382	53581.9	0.258	0.02579	7.826	-100	25.553	0.039128	26
52	52	17FEB2020_MREC_13	4:B,1	Analyte	20000	2.17	576	53695.9	0.107	0.01073	3.565	-100	13.111	0.017827	27
53	53	17FEB2020_MREC_14	4:B,2	Analyte	20000	2.18	644	51408.7	0.125	0.01254	4.076	-100	13.37	0.020381	27
54	54	17FEB2020_MREC_15	4:B,3	Analyte	20000	2.19	561	51311.2	0.109	0.01093	3.622	-100	10.519	0.018108	27
55	55	17FEB2020_MREC_16	4:B,4	Analyte	20000	2.17	1493	51654.2	0.289	0.0289	8.707	-100	27.136	0.043533	28
56	56	17FEB2020_MREC_17	4:B,5	Analyte	20000	2.17	1172	50207.5	0.233	0.02334	7.134	-100	23.601	0.03567	28
57	57	17FEB2020_MREC_18	4:B,6	Analyte	20000	2.17	1214	53290.8	0.228	0.02279	6.977	-100	24.639	0.034883	28
58	58	17FEB2020_MREC_19	4:B,7	Analyte	20000	2.16	1108	49822.4	0.222	0.02224	6.821	-100	14.048	0.034103	29
59	59	17FEB2020_MREC_20	4:B,8	Analyte	20000	2.16	1296	47590.3	0.272	0.02723	8.232	-100	18.532	0.041162	29
60	60	17FEB2020_MREC_21	4:B,9	Analyte	20000	2.19	880	52178.7	0.169	0.01687	5.303	-100	16.37	0.026514	29
61	61	17FEB2020_MREC_22	4:B,10	Analyte	20000	2.16	353	51274.2	0.069	0.00688	2.475	-100	10.752	0.012375	30
62	62	17FEB2020_MREC_23	4:B,11	Analyte	20000	2.17	919	52561.4	0.175	0.01748	5.476	-100	19.721	0.027379	30
63	63	17FEB2020_MREC_24	4:B,12	Analyte	20000	2.16	876	56233.7	0.156	0.01557	4.935	-100	16.475	0.024676	30
64	64	17FEB2020_MREC_25	4:C,1	Analyte	20000	2.16	1572	53782.8	0.292	0.02923	8.799	-100	29.658	0.043993	31
65	65	17FEB2020_MREC_26	4:C,2	Analyte	20000	2.17	1746	51635.6	0.338	0.03381	10.095	-99.9	40.281	0.050477	31
66	66	17FEB2020_MREC_27	4:C,3	Analyte	20000	2.17	1905	50465.1	0.378	0.03776	11.212	-99.9	35.358	0.056059	31
67	67	17FEB2020_MREC_28	4:C,4	Analyte	20000	2.18	591	51541.7	0.115	0.01147	3.776	-100	11.563	0.018879	32
68	68	17FEB2020_MREC_29	4:C,5	Analyte	20000	2.17	686	49790.9	0.138	0.01377	4.425	-100	14.709	0.022123	32
69	69	17FEB2020_MREC_30	4:C,6	Analyte	20000	2.17	489	51256.4	0.095	0.00954	3.229	-100	7.675	0.016147	32
70	70	17FEB2020_MREC_31	4:C,7	Analyte	20000	2.16	762	51397.3	0.148	0.01482	4.721	-100	14.363	0.023607	33
71	71	17FEB2020_MREC_32	4:C,8	Analyte	20000	2.17	697	51375.8	0.136	0.01356	4.365	-100	13.281	0.021827	33
72	72	17FEB2020_MREC_33	4:C,9	Analyte	20000	2.17	514	50322.4	0.102	0.01021	3.419	-100	11.381	0.017094	33
73	73	17FEB2020_MREC_34	4:C,10	Analyte	20000	2.17	904	50564	0.179	0.01788	5.587	-100	17.51	0.027935	34
74	74	17FEB2020_MREC_35	4:C,11	Analyte	20000	2.18	783	54824.3	0.143	0.01429	4.572	-100	15.005	0.022859	34
75	75	17FEB2020_MREC_36	4:C,12	Analyte	20000	2.17	974	57154	0.17	0.01704	5.352	-100	19.196	0.026758	34
76	76	17FEB2020_MREC_37	4:D,1	Analyte	20000	2.17	1698	56587.6	0.3	0.03001	9.02	-100	37.683	0.045101	35
77	77	17FEB2020_MREC_38	4:D,2	Analyte	20000	2.17	1623	51970.5	0.312	0.03124	9.367	-100	32.387	0.046834	35
78	78	17FEB2020_MREC_39	4:D,3	Analyte	20000	2.18	1893	52753.9	0.359	0.03589	10.683	-99.9	48.183	0.053413	35
79	79	17FEB2020_MREC_40	4:D,4	Analyte	20000	2.17	1292	52215.8	0.247	0.02474	7.527	-100	23.282	0.037637	36
80	80	17FEB2020_MREC_41	4:D,5	Analyte	20000	2.16	997	51970	0.192	0.01918	5.956	-100	16.759	0.029781	36
81	81	17FEB2020_MREC_42	4:D,6	Analyte	20000	2.17	1133	51438.9	0.22	0.02202	6.758	-100	22.471	0.033792	36
82	82	17FEB2020_MREC_43	4:D,7	Analyte	20000	2.17	1041	50809	0.205	0.02049	6.326	-100	14.246	0.03163	37
83	83	17FEB2020_MREC_44	4:D,8	Analyte	20000	2.16	1454	52171.3	0.279	0.02787	8.415	-100	15.625	0.042074	37
84	84	17FEB2020_MREC_45	4:D,9	Analyte	20000	2.17	858	50885	0.169	0.01687	5.301	-100	12.009	0.026505	37
85	85	17FEB2020_MREC_46	4:D,10	Analyte	20000	2.16	844	52753.4	0.16	0.01601	5.058	-100	14.746	0.02529	38
86	86	17FEB2020_MREC_47	4:D,11	Analyte	20000	2.18	783	52950.1	0.148	0.01479	4.715	-100	13.81	0.023575	38
87	87	17FEB2020_MREC_48	4:D,12	Analyte	20000	2.17	1228	56713.9	0.216	0.02165	6.654	-100	23.248	0.033271	38
88	88	17FEB2020_MREC_49	4:E,1	Analyte	20000	2.18	798	48819.4	0.163	0.01635	5.155	-100	12.696	0.025773	39
89	89	17FEB2020_MREC_50	4:E,2	Analyte	20000	2.17	991	49320	0.201	0.02009	6.213	-100	20.658	0.031066	39
90	90	17FEB2020_MREC_51	4:E,3	Analyte	20000	2.18	782	49739.3	0.157	0.01573	4.979	-100	16.707	0.024894	39
91	91	17FEB2020_MREC_52	4:E,4	Analyte	20000	2.17	775	49910	0.155	0.01552	4.92	-100	16.473	0.024599	40
92	92	17FEB2020_MREC_53	4:E,5	Analyte	20000	2.17	1130	49450.6	0.228	0.02284	6.992	-100	25.159	0.034959	40
93	93	17FEB2020_MREC_54	4:E,6	Analyte	20000	2.18	1234	48975.5	0.252	0.02519	7.655	-100	24.822	0.038277	40
94	94	17FEB2020_MREC_55	4:E,7	Analyte	20000	2.16	2379	48626.6	0.489	0.04893	14.372	-99.9	49.13	0.071858	41
95	95	17FEB2020_MREC_56	4:E,8	Analyte	20000	2.17	2157	49264.9	0.438	0.04378	12.917	-99.9	42.861	0.064583	41
96	96	17FEB2020_MREC_57	4:E,9	Analyte	20000	2.18	1942	50595	0.384	0.03838	11.386	-99.9	39.82	0.056932	41
97	97	17FEB2020_MREC_58	4:E,10	Analyte	20000	2.17	1344	50670.7	0.265	0.02653	8.034	-100	26.589	0.040169	42
98	98	17FEB2020_MREC_59	4:E,11	Analyte	20000	2.16	1497	50398.8	0.297	0.0297	8.931	-100	29.113	0.044654	42
99	99	17FEB2020_MREC_60	4:E,12	Analyte	20000	2.17	1603	51026.2	0.314	0.03142	9.417	-100	40.222	0.047087	42
100	100	17FEB2020_MREC_61	4:F,1	Analyte	20000	2.16	1372	50148.1	0.274	0.02737	8.272	-100	25.017	0.04136	43
101	101	17FEB2020_MREC_62	4:F,2	Analyte	20000	2.18	1463	50253.2	0.291	0.0291	8.763	-100	23.631	0.043816	43
102	102	17FEB2020_MREC_63	4:F,3	Analyte	20000	2.18	1288	49420.4	0.261	0.02605	7.9	-100	23.196	0.0395	43
103	103	17FEB2020_MREC_64	4:F,4	Analyte	20000	2.17	1844	50955.8	0.362	0.03619	10.768	-99.9	33.355	0.053839	44
104	104	17FEB2020_MREC_65	4:F,5	Analyte	20000	2.16	1383	50329.9	0.275	0.02748	8.303	-100	27.285	0.041516	44
105	105	17FEB2020_MREC_66	4:F,6	Analyte	20000	2.19	1346	50831.3	0.265	0.02647	8.018	-100	31.633	0.040091	44
106	106	17FEB2020_MREC_67	4:F,7	Analyte	20000	2.2	1669	49283.3	0.339	0.03388	10.113	-99.9	43.99	0.050566	45
107	107	17FEB2020_MREC_68	4:F,8	Analyte	20000	2.17	1766	50529.3	0.35	0.03495	10.417	-99.9	39.706	0.052087	45
108	108	17FEB2020_MREC_69	4:F,9	Analyte	20000	2.17	1506	50477.5	0.298	0.02983	8.968	-100	29.689	0.044841	45
109	109	17FEB2020_MREC_70	4:F,10	Analyte	20000	2.18	1612	51303.1	0.314	0.03142	9.42	-100	35.14	0.047098	46
110	110	17FEB2020_MREC_71	4:F,11	Analyte	20000	2.17	1762	49453.8	0.356	0.03562	10.607	-99.9	29.553	0.053035	46
111	111	17FEB2020_MREC_72	4:F,12	Analyte	20000	2.16	1876	49861.3	0.376	0.03763	11.175	-99.9	42.992	0.055877	46
112	112	17FEB2020_MREC_73	4:G,1	Analyte	20000	2.17	715	50549.6	0.142	0.01415	4.533	-100	10.005	0.022667	47
113	113	17FEB2020_MREC_74	4:G,2	Analyte	20000	2.18	425	50593.6	0.084	0.0084	2.906	-100	6.944	0.014532	47
114	114	17FEB2020_MREC_75	4:G,3	Analyte	20000	2.17	207	50466.7	0.041	0.00411	1.692	-100	7.442	0.00846	47
115	115	17FEB2020_MREC_76	4:G,4	Analyte	20000	2.18	1872	51707.9	0.362	0.03621	10.773	-99.9	29.013	0.053866	48
116	116	17FEB2020_MREC_77	4:G,5	Analyte	20000	2.17	1788	51434.8	0.348	0.03476	10.365	-99.9	29.261	0.051823	48
117	117	17FEB2020_MREC_78	4:G,6	Analyte	20000	2.17	1539	51599.3	0.298	0.02983	8.969	-100	37.233	0.044845	48
118	118	17FEB2020_MREC_79	4:G,7	Analyte	20000	2.17	1218	50719.7	0.24	0.02401	7.323	-100	25.053	0.036617	49
119	119	17FEB2020_MREC_80	4:G,8	Analyte	20000	2.11	1217	50932	0.239	0.0239	7.29	-100	26.721	0.036449	49
120	120	17FEB2020_MREC_81	4:G,9	Analyte	20000	2.16	1843	50316.3	0.366	0.03664	10.894	-99.9	31.604	0.054471	49
121	121	17FEB2020_MREC_82	4:G,10	Analyte	20000	2.18	1246	50572.1	0.246	0.02464	7.5	-100	26.345	0.037498	50
122	122	17FEB2020_MREC_83	4:G,11	Analyte	20000	2.18	1798	50207.1	0.358	0.0358	10.658	-99.9	38.45	0.053292	50
123	123	17FEB2020_MREC_84	4:G,12	Analyte	20000	2.18	1342	50583.4	0.265	0.02652	8.033	-100	25.589	0.040167	50
124	124	17FEB2020_MREC_85	4:H,1	Analyte	20000	2.17	2135	52492.8	0.407	0.04068	12.037	-99.9	37.068	0.060185	51
125	125	17FEB2020_MREC_86	4:H,2	Analyte	20000	2.17	2689	49571.4	0.542	0.05425	15.876	-99.9	66.715	0.079381	51
126	126	17FEB2020_MREC_87	4:H,3	Analyte	20000	2.17	2233	51596.9	0.433	0.04329	12.775	-99.9	43.629	0.063877	51
127	127	17FEB2020_MREC_88	4:H,4	Analyte	20000	2.17	1706	50973.8	0.335	0.03348	10	-99.9	21.231	0.050001	52
128	128	17FEB2020_MREC_89	4:H,5	Analyte	20000	2.17	1791	50096	0.358	0.03575	10.644	-99.9	25.116	0.053222	52
129	129	17FEB2020_MREC_90	4:H,6	Analyte	20000	2.18	1802	51451.6	0.35	0.03502	10.437	-99.9	26.767	0.052186	52
130	130	17FEB2020_MREC_91	4:H,7	Analyte	20000	2.16	1199	51107.6	0.235	0.02346	7.165	-100	15.424	0.035827	53
131	131	17FEB2020_MREC_92	4:H,8	Analyte	20000	2.18	1042	51159.8	0.204	0.02036	6.291	-100	15.145	0.031453	53
132	132	17FEB2020_MREC_93	4:H,9	Analyte	20000	2.17	1457	50761.3	0.287	0.0287	8.65	-100	20.029	0.04325	53
133	133	17FEB2020_MREC_94	4:H,10	Analyte	20000	2.17	1800	51179.7	0.352	0.03517	10.479	-99.9	34.998	0.052396	54
134	134	17FEB2020_MREC_95	4:H,11	Analyte	20000	2.17	1344	51477.9	0.261	0.02611	7.917	-100	35.035	0.039586	54
135	135	17FEB2020_MREC_96	4:H,12	Analyte	20000	2.17	1632	52140.7	0.313	0.03131	9.386	-100	27.174	0.046931	54
136	136	17FEB2020_BLANK_3A	2:A,1			2.29	4						0.35
137	137	17FEB2020_MREC_1A	5:A,1	Analyte	20000	2.12	779	46254	0.168	0.01685	5.296	-100	16.371	0.026482	55
138	138	17FEB2020_MREC_2A	5:A,2	Analyte	20000	2.18	907	46404	0.195	0.01954	6.059	-100	18.894	0.030295	55
139	139	17FEB2020_MREC_3A	5:A,3	Analyte	20000	2.18	1071	44990	0.238	0.02381	7.266	-100	20.537	0.036332	55
140	140	17FEB2020_MREC_4A	5:A,4	Analyte	20000	2.17	1303	46276.9	0.282	0.02815	8.494	-100	27.479	0.04247	56
141	141	17FEB2020_MREC_5A	5:A,5	Analyte	20000	2.17	1642	46221.3	0.355	0.03552	10.578	-99.9	18.124	0.052892	56
142	142	17FEB2020_MREC_6A	5:A,6	Analyte	20000	2.18	1272	44478.5	0.286	0.0286	8.62	-100	26.253	0.043099	56
143	143	17FEB2020_MREC_7A	5:A,7	Analyte	20000	2.17	812	45301.2	0.179	0.01793	5.603	-100	12.005	0.028017	57
144	144	17FEB2020_MREC_8A	5:A,8	Analyte	20000	2.24	1055	45609.6	0.231	0.02314	7.075	-100	12.545	0.035377	57
145	145	17FEB2020_MREC_9A	5:A,9	Analyte	20000	2.23	504	46671.5	0.108	0.0108	3.586	-100	9.108	0.017932	57
146	146	17FEB2020_MREC_10A	5:A,10	Analyte	20000	2.12	1146	45815	0.25	0.02502	7.608	-100	17.233	0.038038	58
147	147	17FEB2020_MREC_11A	5:A,11	Analyte	20000	2.19	1112	46916.2	0.237	0.02371	7.237	-100	26.473	0.036187	58
148	148	17FEB2020_MREC_12A	5:A,12	Analyte	20000	2.16	933	47851.6	0.195	0.01949	6.043	-100	21.967	0.030215	58
149	149	17FEB2020_MREC_13A	5:B,1	Analyte	20000	2.18	1812	47487.3	0.382	0.03816	11.326	-99.9	36.114	0.056631	59
150	150	17FEB2020_MREC_14A	5:B,2	Analyte	20000	2.18	2169	46681.2	0.465	0.04646	13.673	-99.9	39.285	0.068365	59
151	151	17FEB2020_MREC_15A	5:B,3	Analyte	20000	2.17	2127	47095.8	0.452	0.04517	13.309	-99.9	41.209	0.066545	59
152	152	17FEB2020_MREC_16A	5:B,4	Analyte	20000	2.17	713	46685.7	0.153	0.01527	4.851	-100	15.566	0.024253	60
153	153	17FEB2020_MREC_17A	5:B,5	Analyte	20000	2.18	1248	46412.5	0.269	0.02689	8.137	-100	22.646	0.040686	60
154	154	17FEB2020_MREC_18A	5:B,6	Analyte	20000	2.17	1226	46359.1	0.264	0.02645	8.012	-100	23.101	0.040061	60
155	155	17FEB2020_MREC_19A	5:B,7	Analyte	20000	2.17	954	46578.3	0.205	0.02048	6.323	-100	13.636	0.031614	61
156	156	17FEB2020_MREC_20A	5:B,8	Analyte	20000	2.17	1085	45944.9	0.236	0.02362	7.212	-100	11.792	0.03606	61
157	157	17FEB2020_MREC_21A	5:B,9	Analyte	20000	2.18	1074	48370.7	0.222	0.0222	6.81	-100	22.142	0.03405	61
158	158	17FEB2020_MREC_22A	5:B,10	Analyte	20000	2.18	1807	46320.4	0.39	0.03901	11.565	-99.9	28.955	0.057826	62
159	159	17FEB2020_MREC_23A	5:B,11	Analyte	20000	2.17	1883	46558.3	0.404	0.04044	11.97	-99.9	33.713	0.05985	62
160	160	17FEB2020_MREC_24A	5:B,12	Analyte	20000	2.17	1660	47520.6	0.349	0.03494	10.415	-99.9	29.174	0.052075	62
161	161	17FEB2020_MREC_25A	5:C,1	Analyte	20000	2.18	1627	46926.8	0.347	0.03467	10.339	-99.9	33.551	0.051697	63
162	162	17FEB2020_MREC_26A	5:C,2	Analyte	20000	2.16	1420	46756.6	0.304	0.03038	9.123	-100	22.114	0.045617	63
163	163	17FEB2020_MREC_27A	5:C,3	Analyte	20000	2.18	1737	46393.7	0.374	0.03745	11.124	-99.9	31.801	0.055621	63
164	164	17FEB2020_MREC_28A	5:C,4	Analyte	20000	2.17	1388	47228.5	0.294	0.02939	8.845	-100	34.275	0.044224	64
165	165	17FEB2020_MREC_29A	5:C,5	Analyte	20000	2.17	1055	46153.6	0.229	0.02285	6.994	-100	17.236	0.034971	64
166	166	17FEB2020_MREC_30A	5:C,6	Analyte	20000	2.18	943	48149.5	0.196	0.01958	6.069	-100	19.853	0.030347	64
167	167	17FEB2020_MREC_31A	5:C,7	Analyte	20000	2.18	1474	46675.9	0.316	0.03158	9.464	-100	28.033	0.047318	65
Compound 6: CBN
	#	Name	Vial	Type	Std. Conc	RT	Area	IS Area	Response	Area Ratio	Conc.	%Dev	S/N	%Rec	ID
1	1	17FEB2020_SST1	2:A,2					42744.4
2	2	17FEB2020_SST2	2:A,2					50272
3	3	17FEB2020_SST3	2:A,2					49968.5
4	4	17FEB2020_SST4	2:A,2			3.06	22	50410.1	0.004	0.00043			1.296
5	5	17FEB2020_SST5	2:A,2			2.89	45	51017.1	0.009	0.00088			1.556
6	6	17FEB2020_SST6	2:A,2			2.82	19	49315.2	0.004	0.00039			1.229
7	7	17FEB2020_SST7	2:A,2			2.93	7	49479.9	0.001	0.00014			0.597
8	8	17FEB2020_SST8	2:A,2			2.85	10	50030.4	0.002	0.00019			0.801
9	9	17FEB2020_CS0	2:A,1					37.197
10	10	17FEB2020_CSO_IS	2:A,2			2.95	42	49544.5	0.008	0.00085			1.895
11	11	17FEB2020_CS1	2:A,3	Standard	10	2.9	20574	50366.1	4.085	0.40849	9.884	-1.2	528.053	98.8426
12	12	17FEB2020_CS2	2:A,4	Standard	50	2.91	103184	49612.1	20.798	2.07983	51.224	2.4	2866.3	102.449
13	13	17FEB2020_CS3	2:A,5	Standard	100	2.91	209729	50067.7	41.889	4.18892	103.392	3.4	4783.87	103.392
14	14	17FEB2020_CS4	2:A,6	Standard	150	2.91	304992	47674.1	63.974	6.39743	158.02	5.3	6419.4	105.346
15	15	17FEB2020_CS5	2:A,7	Standard	500	2.9	978758	47896.4	204.349	20.4349	505.234	1	23463.7	101.047
16	16	17FEB2020_CS6	2:A,8	Standard	1000	2.9	1863538	45987.3	405.229	40.5229	1002.11	0.2	35149.5	100.211
17	17	17FEB2020_CS7	2:B,1	Standard	1500	2.91	2645505	44597.7	593.193	59.3193	1467.03	-2.2	40714.3	97.8021
18	18	17FEB2020_CS8	2:B,2	Standard	2500	2.9	4080989	44409.8	918.938	91.8938	2272.76	-9.1	55717.6	90.9103
19	19	17FEB2020_BLANK_1	2:A,1			2.92	536	129.999	41.247	4.12474	101.805		5.726
20	20	17FEB2020_FORM_1	2:B,3	Analyte	125	2.88	324	47528.6	0.068	0.00682			3.453		#DIV/0!
21	21	17FEB2020_FORM_2	2:B,4	Analyte	125	2.78	41	48037	0.009	0.00085			1.53
22	22	17FEB2020_FORM_3	2:B,5	Analyte	125	2.89	115	48268	0.024	0.00239			3.182
23	23	17FEB2020_FORM_4	2:B,3	Analyte	125	2.99	53	48788.6	0.011	0.00109			2.161
24	24	17FEB2020_FORM_5	2:B,4	Analyte	125	2.78	176	49132	0.036	0.00358			2.895
25	25	17FEB2020_FORM_6	2:B,5	Analyte	125	2.91	174	50496.1	0.035	0.00345			3.122
26	26	17FEB2020_FORM_7	2:B,3	Analyte	125	2.8	149	48768.8	0.031	0.00306			2.649
27	27	17FEB2020_FORM_8	2:B,4	Analyte	125	2.91	176	47336.5	0.037	0.00372			2.308
28	28	17FEB2020_FORM_9	2:B,5	Analyte	125	2.99	141	49279.2	0.029	0.00286			1.971
29	29	17FEB2020_BLANK_2	2:A,1			2.94	29						1.564
30	30	17FEB2020_FORM_10	2:B,6	Analyte	833.33	2.88	5	49273.6	0.001	0.0001			0.794		0.2225
31	31	17FEB2020_FORM_11	2:B,7	Analyte	833.33	2.95	9	46695.4	0.002	0.00019			0.612
32	32	17FEB2020_FORM_12	2:B,8	Analyte	833.33	2.9	37	47285.9	0.008	0.00077			1.614
33	33	17FEB2020_FORM_13	2:B,6	Analyte	833.33	2.9	732	45930	0.159	0.01594	0.175	-100	18.343	0.020957
34	34	17FEB2020_FORM_14	2:B,7	Analyte	833.33			47826.9
35	35	17FEB2020_FORM_15	2:B,8	Analyte	833.33	2.81	31	47410	0.007	0.00066			1.658
36	36	17FEB2020_FORM_16	2:B,6	Analyte	833.33	2.91	898	45304.2	0.198	0.01981	0.27	-100	10.275	0.032437
37	37	17FEB2020_FORM_17	2:B,7	Analyte	833.33	2.89	131	48081.2	0.027	0.00273			2.538
38	38	17FEB2020_FORM_18	2:B,8	Analyte	833.33	2.94	363	47926.9	0.076	0.00758			2.605
39	39	17FEB2020_BLANK_3	2:A,1			2.8	25	22.105	11.312	1.13124	27.761		1.205
40	40	17FEB2020_MREC_1	4:A,1	Analyte	20000	2.9	124	50649.6	0.025	0.00245			2.946		23
41	41	17FEB2020_MREC_2	4:A,2	Analyte	20000	2.9	177	50744	0.035	0.00349			3.002		23
42	42	17FEB2020_MREC_3	4:A,3	Analyte	20000	2.89	178	49656.6	0.036	0.00358			3.894		23
43	43	17FEB2020_MREC_4	4:A,4	Analyte	20000	3.01	105	50141.3	0.021	0.00209			2.232		24
44	44	17FEB2020_MREC_5	4:A,5	Analyte	20000	2.97	156	50197.1	0.031	0.00311			3.034		24
45	45	17FEB2020_MREC_6	4:A,6	Analyte	20000	2.88	64	50816.7	0.012	0.00125			1.676		24
46	46	17FEB2020_MREC_7	4:A,7	Analyte	20000			49476.3							25
47	47	17FEB2020_MREC_8	4:A,8	Analyte	20000	2.89	159	51135.4	0.031	0.00312			2.827		25
48	48	17FEB2020_MREC_9	4:A,9	Analyte	20000	2.89	101	49609.6	0.02	0.00203			2.39		25
49	49	17FEB2020_MREC_10	4:A,10	Analyte	20000	2.89	218	49703.5	0.044	0.00439			6.757		26
50	50	17FEB2020_MREC_11	4:A,11	Analyte	20000	3.01	71	52027.4	0.014	0.00136			2.341		26
51	51	17FEB2020_MREC_12	4:A,12	Analyte	20000			53581.9							26
52	52	17FEB2020_MREC_13	4:B,1	Analyte	20000			53695.9							27
53	53	17FEB2020_MREC_14	4:B,2	Analyte	20000	2.98	70	51408.7	0.014	0.00136			3.098		27
54	54	17FEB2020_MREC_15	4:B,3	Analyte	20000	2.92	93	51311.2	0.018	0.00181			2.104		27
55	55	17FEB2020_MREC_16	4:B,4	Analyte	20000	2.9	142	51654.2	0.028	0.00275			2.346		28
56	56	17FEB2020_MREC_17	4:B,5	Analyte	20000	2.88	403	50207.5	0.08	0.00802			3.77		28
57	57	17FEB2020_MREC_18	4:B,6	Analyte	20000	2.9	52	53290.8	0.01	0.00097			1.969		28
58	58	17FEB2020_MREC_19	4:B,7	Analyte	20000	2.9	252	49822.4	0.051	0.00506			4.826		29
59	59	17FEB2020_MREC_20	4:B,8	Analyte	20000	2.91	346	47590.3	0.073	0.00726			4.284		29
60	60	17FEB2020_MREC_21	4:B,9	Analyte	20000	2.9	8	52178.7	0.001	0.00015			0.54		29
61	61	17FEB2020_MREC_22	4:B,10	Analyte	20000	2.86	503	51274.2	0.098	0.0098	0.023	-100	3.157	0.000113	30
62	62	17FEB2020_MREC_23	4:B,11	Analyte	20000	2.89	39	52561.4	0.008	0.00075			2.113		30
63	63	17FEB2020_MREC_24	4:B,12	Analyte	20000	2.91	302	56233.7	0.054	0.00537			4.06		30
64	64	17FEB2020_MREC_25	4:C,1	Analyte	20000	2.94	45	53782.8	0.008	0.00083			2.127		31
65	65	17FEB2020_MREC_26	4:C,2	Analyte	20000	2.97	294	51635.6	0.057	0.00568			2.317		31
66	66	17FEB2020_MREC_27	4:C,3	Analyte	20000	2.89	171	50465.1	0.034	0.00338			2.682		31
67	67	17FEB2020_MREC_28	4:C,4	Analyte	20000	2.9	116	51541.7	0.022	0.00225			2.093		32
68	68	17FEB2020_MREC_29	4:C,5	Analyte	20000	2.95	370	49790.9	0.074	0.00742			2.637		32
69	69	17FEB2020_MREC_30	4:C,6	Analyte	20000	2.91	163	51256.4	0.032	0.00319			3.257		32
70	70	17FEB2020_MREC_31	4:C,7	Analyte	20000	2.91	301	51397.3	0.058	0.00585			4.23		33
71	71	17FEB2020_MREC_32	4:C,8	Analyte	20000			51375.8							33
72	72	17FEB2020_MREC_33	4:C,9	Analyte	20000	2.92	91	50322.4	0.018	0.0018			2.304		33
73	73	17FEB2020_MREC_34	4:C,10	Analyte	20000	2.91	105	50564	0.021	0.00208			3.247		34
74	74	17FEB2020_MREC_35	4:C,11	Analyte	20000	2.91	212	54824.3	0.039	0.00387			5.636		34
75	75	17FEB2020_MREC_36	4:C,12	Analyte	20000	2.89	444	57154	0.078	0.00776			4.785		34
76	76	17FEB2020_MREC_37	4:D,1	Analyte	20000	2.89	177	56587.6	0.031	0.00312			5.179		35
77	77	17FEB2020_MREC_38	4:D,2	Analyte	20000	2.91	665	51970.5	0.128	0.0128	0.097	-100	8.333	0.000484	35
78	78	17FEB2020_MREC_39	4:D,3	Analyte	20000	2.91	232	52753.9	0.044	0.00439			2.687		35
79	79	17FEB2020_MREC_40	4:D,4	Analyte	20000			52215.8							36
80	80	17FEB2020_MREC_41	4:D,5	Analyte	20000	3.03	52	51970	0.01	0.001			2.161		36
81	81	17FEB2020_MREC_42	4:D,6	Analyte	20000	2.92	72	51438.9	0.014	0.0014			1.653		36
82	82	17FEB2020_MREC_43	4:D,7	Analyte	20000	2.91	107	50809	0.021	0.00211			4.092		37
83	83	17FEB2020_MREC_44	4:D,8	Analyte	20000	2.89	202	52171.3	0.039	0.00388			4.256		37
84	84	17FEB2020_MREC_45	4:D,9	Analyte	20000	2.9	448	50885	0.088	0.0088			5.284		37
85	85	17FEB2020_MREC_46	4:D,10	Analyte	20000	2.91	144	52753.4	0.027	0.00274			3.129		38
86	86	17FEB2020_MREC_47	4:D,11	Analyte	20000	3.05	112	52950.1	0.021	0.00211			2.337		38
87	87	17FEB2020_MREC_48	4:D,12	Analyte	20000			56713.9							38
88	88	17FEB2020_MREC_49	4:E,1	Analyte	20000	2.92	45	48819.4	0.009	0.00093			2.488		39
89	89	17FEB2020_MREC_50	4:E,2	Analyte	20000	2.89	13	49320	0.003	0.00026			0.931		39
90	90	17FEB2020_MREC_51	4:E,3	Analyte	20000	2.94	103	49739.3	0.021	0.00207			2.937		39
91	91	17FEB2020_MREC_52	4:E,4	Analyte	20000	2.92	200	49910	0.04	0.004			2.971		40
92	92	17FEB2020_MREC_53	4:E,5	Analyte	20000			49450.6							40
93	93	17FEB2020_MREC_54	4:E,6	Analyte	20000	2.91	229	48975.5	0.047	0.00468			4.587		40
94	94	17FEB2020_MREC_55	4:E,7	Analyte	20000	2.9	376	48626.6	0.077	0.00773			5.267		41
95	95	17FEB2020_MREC_56	4:E,8	Analyte	20000	2.88	461	49264.9	0.094	0.00935	0.012	-100	4.642	5.8e-05	41
96	96	17FEB2020_MREC_57	4:E,9	Analyte	20000	2.9	360	50595	0.071	0.00711			2.919		41
97	97	17FEB2020_MREC_58	4:E,10	Analyte	20000	2.93	137	50670.7	0.027	0.0027			1.784		42
98	98	17FEB2020_MREC_59	4:E,11	Analyte	20000	2.89	125	50398.8	0.025	0.00248			2.159		42
99	99	17FEB2020_MREC_60	4:E,12	Analyte	20000	2.92	129	51026.2	0.025	0.00252			2.083		42
100	100	17FEB2020_MREC_61	4:F,1	Analyte	20000	2.89	5	50148.1	0.001	0.00011			0.768		43
101	101	17FEB2020_MREC_62	4:F,2	Analyte	20000	2.91	82	50253.2	0.016	0.00163			3.064		43
102	102	17FEB2020_MREC_63	4:F,3	Analyte	20000			49420.4							43
103	103	17FEB2020_MREC_64	4:F,4	Analyte	20000			50955.8							44
104	104	17FEB2020_MREC_65	4:F,5	Analyte	20000	2.92	226	50329.9	0.045	0.00449			3.546		44
105	105	17FEB2020_MREC_66	4:F,6	Analyte	20000	2.89	371	50831.3	0.073	0.0073			3.363		44
106	106	17FEB2020_MREC_67	4:F,7	Analyte	20000	2.93	156	49283.3	0.032	0.00316			4.712		45
107	107	17FEB2020_MREC_68	4:F,8	Analyte	20000	2.9	164	50529.3	0.033	0.00325			4.473		45
108	108	17FEB2020_MREC_69	4:F,9	Analyte	20000	2.88	153	50477.5	0.03	0.00304			2.887		45
109	109	17FEB2020_MREC_70	4:F,10	Analyte	20000	2.88	351	51303.1	0.068	0.00684			3.35		46
110	110	17FEB2020_MREC_71	4:F,11	Analyte	20000	2.91	64	49453.8	0.013	0.0013			2.656		46
111	111	17FEB2020_MREC_72	4:F,12	Analyte	20000	2.91	172	49861.3	0.035	0.00345			4.058		46
112	112	17FEB2020_MREC_73	4:G,1	Analyte	20000	2.93	62	50549.6	0.012	0.00122			2.61		47
113	113	17FEB2020_MREC_74	4:G,2	Analyte	20000	2.92	143	50593.6	0.028	0.00283			2.979		47
114	114	17FEB2020_MREC_75	4:G,3	Analyte	20000	2.91	152	50466.7	0.03	0.00302			3.958		47
115	115	17FEB2020_MREC_76	4:G,4	Analyte	20000	2.92	264	51707.9	0.051	0.00511			4.298		48
116	116	17FEB2020_MREC_77	4:G,5	Analyte	20000	2.91	193	51434.8	0.038	0.00376			4.483		48
117	117	17FEB2020_MREC_78	4:G,6	Analyte	20000	2.92	142	51599.3	0.027	0.00275			2.98		48
118	118	17FEB2020_MREC_79	4:G,7	Analyte	20000			50719.7							49
119	119	17FEB2020_MREC_80	4:G,8	Analyte	20000	3.02	115	50932	0.023	0.00226			4.063		49
120	120	17FEB2020_MREC_81	4:G,9	Analyte	20000	2.89	134	50316.3	0.027	0.00267			3.677		49
121	121	17FEB2020_MREC_82	4:G,10	Analyte	20000	2.91	315	50572.1	0.062	0.00622			3.742		50
122	122	17FEB2020_MREC_83	4:G,11	Analyte	20000	2.9	86	50207.1	0.017	0.0017			2.298		50
123	123	17FEB2020_MREC_84	4:G,12	Analyte	20000	2.92	213	50583.4	0.042	0.00422			3.444		50
124	124	17FEB2020_MREC_85	4:H,1	Analyte	20000	2.91	18	52492.8	0.003	0.00033			1.774		51
125	125	17FEB2020_MREC_86	4:H,2	Analyte	20000	2.89	283	49571.4	0.057	0.00572			5.855		51
126	126	17FEB2020_MREC_87	4:H,3	Analyte	20000	2.91	461	51596.9	0.089	0.00894	0.001	-100	4.239	7e-06	51
127	127	17FEB2020_MREC_88	4:H,4	Analyte	20000	2.88	277	50973.8	0.054	0.00544			4.815		52
128	128	17FEB2020_MREC_89	4:H,5	Analyte	20000	2.89	142	50096	0.028	0.00283			2.746		52
129	129	17FEB2020_MREC_90	4:H,6	Analyte	20000	2.92	555	51451.6	0.108	0.01078	0.047	-100	7.86	0.000235	52
130	130	17FEB2020_MREC_91	4:H,7	Analyte	20000	2.9	506	51107.6	0.099	0.00991	0.025	-100	5.927	0.000127	53
131	131	17FEB2020_MREC_92	4:H,8	Analyte	20000	2.9	29	51159.8	0.006	0.00057			1.561		53
132	132	17FEB2020_MREC_93	4:H,9	Analyte	20000	2.92	158	50761.3	0.031	0.00311			3.423		53
133	133	17FEB2020_MREC_94	4:H,10	Analyte	20000	2.91	67	51179.7	0.013	0.00131			2.591		54
134	134	17FEB2020_MREC_95	4:H,11	Analyte	20000	2.92	565	51477.9	0.11	0.01097	0.052	-100	4.576	0.000258	54
135	135	17FEB2020_MREC_96	4:H,12	Analyte	20000	2.91	307	52140.7	0.059	0.00589			4.465		54
136	136	17FEB2020_BLANK_3A	2:A,1			2.81	346						2.882
137	137	17FEB2020_MREC_1A	5:A,1	Analyte	20000	2.86	496	46254	0.107	0.01072	0.045	-100	4.702	0.000227	55
138	138	17FEB2020_MREC_2A	5:A,2	Analyte	20000	2.9	206	46404	0.044	0.00445			2.255		55
139	139	17FEB2020_MREC_3A	5:A,3	Analyte	20000	2.9	251	44990	0.056	0.00558			2.275		55
140	140	17FEB2020_MREC_4A	5:A,4	Analyte	20000	2.88	154	46276.9	0.033	0.00333			2.221		56
141	141	17FEB2020_MREC_5A	5:A,5	Analyte	20000	2.92	121	46221.3	0.026	0.00263			3.524		56
142	142	17FEB2020_MREC_6A	5:A,6	Analyte	20000	2.92	314	44478.5	0.071	0.00705			4.555		56
143	143	17FEB2020_MREC_7A	5:A,7	Analyte	20000	2.89	346	45301.2	0.076	0.00763			4.116		57
144	144	17FEB2020_MREC_8A	5:A,8	Analyte	20000	2.92	230	45609.6	0.05	0.00505			4.65		57
145	145	17FEB2020_MREC_9A	5:A,9	Analyte	20000	2.86	2	46671.5	0	3e-05			0.358		57
146	146	17FEB2020_MREC_10A	5:A,10	Analyte	20000	2.87	121	45815	0.027	0.00265			3.581		58
147	147	17FEB2020_MREC_11A	5:A,11	Analyte	20000			46916.2							58
148	148	17FEB2020_MREC_12A	5:A,12	Analyte	20000	2.9	6	47851.6	0.001	0.00012			1.057		58
149	149	17FEB2020_MREC_13A	5:B,1	Analyte	20000	2.9	177	47487.3	0.037	0.00373			4.386		59
150	150	17FEB2020_MREC_14A	5:B,2	Analyte	20000	2.88	40	46681.2	0.008	0.00085			2.148		59
151	151	17FEB2020_MREC_15A	5:B,3	Analyte	20000	2.91	84	47095.8	0.018	0.00179			2.697		59
152	152	17FEB2020_MREC_16A	5:B,4	Analyte	20000	2.91	232	46685.7	0.05	0.00497			4.152		60
153	153	17FEB2020_MREC_17A	5:B,5	Analyte	20000	2.91	304	46412.5	0.065	0.00654			3.812		60
154	154	17FEB2020_MREC_18A	5:B,6	Analyte	20000	2.91	647	46359.1	0.14	0.01396	0.126	-100	6.81	0.000628	60
155	155	17FEB2020_MREC_19A	5:B,7	Analyte	20000	2.91	407	46578.3	0.087	0.00874			9.79		61
156	156	17FEB2020_MREC_20A	5:B,8	Analyte	20000	2.91	523	45944.9	0.114	0.01139	0.062	-100	5.295	0.00031	61
157	157	17FEB2020_MREC_21A	5:B,9	Analyte	20000	2.92	131	48370.7	0.027	0.0027			3		61
158	158	17FEB2020_MREC_22A	5:B,10	Analyte	20000	2.9	313	46320.4	0.068	0.00676			4.676		62
159	159	17FEB2020_MREC_23A	5:B,11	Analyte	20000	2.89	155	46558.3	0.033	0.00333			4.29		62
160	160	17FEB2020_MREC_24A	5:B,12	Analyte	20000	2.9	103	47520.6	0.022	0.00216			3.849		62
161	161	17FEB2020_MREC_25A	5:C,1	Analyte	20000	2.92	106	46926.8	0.023	0.00226			3.653		63
162	162	17FEB2020_MREC_26A	5:C,2	Analyte	20000	2.88	252	46756.6	0.054	0.0054			3.767		63
163	163	17FEB2020_MREC_27A	5:C,3	Analyte	20000	2.91	109	46393.7	0.023	0.00235			3.189		63
164	164	17FEB2020_MREC_28A	5:C,4	Analyte	20000	2.95	217	47228.5	0.046	0.00458			2.576		64
165	165	17FEB2020_MREC_29A	5:C,5	Analyte	20000	2.91	247	46153.6	0.053	0.00535			4.179		64
166	166	17FEB2020_MREC_30A	5:C,6	Analyte	20000	2.92	174	48149.5	0.036	0.0036			3.115		64
167	167	17FEB2020_MREC_31A	5:C,7	Analyte	20000	2.93	171	46675.9	0.037	0.00367			3.487		65
Compound 7: THC8
	#	Name	Vial	Type	Std. Conc	RT	Area	IS Area	Response	Area Ratio	Conc.	%Dev	S/N	%Rec	ID
1	1	17FEB2020_SST1	2:A,2					42744.4
2	2	17FEB2020_SST2	2:A,2			3.44	245	50272	0.049	0.00488	0.022		3.372
3	3	17FEB2020_SST3	2:A,2					49968.5
4	4	17FEB2020_SST4	2:A,2					50410.1
5	5	17FEB2020_SST5	2:A,2			3.51	117	51017.1	0.023	0.00228			2.313
6	6	17FEB2020_SST6	2:A,2					49315.2
7	7	17FEB2020_SST7	2:A,2			3.44	4	49479.9	0.001	8e-05			0.637
8	8	17FEB2020_SST8	2:A,2			3.43	46	50030.4	0.009	0.00092			3.031
9	9	17FEB2020_CS0	2:A,1			3.51	52	37.197	13.921	1.39213	70.552		2.331
10	10	17FEB2020_CSO_IS	2:A,2					49544.5
11	11	17FEB2020_CS1	2:A,3	Standard	10	3.38	10076	50366.1	2.001	0.20006	9.945	-0.5	278.567	99.454
12	12	17FEB2020_CS2	2:A,4	Standard	50	3.38	49312	49612.1	9.94	0.99395	50.308	0.6	1696.17	100.617
13	13	17FEB2020_CS3	2:A,5	Standard	100	3.38	99897	50067.7	19.952	1.99524	101.216	1.2	2492.68	101.216
14	14	17FEB2020_CS4	2:A,6	Standard	150	3.38	148174	47674.1	31.081	3.10807	157.794	5.2	3340.85	105.196
15	15	17FEB2020_CS5	2:A,7	Standard	500	3.38	472439	47896.4	98.638	9.86376	501.264	0.3	8202.96	100.253
16	16	17FEB2020_CS6	2:A,8	Standard	1000	3.37	889962	45987.3	193.524	19.3524	983.68	-1.6	11435.4	98.368
17	17	17FEB2020_CS7	2:B,1	Standard	1500	3.38	1248837	44597.7	280.023	28.0023	1423.46	-5.1	16047.1	94.8971
18	18	17FEB2020_CS8	2:B,2	Standard	2500	3.37	1881812	44409.8	423.738	42.3738	2154.13	-13.8	18899.7	86.1651
19	19	17FEB2020_BLANK_1	2:A,1					129.999
20	20	17FEB2020_FORM_1	2:B,3	Analyte	125	3.36	413	47528.6	0.087	0.00868	0.216	-99.8	4.14	0.172442	0.159
21	21	17FEB2020_FORM_2	2:B,4	Analyte	125			48037
22	22	17FEB2020_FORM_3	2:B,5	Analyte	125			48268
23	23	17FEB2020_FORM_4	2:B,3	Analyte	125	3.51	46	48788.6	0.009	0.00094			2.277
24	24	17FEB2020_FORM_5	2:B,4	Analyte	125	3.45	131	49132	0.027	0.00267			2.169
25	25	17FEB2020_FORM_6	2:B,5	Analyte	125	3.33	56	50496.1	0.011	0.0011			2.108
26	26	17FEB2020_FORM_7	2:B,3	Analyte	125	3.39	314	48768.8	0.064	0.00645	0.102	-99.9	4.187	0.081506
27	27	17FEB2020_FORM_8	2:B,4	Analyte	125	3.48	28	47336.5	0.006	0.0006			1.848
28	28	17FEB2020_FORM_9	2:B,5	Analyte	125	3.51	45	49279.2	0.009	0.00092			1.838
29	29	17FEB2020_BLANK_2	2:A,1			3.35	49						1.94
30	30	17FEB2020_FORM_10	2:B,6	Analyte	833.33	3.36	208	49273.6	0.042	0.00423			3.07		0.047
31	31	17FEB2020_FORM_11	2:B,7	Analyte	833.33	3.37	46	46695.4	0.01	0.00098			2.345
32	32	17FEB2020_FORM_12	2:B,8	Analyte	833.33	3.4	39	47285.9	0.008	0.00082			1.938
33	33	17FEB2020_FORM_13	2:B,6	Analyte	833.33	3.38	247	45930	0.054	0.00537	0.047	-100	4.857	0.005632
34	34	17FEB2020_FORM_14	2:B,7	Analyte	833.33			47826.9
35	35	17FEB2020_FORM_15	2:B,8	Analyte	833.33	3.43	64	47410	0.013	0.00134			2.476
36	36	17FEB2020_FORM_16	2:B,6	Analyte	833.33	3.37	108	45304.2	0.024	0.00238			3.13
37	37	17FEB2020_FORM_17	2:B,7	Analyte	833.33	3.39	68	48081.2	0.014	0.0014			2.39
38	38	17FEB2020_FORM_18	2:B,8	Analyte	833.33			47926.9
39	39	17FEB2020_BLANK_3	2:A,1			3.35	48	22.105	21.637	2.16367	109.779		2.551
40	40	17FEB2020_MREC_1	4:A,1	Analyte	20000			50649.6							23
41	41	17FEB2020_MREC_2	4:A,2	Analyte	20000			50744							23
42	42	17FEB2020_MREC_3	4:A,3	Analyte	20000			49656.6							23
43	43	17FEB2020_MREC_4	4:A,4	Analyte	20000			50141.3							24
44	44	17FEB2020_MREC_5	4:A,5	Analyte	20000			50197.1							24
45	45	17FEB2020_MREC_6	4:A,6	Analyte	20000			50816.7							24
46	46	17FEB2020_MREC_7	4:A,7	Analyte	20000			49476.3							25
47	47	17FEB2020_MREC_8	4:A,8	Analyte	20000	3.38	61	51135.4	0.012	0.00119			1.772		25
48	48	17FEB2020_MREC_9	4:A,9	Analyte	20000			49609.6							25
49	49	17FEB2020_MREC_10	4:A,10	Analyte	20000			49703.5							26
50	50	17FEB2020_MREC_11	4:A,11	Analyte	20000			52027.4							26
51	51	17FEB2020_MREC_12	4:A,12	Analyte	20000			53581.9							26
52	52	17FEB2020_MREC_13	4:B,1	Analyte	20000	3.46	94	53695.9	0.017	0.00175			1.99		27
53	53	17FEB2020_MREC_14	4:B,2	Analyte	20000			51408.7							27
54	54	17FEB2020_MREC_15	4:B,3	Analyte	20000			51311.2							27
55	55	17FEB2020_MREC_16	4:B,4	Analyte	20000			51654.2							28
56	56	17FEB2020_MREC_17	4:B,5	Analyte	20000			50207.5							28
57	57	17FEB2020_MREC_18	4:B,6	Analyte	20000			53290.8							28
58	58	17FEB2020_MREC_19	4:B,7	Analyte	20000			49822.4							29
59	59	17FEB2020_MREC_20	4:B,8	Analyte	20000			47590.3							29
60	60	17FEB2020_MREC_21	4:B,9	Analyte	20000			52178.7							29
61	61	17FEB2020_MREC_22	4:B,10	Analyte	20000			51274.2							30
62	62	17FEB2020_MREC_23	4:B,11	Analyte	20000			52561.4							30
63	63	17FEB2020_MREC_24	4:B,12	Analyte	20000			56233.7							30
64	64	17FEB2020_MREC_25	4:C,1	Analyte	20000			53782.8							31
65	65	17FEB2020_MREC_26	4:C,2	Analyte	20000			51635.6							31
66	66	17FEB2020_MREC_27	4:C,3	Analyte	20000			50465.1							31
67	67	17FEB2020_MREC_28	4:C,4	Analyte	20000			51541.7							32
68	68	17FEB2020_MREC_29	4:C,5	Analyte	20000			49790.9							32
69	69	17FEB2020_MREC_30	4:C,6	Analyte	20000			51256.4							32
70	70	17FEB2020_MREC_31	4:C,7	Analyte	20000			51397.3							33
71	71	17FEB2020_MREC_32	4:C,8	Analyte	20000	3.51	121	51375.8	0.023	0.00235			2.945		33
72	72	17FEB2020_MREC_33	4:C,9	Analyte	20000			50322.4							33
73	73	17FEB2020_MREC_34	4:C,10	Analyte	20000			50564							34
74	74	17FEB2020_MREC_35	4:C,11	Analyte	20000			54824.3							34
75	75	17FEB2020_MREC_36	4:C,12	Analyte	20000			57154							34
76	76	17FEB2020_MREC_37	4:D,1	Analyte	20000			56587.6							35
77	77	17FEB2020_MREC_38	4:D,2	Analyte	20000			51970.5							35
78	78	17FEB2020_MREC_39	4:D,3	Analyte	20000			52753.9							35
79	79	17FEB2020_MREC_40	4:D,4	Analyte	20000			52215.8							36
80	80	17FEB2020_MREC_41	4:D,5	Analyte	20000			51970							36
81	81	17FEB2020_MREC_42	4:D,6	Analyte	20000			51438.9							36
82	82	17FEB2020_MREC_43	4:D,7	Analyte	20000			50809							37
83	83	17FEB2020_MREC_44	4:D,8	Analyte	20000			52171.3							37
84	84	17FEB2020_MREC_45	4:D,9	Analyte	20000			50885							37
85	85	17FEB2020_MREC_46	4:D,10	Analyte	20000			52753.4							38
86	86	17FEB2020_MREC_47	4:D,11	Analyte	20000			52950.1							38
87	87	17FEB2020_MREC_48	4:D,12	Analyte	20000	3.45	90	56713.9	0.016	0.00159			1.611		38
88	88	17FEB2020_MREC_49	4:E,1	Analyte	20000			48819.4							39
89	89	17FEB2020_MREC_50	4:E,2	Analyte	20000			49320							39
90	90	17FEB2020_MREC_51	4:E,3	Analyte	20000	3.5	101	49739.3	0.02	0.00204			3.378		39
91	91	17FEB2020_MREC_52	4:E,4	Analyte	20000			49910							40
92	92	17FEB2020_MREC_53	4:E,5	Analyte	20000			49450.6							40
93	93	17FEB2020_MREC_54	4:E,6	Analyte	20000			48975.5							40
94	94	17FEB2020_MREC_55	4:E,7	Analyte	20000			48626.6							41
95	95	17FEB2020_MREC_56	4:E,8	Analyte	20000			49264.9							41
96	96	17FEB2020_MREC_57	4:E,9	Analyte	20000			50595							41
97	97	17FEB2020_MREC_58	4:E,10	Analyte	20000			50670.7							42
98	98	17FEB2020_MREC_59	4:E,11	Analyte	20000			50398.8							42
99	99	17FEB2020_MREC_60	4:E,12	Analyte	20000			51026.2							42
100	100	17FEB2020_MREC_61	4:F,1	Analyte	20000			50148.1							43
101	101	17FEB2020_MREC_62	4:F,2	Analyte	20000			50253.2							43
102	102	17FEB2020_MREC_63	4:F,3	Analyte	20000			49420.4							43
103	103	17FEB2020_MREC_64	4:F,4	Analyte	20000			50955.8							44
104	104	17FEB2020_MREC_65	4:F,5	Analyte	20000			50329.9							44
105	105	17FEB2020_MREC_66	4:F,6	Analyte	20000			50831.3							44
106	106	17FEB2020_MREC_67	4:F,7	Analyte	20000			49283.3							45
107	107	17FEB2020_MREC_68	4:F,8	Analyte	20000			50529.3							45
108	108	17FEB2020_MREC_69	4:F,9	Analyte	20000			50477.5							45
109	109	17FEB2020_MREC_70	4:F,10	Analyte	20000	3.46	101	51303.1	0.02	0.00197			2.619		46
110	110	17FEB2020_MREC_71	4:F,11	Analyte	20000			49453.8							46
111	111	17FEB2020_MREC_72	4:F,12	Analyte	20000	3.44	108	49861.3	0.022	0.00217			1.982		46
112	112	17FEB2020_MREC_73	4:G,1	Analyte	20000			50549.6							47
113	113	17FEB2020_MREC_74	4:G,2	Analyte	20000			50593.6							47
114	114	17FEB2020_MREC_75	4:G,3	Analyte	20000			50466.7							47
115	115	17FEB2020_MREC_76	4:G,4	Analyte	20000			51707.9							48
116	116	17FEB2020_MREC_77	4:G,5	Analyte	20000			51434.8							48
117	117	17FEB2020_MREC_78	4:G,6	Analyte	20000			51599.3							48
118	118	17FEB2020_MREC_79	4:G,7	Analyte	20000			50719.7							49
119	119	17FEB2020_MREC_80	4:G,8	Analyte	20000			50932							49
120	120	17FEB2020_MREC_81	4:G,9	Analyte	20000			50316.3							49
121	121	17FEB2020_MREC_82	4:G,10	Analyte	20000			50572.1							50
122	122	17FEB2020_MREC_83	4:G,11	Analyte	20000			50207.1							50
123	123	17FEB2020_MREC_84	4:G,12	Analyte	20000			50583.4							50
124	124	17FEB2020_MREC_85	4:H,1	Analyte	20000			52492.8							51
125	125	17FEB2020_MREC_86	4:H,2	Analyte	20000			49571.4							51
126	126	17FEB2020_MREC_87	4:H,3	Analyte	20000			51596.9							51
127	127	17FEB2020_MREC_88	4:H,4	Analyte	20000			50973.8							52
128	128	17FEB2020_MREC_89	4:H,5	Analyte	20000			50096							52
129	129	17FEB2020_MREC_90	4:H,6	Analyte	20000			51451.6							52
130	130	17FEB2020_MREC_91	4:H,7	Analyte	20000			51107.6							53
131	131	17FEB2020_MREC_92	4:H,8	Analyte	20000			51159.8							53
132	132	17FEB2020_MREC_93	4:H,9	Analyte	20000			50761.3							53
133	133	17FEB2020_MREC_94	4:H,10	Analyte	20000			51179.7							54
134	134	17FEB2020_MREC_95	4:H,11	Analyte	20000			51477.9							54
135	135	17FEB2020_MREC_96	4:H,12	Analyte	20000			52140.7							54
136	136	17FEB2020_BLANK_3A	2:A,1
137	137	17FEB2020_MREC_1A	5:A,1	Analyte	20000			46254							55
138	138	17FEB2020_MREC_2A	5:A,2	Analyte	20000			46404							55
139	139	17FEB2020_MREC_3A	5:A,3	Analyte	20000			44990							55
140	140	17FEB2020_MREC_4A	5:A,4	Analyte	20000			46276.9							56
141	141	17FEB2020_MREC_5A	5:A,5	Analyte	20000			46221.3							56
142	142	17FEB2020_MREC_6A	5:A,6	Analyte	20000			44478.5							56
143	143	17FEB2020_MREC_7A	5:A,7	Analyte	20000			45301.2							57
144	144	17FEB2020_MREC_8A	5:A,8	Analyte	20000			45609.6							57
145	145	17FEB2020_MREC_9A	5:A,9	Analyte	20000			46671.5							57
146	146	17FEB2020_MREC_10A	5:A,10	Analyte	20000			45815							58
147	147	17FEB2020_MREC_11A	5:A,11	Analyte	20000			46916.2							58
148	148	17FEB2020_MREC_12A	5:A,12	Analyte	20000			47851.6							58
149	149	17FEB2020_MREC_13A	5:B,1	Analyte	20000			47487.3							59
150	150	17FEB2020_MREC_14A	5:B,2	Analyte	20000			46681.2							59
151	151	17FEB2020_MREC_15A	5:B,3	Analyte	20000			47095.8							59
152	152	17FEB2020_MREC_16A	5:B,4	Analyte	20000			46685.7							60
153	153	17FEB2020_MREC_17A	5:B,5	Analyte	20000			46412.5							60
154	154	17FEB2020_MREC_18A	5:B,6	Analyte	20000			46359.1							60
155	155	17FEB2020_MREC_19A	5:B,7	Analyte	20000			46578.3							61
156	156	17FEB2020_MREC_20A	5:B,8	Analyte	20000			45944.9							61
157	157	17FEB2020_MREC_21A	5:B,9	Analyte	20000			48370.7							61
158	158	17FEB2020_MREC_22A	5:B,10	Analyte	20000			46320.4							62
159	159	17FEB2020_MREC_23A	5:B,11	Analyte	20000			46558.3							62
160	160	17FEB2020_MREC_24A	5:B,12	Analyte	20000			47520.6							62
161	161	17FEB2020_MREC_25A	5:C,1	Analyte	20000			46926.8							63
162	162	17FEB2020_MREC_26A	5:C,2	Analyte	20000			46756.6							63
163	163	17FEB2020_MREC_27A	5:C,3	Analyte	20000			46393.7							63
164	164	17FEB2020_MREC_28A	5:C,4	Analyte	20000			47228.5							64
165	165	17FEB2020_MREC_29A	5:C,5	Analyte	20000	3.44	84	46153.6	0.018	0.00181			2.194		64
166	166	17FEB2020_MREC_30A	5:C,6	Analyte	20000			48149.5							64
167	167	17FEB2020_MREC_31A	5:C,7	Analyte	20000			46675.9							65
Compound 8: THC9
	#	Name	Vial	Type	Std. Conc	RT	Area	IS Area	Response	Area Ratio	Conc.	%Dev	S/N	%Rec	ID
1	1	17FEB2020_SST1	2:A,2					42744.4
2	2	17FEB2020_SST2	2:A,2					50272
3	3	17FEB2020_SST3	2:A,2					49968.5
4	4	17FEB2020_SST4	2:A,2			3.19	3	50410.1	0.001	6e-05	0.16		0.535
5	5	17FEB2020_SST5	2:A,2			3.17	43	51017.1	0.008	0.00084	0.222		3.054
6	6	17FEB2020_SST6	2:A,2					49315.2
7	7	17FEB2020_SST7	2:A,2			3.22	3	49479.9	0.001	6e-05	0.16		0.636
8	8	17FEB2020_SST8	2:A,2			3.29	8	50030.4	0.002	0.00016	0.168		0.957
9	9	17FEB2020_CS0	2:A,1			3.28	15	37.197	3.954	0.39538	31.574		1.026
10	10	17FEB2020_CSO_IS	2:A,2					49544.5
11	11	17FEB2020_CS1	2:A,3	Standard	10	3.24	6206	50366.1	1.232	0.12323	9.947	-0.5	228.395	99.4723
12	12	17FEB2020_CS2	2:A,4	Standard	50	3.24	31743	49612.1	6.398	0.63983	50.999	2	956.379	101.998
13	13	17FEB2020_CS3	2:A,5	Standard	100	3.24	62184	50067.7	12.42	1.24199	98.85	-1.2	1903.57	98.8497
14	14	17FEB2020_CS4	2:A,6	Standard	150	3.24	92963	47674.1	19.5	1.94997	155.109	3.4	2537.84	103.406
15	15	17FEB2020_CS5	2:A,7	Standard	500	3.24	305498	47896.4	63.783	6.3783	507.005	1.4	6647.53	101.401
16	16	17FEB2020_CS6	2:A,8	Standard	1000	3.24	586754	45987.3	127.591	12.7591	1014.05	1.4	11557.9	101.405
17	17	17FEB2020_CS7	2:B,1	Standard	1500	3.24	842384	44597.7	188.885	18.8885	1501.12	0.1	10554.6	100.075
18	18	17FEB2020_CS8	2:B,2	Standard	2500	3.23	1304767	44409.8	293.801	29.3801	2334.84	-6.6	11943.6	93.3935
19	19	17FEB2020_BLANK_1	2:A,1			3.29	20	129.999	1.516	0.15156	12.198		1.072
20	20	17FEB2020_FORM_1	2:B,3	Analyte	125	3.22	19	47528.6	0.004	0.00039	0.186	-99.9	0.976	0.149194	0.211833
21	21	17FEB2020_FORM_2	2:B,4	Analyte	125			48037
22	22	17FEB2020_FORM_3	2:B,5	Analyte	125	3.31	24	48268	0.005	0.00049	0.194	-99.8	1.242	0.155294
23	23	17FEB2020_FORM_4	2:B,3	Analyte	125	3.28	7	48788.6	0.001	0.00014	0.166	-99.9	0.392	0.132819
24	24	17FEB2020_FORM_5	2:B,4	Analyte	125	3.21	32	49132	0.007	0.00066	0.207	-99.8	1.79	0.165915
25	25	17FEB2020_FORM_6	2:B,5	Analyte	125			50496.1
26	26	17FEB2020_FORM_7	2:B,3	Analyte	125	3.18	36	48768.8	0.007	0.00075	0.214	-99.8	2.102	0.171572
27	27	17FEB2020_FORM_8	2:B,4	Analyte	125			47336.5
28	28	17FEB2020_FORM_9	2:B,5	Analyte	125	3.26	93	49279.2	0.019	0.00188	0.304	-99.8	2.369	0.243475
29	29	17FEB2020_BLANK_2	2:A,1			3.27	5						0.56
30	30	17FEB2020_FORM_10	2:B,6	Analyte	833.33	3.23	228	49273.6	0.046	0.00462	0.522	-99.9	6.301	0.062675	0.510286
31	31	17FEB2020_FORM_11	2:B,7	Analyte	833.33			46695.4
32	32	17FEB2020_FORM_12	2:B,8	Analyte	833.33	3.26	88	47285.9	0.019	0.00185	0.302	-100	2.785	0.036288
33	33	17FEB2020_FORM_13	2:B,6	Analyte	833.33	3.23	244	45930	0.053	0.00531	0.577	-99.9	3.525	0.069268
34	34	17FEB2020_FORM_14	2:B,7	Analyte	833.33	3.22	82	47826.9	0.017	0.00171	0.291	-100	4.664	0.034937
35	35	17FEB2020_FORM_15	2:B,8	Analyte	833.33			47410
36	36	17FEB2020_FORM_16	2:B,6	Analyte	833.33	3.23	460	45304.2	0.102	0.01016	0.962	-99.9	8.558	0.115452
37	37	17FEB2020_FORM_17	2:B,7	Analyte	833.33	3.24	162	48081.2	0.034	0.00337	0.423	-99.9	5.051	0.050711
38	38	17FEB2020_FORM_18	2:B,8	Analyte	833.33	3.24	205	47926.9	0.043	0.00428	0.495	-99.9	7.323	0.05942
39	39	17FEB2020_BLANK_3	2:A,1			3.2	141	22.105	63.932	6.39321	508.19		3.876
40	40	17FEB2020_MREC_1	4:A,1	Analyte	20000	3.24	3988	50649.6	0.787	0.07874	6.412	-100	112.892	0.03206	23
41	41	17FEB2020_MREC_2	4:A,2	Analyte	20000	3.23	3398	50744	0.67	0.06696	5.476	-100	98.601	0.027381	23
42	42	17FEB2020_MREC_3	4:A,3	Analyte	20000	3.24	3808	49656.6	0.767	0.07668	6.249	-100	94.588	0.031244	23
43	43	17FEB2020_MREC_4	4:A,4	Analyte	20000	3.24	2056	50141.3	0.41	0.041	3.413	-100	62.261	0.017065	24
44	44	17FEB2020_MREC_5	4:A,5	Analyte	20000	3.24	1922	50197.1	0.383	0.03828	3.197	-100	51.56	0.015987	24
45	45	17FEB2020_MREC_6	4:A,6	Analyte	20000	3.24	2107	50816.7	0.415	0.04146	3.45	-100	50.209	0.017249	24
46	46	17FEB2020_MREC_7	4:A,7	Analyte	20000	3.23	1411	49476.3	0.285	0.02852	2.422	-100	41.563	0.012109	25
47	47	17FEB2020_MREC_8	4:A,8	Analyte	20000	3.23	1861	51135.4	0.364	0.0364	3.048	-100	55.802	0.015238	25
48	48	17FEB2020_MREC_9	4:A,9	Analyte	20000	3.24	2278	49609.6	0.459	0.04593	3.805	-100	69.022	0.019023	25
49	49	17FEB2020_MREC_10	4:A,10	Analyte	20000	3.24	5543	49703.5	1.115	0.11152	9.017	-100	137.818	0.045084	26
50	50	17FEB2020_MREC_11	4:A,11	Analyte	20000	3.24	5585	52027.4	1.073	0.10735	8.685	-100	151.629	0.043426	26
51	51	17FEB2020_MREC_12	4:A,12	Analyte	20000	3.23	6386	53581.9	1.192	0.11917	9.625	-100	150.782	0.048126	26
52	52	17FEB2020_MREC_13	4:B,1	Analyte	20000	3.24	2406	53695.9	0.448	0.04481	3.716	-100	71.705	0.01858	27
53	53	17FEB2020_MREC_14	4:B,2	Analyte	20000	3.24	2349	51408.7	0.457	0.04569	3.786	-100	67.382	0.018931	27
54	54	17FEB2020_MREC_15	4:B,3	Analyte	20000	3.24	1972	51311.2	0.384	0.03843	3.209	-100	55.865	0.016043	27
55	55	17FEB2020_MREC_16	4:B,4	Analyte	20000	3.23	4813	51654.2	0.932	0.09317	7.559	-100	74.726	0.037794	28
56	56	17FEB2020_MREC_17	4:B,5	Analyte	20000	3.23	4897	50207.5	0.975	0.09754	7.906	-100	148.366	0.03953	28
57	57	17FEB2020_MREC_18	4:B,6	Analyte	20000	3.23	5242	53290.8	0.984	0.09836	7.971	-100	173.38	0.039855	28
58	58	17FEB2020_MREC_19	4:B,7	Analyte	20000	3.23	6521	49822.4	1.309	0.13089	10.556	-99.9	196.11	0.05278	29
59	59	17FEB2020_MREC_20	4:B,8	Analyte	20000	3.23	7281	47590.3	1.53	0.153	12.313	-99.9	203.653	0.061567	29
60	60	17FEB2020_MREC_21	4:B,9	Analyte	20000	3.24	5415	52178.7	1.038	0.10379	8.402	-100	164.191	0.042012	29
61	61	17FEB2020_MREC_22	4:B,10	Analyte	20000	3.23	4059	51274.2	0.792	0.07917	6.446	-100	120.113	0.032231	30
62	62	17FEB2020_MREC_23	4:B,11	Analyte	20000	3.24	4514	52561.4	0.859	0.08587	6.979	-100	124.104	0.034895	30
63	63	17FEB2020_MREC_24	4:B,12	Analyte	20000	3.24	4940	56233.7	0.878	0.08785	7.136	-100	125.972	0.03568	30
64	64	17FEB2020_MREC_25	4:C,1	Analyte	20000	3.23	4137	53782.8	0.769	0.07691	6.267	-100	133.699	0.031336	31
65	65	17FEB2020_MREC_26	4:C,2	Analyte	20000	3.24	3752	51635.6	0.727	0.07267	5.93	-100	122.204	0.029648	31
66	66	17FEB2020_MREC_27	4:C,3	Analyte	20000	3.24	4632	50465.1	0.918	0.09179	7.449	-100	131.049	0.037247	31
67	67	17FEB2020_MREC_28	4:C,4	Analyte	20000	3.24	1518	51541.7	0.295	0.02945	2.496	-100	52.149	0.012478	32
68	68	17FEB2020_MREC_29	4:C,5	Analyte	20000	3.23	1341	49790.9	0.269	0.02693	2.295	-100	42.397	0.011475	32
69	69	17FEB2020_MREC_30	4:C,6	Analyte	20000	3.24	1324	51256.4	0.258	0.02584	2.208	-100	42.107	0.011041	32
70	70	17FEB2020_MREC_31	4:C,7	Analyte	20000	3.23	2705	51397.3	0.526	0.05262	4.337	-100	69.089	0.021684	33
71	71	17FEB2020_MREC_32	4:C,8	Analyte	20000	3.23	2806	51375.8	0.546	0.05461	4.495	-100	81.194	0.022474	33
72	72	17FEB2020_MREC_33	4:C,9	Analyte	20000	3.24	2927	50322.4	0.582	0.05816	4.777	-100	68.283	0.023883	33
73	73	17FEB2020_MREC_34	4:C,10	Analyte	20000	3.24	4777	50564	0.945	0.09447	7.662	-100	130.594	0.038312	34
74	74	17FEB2020_MREC_35	4:C,11	Analyte	20000	3.24	4914	54824.3	0.896	0.08963	7.277	-100	118.889	0.036387	34
75	75	17FEB2020_MREC_36	4:C,12	Analyte	20000	3.24	5417	57154	0.948	0.09478	7.687	-100	111.027	0.038435	34
76	76	17FEB2020_MREC_37	4:D,1	Analyte	20000	3.24	6355	56587.6	1.123	0.11231	9.08	-100	170.802	0.045399	35
77	77	17FEB2020_MREC_38	4:D,2	Analyte	20000	3.24	6786	51970.5	1.306	0.13057	10.53	-99.9	186.414	0.052652	35
78	78	17FEB2020_MREC_39	4:D,3	Analyte	20000	3.24	7185	52753.9	1.362	0.1362	10.978	-99.9	187.908	0.054892	35
79	79	17FEB2020_MREC_40	4:D,4	Analyte	20000	3.24	3445	52215.8	0.66	0.06598	5.398	-100	94.902	0.02699	36
80	80	17FEB2020_MREC_41	4:D,5	Analyte	20000	3.23	2908	51970	0.56	0.05595	4.601	-100	85.094	0.023006	36
81	81	17FEB2020_MREC_42	4:D,6	Analyte	20000	3.23	2978	51438.9	0.579	0.0579	4.756	-100	67.706	0.02378	36
82	82	17FEB2020_MREC_43	4:D,7	Analyte	20000	3.24	3881	50809	0.764	0.07639	6.225	-100	132.299	0.031126	37
83	83	17FEB2020_MREC_44	4:D,8	Analyte	20000	3.23	4592	52171.3	0.88	0.08802	7.15	-100	106.208	0.035749	37
84	84	17FEB2020_MREC_45	4:D,9	Analyte	20000	3.24	4260	50885	0.837	0.08372	6.808	-100	149.279	0.034039	37
85	85	17FEB2020_MREC_46	4:D,10	Analyte	20000	3.23	3758	52753.4	0.712	0.07124	5.816	-100	115.338	0.02908	38
86	86	17FEB2020_MREC_47	4:D,11	Analyte	20000	3.24	3571	52950.1	0.674	0.06744	5.515	-100	110.519	0.027573	38
87	87	17FEB2020_MREC_48	4:D,12	Analyte	20000	3.24	3245	56713.9	0.572	0.05722	4.702	-100	98.107	0.023511	38
88	88	17FEB2020_MREC_49	4:E,1	Analyte	20000	3.24	2918	48819.4	0.598	0.05978	4.905	-100	88.904	0.024526	39
89	89	17FEB2020_MREC_50	4:E,2	Analyte	20000	3.24	2749	49320	0.557	0.05573	4.584	-100	75.933	0.022918	39
90	90	17FEB2020_MREC_51	4:E,3	Analyte	20000	3.24	3343	49739.3	0.672	0.0672	5.495	-100	93.204	0.027477	39
91	91	17FEB2020_MREC_52	4:E,4	Analyte	20000	3.24	3841	49910	0.77	0.07696	6.271	-100	139.845	0.031354	40
92	92	17FEB2020_MREC_53	4:E,5	Analyte	20000	3.24	4874	49450.6	0.986	0.09856	7.987	-100	128.625	0.039937	40
93	93	17FEB2020_MREC_54	4:E,6	Analyte	20000	3.24	4778	48975.5	0.976	0.09755	7.907	-100	119.51	0.039536	40
94	94	17FEB2020_MREC_55	4:E,7	Analyte	20000	3.23	4226	48626.6	0.869	0.08692	7.062	-100	118.651	0.035309	41
95	95	17FEB2020_MREC_56	4:E,8	Analyte	20000	3.24	4282	49264.9	0.869	0.08692	7.062	-100	122.323	0.035311	41
96	96	17FEB2020_MREC_57	4:E,9	Analyte	20000	3.25	4479	50595	0.885	0.08852	7.189	-100	114.923	0.035947	41
97	97	17FEB2020_MREC_58	4:E,10	Analyte	20000	3.23	3548	50670.7	0.7	0.07003	5.72	-100	98.221	0.028599	42
98	98	17FEB2020_MREC_59	4:E,11	Analyte	20000	3.23	3353	50398.8	0.665	0.06653	5.442	-100	105.367	0.027208	42
99	99	17FEB2020_MREC_60	4:E,12	Analyte	20000	3.24	4628	51026.2	0.907	0.09071	7.363	-100	97.443	0.036816	42
100	100	17FEB2020_MREC_61	4:F,1	Analyte	20000	3.23	4047	50148.1	0.807	0.0807	6.568	-100	106.064	0.03284	43
101	101	17FEB2020_MREC_62	4:F,2	Analyte	20000	3.24	5469	50253.2	1.088	0.10884	8.804	-100	144.231	0.04402	43
102	102	17FEB2020_MREC_63	4:F,3	Analyte	20000	3.24	5282	49420.4	1.069	0.10689	8.649	-100	139.709	0.043244	43
103	103	17FEB2020_MREC_64	4:F,4	Analyte	20000	3.24	4706	50955.8	0.924	0.09235	7.494	-100	155.578	0.037469	44
104	104	17FEB2020_MREC_65	4:F,5	Analyte	20000	3.24	4670	50329.9	0.928	0.09278	7.528	-100	168.494	0.03764	44
105	105	17FEB2020_MREC_66	4:F,6	Analyte	20000	3.25	4298	50831.3	0.846	0.08456	6.875	-100	126.844	0.034374	44
106	106	17FEB2020_MREC_67	4:F,7	Analyte	20000	3.26	4611	49283.3	0.936	0.09356	7.59	-100	105.66	0.037948	45
107	107	17FEB2020_MREC_68	4:F,8	Analyte	20000	3.23	5127	50529.3	1.015	0.10147	8.219	-100	140.345	0.041093	45
108	108	17FEB2020_MREC_69	4:F,9	Analyte	20000	3.23	4599	50477.5	0.911	0.09111	7.395	-100	138.304	0.036976	45
109	109	17FEB2020_MREC_70	4:F,10	Analyte	20000	3.24	4437	51303.1	0.865	0.08649	7.028	-100	120.385	0.03514	46
110	110	17FEB2020_MREC_71	4:F,11	Analyte	20000	3.24	4590	49453.8	0.928	0.09281	7.53	-100	158.906	0.037651	46
111	111	17FEB2020_MREC_72	4:F,12	Analyte	20000	3.23	5572	49861.3	1.118	0.11175	9.036	-100	169.686	0.045178	46
112	112	17FEB2020_MREC_73	4:G,1	Analyte	20000	3.24	1787	50549.6	0.354	0.03536	2.965	-100	58.418	0.014825	47
113	113	17FEB2020_MREC_74	4:G,2	Analyte	20000	3.24	1820	50593.6	0.36	0.03598	3.014	-100	45.859	0.01507	47
114	114	17FEB2020_MREC_75	4:G,3	Analyte	20000	3.23	2048	50466.7	0.406	0.04058	3.38	-100	75.467	0.0169	47
115	115	17FEB2020_MREC_76	4:G,4	Analyte	20000	3.24	7222	51707.9	1.397	0.13966	11.253	-99.9	171.638	0.056266	48
116	116	17FEB2020_MREC_77	4:G,5	Analyte	20000	3.23	7537	51434.8	1.465	0.14654	11.8	-99.9	236.019	0.059001	48
117	117	17FEB2020_MREC_78	4:G,6	Analyte	20000	3.24	6979	51599.3	1.352	0.13525	10.902	-99.9	192.377	0.054512	48
118	118	17FEB2020_MREC_79	4:G,7	Analyte	20000	3.24	4129	50719.7	0.814	0.08141	6.624	-100	120.546	0.033121	49
119	119	17FEB2020_MREC_80	4:G,8	Analyte	20000	3.2	4487	50932	0.881	0.0881	7.156	-100	125.673	0.03578	49
120	120	17FEB2020_MREC_81	4:G,9	Analyte	20000	3.23	4633	50316.3	0.921	0.09208	7.472	-100	120.343	0.037361	49
121	121	17FEB2020_MREC_82	4:G,10	Analyte	20000	3.24	5139	50572.1	1.016	0.10161	8.229	-100	163.311	0.041147	50
122	122	17FEB2020_MREC_83	4:G,11	Analyte	20000	3.25	6499	50207.1	1.294	0.12944	10.441	-99.9	191.14	0.052204	50
123	123	17FEB2020_MREC_84	4:G,12	Analyte	20000	3.24	5995	50583.4	1.185	0.11852	9.573	-100	172.694	0.047865	50
124	124	17FEB2020_MREC_85	4:H,1	Analyte	20000	3.24	5052	52492.8	0.962	0.09625	7.804	-100	81.723	0.039018	51
125	125	17FEB2020_MREC_86	4:H,2	Analyte	20000	3.24	6494	49571.4	1.31	0.131	10.565	-99.9	144.676	0.052825	51
126	126	17FEB2020_MREC_87	4:H,3	Analyte	20000	3.24	5667	51596.9	1.098	0.10982	8.882	-100	186.308	0.044411	51
127	127	17FEB2020_MREC_88	4:H,4	Analyte	20000	3.24	16284	50973.8	3.195	0.31946	25.541	-99.9	400.462	0.127705	52
128	128	17FEB2020_MREC_89	4:H,5	Analyte	20000	3.24	16204	50096	3.235	0.32346	25.859	-99.9	431.491	0.129295	52
129	129	17FEB2020_MREC_90	4:H,6	Analyte	20000	3.24	15472	51451.6	3.007	0.30072	24.052	-99.9	393.497	0.120258	52
130	130	17FEB2020_MREC_91	4:H,7	Analyte	20000	3.24	10561	51107.6	2.066	0.20665	16.576	-99.9	278.286	0.082881	53
131	131	17FEB2020_MREC_92	4:H,8	Analyte	20000	3.24	10835	51159.8	2.118	0.21178	16.984	-99.9	350.481	0.084921	53
132	132	17FEB2020_MREC_93	4:H,9	Analyte	20000	3.24	10735	50761.3	2.115	0.21149	16.961	-99.9	300.539	0.084805	53
133	133	17FEB2020_MREC_94	4:H,10	Analyte	20000	3.24	10726	51179.7	2.096	0.20957	16.808	-99.9	310.658	0.084042	54
134	134	17FEB2020_MREC_95	4:H,11	Analyte	20000	3.24	9632	51477.9	1.871	0.18711	15.023	-99.9	277.145	0.075117	54
135	135	17FEB2020_MREC_96	4:H,12	Analyte	20000	3.24	10569	52140.7	2.027	0.20269	16.262	-99.9	253.746	0.08131	54
136	136	17FEB2020_BLANK_3A	2:A,1
137	137	17FEB2020_MREC_1A	5:A,1	Analyte	20000	3.2	4362	46254	0.943	0.09431	7.649	-100	165.283	0.038247	55
138	138	17FEB2020_MREC_2A	5:A,2	Analyte	20000	3.24	4057	46404	0.874	0.08742	7.102	-100	131.854	0.035509	55
139	139	17FEB2020_MREC_3A	5:A,3	Analyte	20000	3.24	4189	44990	0.931	0.0931	7.554	-100	143.3	0.037768	55
140	140	17FEB2020_MREC_4A	5:A,4	Analyte	20000	3.24	4245	46276.9	0.917	0.09173	7.444	-100	133.599	0.03722	56
141	141	17FEB2020_MREC_5A	5:A,5	Analyte	20000	3.23	3516	46221.3	0.761	0.07606	6.199	-100	113.907	0.030995	56
142	142	17FEB2020_MREC_6A	5:A,6	Analyte	20000	3.24	4568	44478.5	1.027	0.1027	8.316	-100	163.624	0.041581	56
143	143	17FEB2020_MREC_7A	5:A,7	Analyte	20000	3.24	5202	45301.2	1.148	0.11483	9.28	-100	141.131	0.046402	57
144	144	17FEB2020_MREC_8A	5:A,8	Analyte	20000	3.24	5491	45609.6	1.204	0.1204	9.722	-100	116.41	0.048612	57
145	145	17FEB2020_MREC_9A	5:A,9	Analyte	20000	3.24	4682	46671.5	1.003	0.10031	8.126	-100	129.345	0.040632	57
146	146	17FEB2020_MREC_10A	5:A,10	Analyte	20000	3.2	4270	45815	0.932	0.0932	7.561	-100	123.921	0.037806	58
147	147	17FEB2020_MREC_11A	5:A,11	Analyte	20000	3.25	4672	46916.2	0.996	0.09958	8.068	-100	140.388	0.040342	58
148	148	17FEB2020_MREC_12A	5:A,12	Analyte	20000	3.23	4895	47851.6	1.023	0.1023	8.284	-100	146.625	0.041421	58
149	149	17FEB2020_MREC_13A	5:B,1	Analyte	20000	3.24	8225	47487.3	1.732	0.17321	13.919	-99.9	223.808	0.069596	59
150	150	17FEB2020_MREC_14A	5:B,2	Analyte	20000	3.24	9272	46681.2	1.986	0.19862	15.939	-99.9	265.016	0.079693	59
151	151	17FEB2020_MREC_15A	5:B,3	Analyte	20000	3.24	8938	47095.8	1.898	0.18979	15.237	-99.9	251.21	0.076183	59
152	152	17FEB2020_MREC_16A	5:B,4	Analyte	20000	3.24	5529	46685.7	1.184	0.11843	9.566	-100	170.796	0.04783	60
153	153	17FEB2020_MREC_17A	5:B,5	Analyte	20000	3.24	6020	46412.5	1.297	0.1297	10.462	-99.9	177.48	0.05231	60
154	154	17FEB2020_MREC_18A	5:B,6	Analyte	20000	3.24	5427	46359.1	1.171	0.11706	9.457	-100	133.049	0.047285	60
155	155	17FEB2020_MREC_19A	5:B,7	Analyte	20000	3.24	4792	46578.3	1.029	0.10287	8.33	-100	138.718	0.04165	61
156	156	17FEB2020_MREC_20A	5:B,8	Analyte	20000	3.24	4721	45944.9	1.027	0.10275	8.32	-100	145.24	0.0416	61
157	157	17FEB2020_MREC_21A	5:B,9	Analyte	20000	3.24	5333	48370.7	1.103	0.11026	8.917	-100	130.634	0.044585	61
158	158	17FEB2020_MREC_22A	5:B,10	Analyte	20000	3.24	9655	46320.4	2.084	0.20845	16.72	-99.9	293.887	0.083598	62
159	159	17FEB2020_MREC_23A	5:B,11	Analyte	20000	3.24	10674	46558.3	2.293	0.22926	18.373	-99.9	342.521	0.091865	62
160	160	17FEB2020_MREC_24A	5:B,12	Analyte	20000	3.24	9304	47520.6	1.958	0.19579	15.713	-99.9	270.408	0.078566	62
161	161	17FEB2020_MREC_25A	5:C,1	Analyte	20000	3.25	6536	46926.8	1.393	0.13929	11.223	-99.9	172.521	0.056117	63
162	162	17FEB2020_MREC_26A	5:C,2	Analyte	20000	3.24	6652	46756.6	1.423	0.14227	11.46	-99.9	194.275	0.057302	63
163	163	17FEB2020_MREC_27A	5:C,3	Analyte	20000	3.24	5977	46393.7	1.288	0.12884	10.393	-99.9	209.413	0.051965	63
164	164	17FEB2020_MREC_28A	5:C,4	Analyte	20000	3.24	4477	47228.5	0.948	0.0948	7.688	-100	130.576	0.038442	64
165	165	17FEB2020_MREC_29A	5:C,5	Analyte	20000	3.24	2820	46153.6	0.611	0.06111	5.011	-100	92.863	0.025055	64
166	166	17FEB2020_MREC_30A	5:C,6	Analyte	20000	3.24	3607	48149.5	0.749	0.07491	6.108	-100	103.183	0.03054	64
167	167	17FEB2020_MREC_31A	5:C,7	Analyte	20000	3.24	7517	46675.9	1.61	0.16104	12.952	-99.9	215.093	0.064759	65
Compound 9: THCV
	#	Name	Vial	Type	Std. Conc	RT	Area	IS Area	Response	Area Ratio	Conc.	%Dev	S/N	%Rec	ID
1	1	17FEB2020_SST1	2:A,2					42744.4
2	2	17FEB2020_SST2	2:A,2			2.51	25	50272	0.005	0.0005	0.111		1.54
3	3	17FEB2020_SST3	2:A,2					49968.5
4	4	17FEB2020_SST4	2:A,2			2.63	87	50410.1	0.017	0.00172	0.169		1.96
5	5	17FEB2020_SST5	2:A,2			2.7	100	51017.1	0.02	0.00195	0.18		2.602
6	6	17FEB2020_SST6	2:A,2			2.45	203	49315.2	0.041	0.00411	0.281		2.51
7	7	17FEB2020_SST7	2:A,2			2.7	187	49479.9	0.038	0.00377	0.265		2.302
8	8	17FEB2020_SST8	2:A,2					50030.4
9	9	17FEB2020_CS0	2:A,1			2.53	14	37.197	3.63	0.36299	17.168		1.025
10	10	17FEB2020_CSO_IS	2:A,2			2.52	87	49544.5	0.018	0.00176	0.171		1.845
11	11	17FEB2020_CS1	2:A,3	Standard	10	2.56	10567	50366.1	2.098	0.20981	9.96	-0.4	282.894	99.6036
12	12	17FEB2020_CS2	2:A,4	Standard	50	2.56	53099	49612.1	10.703	1.07029	50.45	0.9	1774.33	100.9
13	13	17FEB2020_CS3	2:A,5	Standard	100	2.57	106634	50067.7	21.298	2.1298	100.305	0.3	3233.56	100.305
14	14	17FEB2020_CS4	2:A,6	Standard	150	2.56	156792	47674.1	32.888	3.28882	154.843	3.2	3595.4	103.229
15	15	17FEB2020_CS5	2:A,7	Standard	500	2.56	509356	47896.4	106.345	10.6345	500.494	0.1	9922.51	100.099
16	16	17FEB2020_CS6	2:A,8	Standard	1000	2.56	966408	45987.3	210.147	21.0147	988.93	-1.1	16604.3	98.893
17	17	17FEB2020_CS7	2:B,1	Standard	1500	2.56	1378526	44597.7	309.102	30.9102	1454.56	-3	17064.8	96.9709
18	18	17FEB2020_CS8	2:B,2	Standard	2500	2.56	2075506	44409.8	467.353	46.7353	2199.21	-12	24989.2	87.9684
19	19	17FEB2020_BLANK_1	2:A,1			2.73	129	129.999	9.935	0.99347	46.835		3.083
20	20	17FEB2020_FORM_1	2:B,3	Analyte	125	2.58	366	47528.6	0.077	0.0077	0.45	-99.6	2.853	0.359922	0.249625
21	21	17FEB2020_FORM_2	2:B,4	Analyte	125	2.45	197	48037	0.041	0.00411	0.281	-99.8	2.374	0.224905
22	22	17FEB2020_FORM_3	2:B,5	Analyte	125	2.56	16	48268	0.003	0.00034	0.104	-99.9	1.187	0.082896
23	23	17FEB2020_FORM_4	2:B,3	Analyte	125	2.73	37	48788.6	0.008	0.00077	0.124	-99.9	1.775	0.099052
24	24	17FEB2020_FORM_5	2:B,4	Analyte	125	2.57	25	49132	0.005	0.00051	0.112	-99.9	1.341	0.089586
25	25	17FEB2020_FORM_6	2:B,5	Analyte	125			50496.1
26	26	17FEB2020_FORM_7	2:B,3	Analyte	125	2.55	256	48768.8	0.052	0.00525	0.335	-99.7	2.598	0.267692
27	27	17FEB2020_FORM_8	2:B,4	Analyte	125	2.53	188	47336.5	0.04	0.00396	0.274	-99.8	3.695	0.21942
28	28	17FEB2020_FORM_9	2:B,5	Analyte	125	2.58	240	49279.2	0.049	0.00486	0.317	-99.7	2.536	0.25332
29	29	17FEB2020_BLANK_2	2:A,1			2.57	43						1.98
30	30	17FEB2020_FORM_10	2:B,6	Analyte	833.33	2.66	21	49273.6	0.004	0.00043	0.108	-100	1.168	0.012961	0.304875
31	31	17FEB2020_FORM_11	2:B,7	Analyte	833.33	2.72	442	46695.4	0.095	0.00947	0.533	-99.9	2.997	0.063993
32	32	17FEB2020_FORM_12	2:B,8	Analyte	833.33			47285.9
33	33	17FEB2020_FORM_13	2:B,6	Analyte	833.33	2.57	18	45930	0.004	0.00038	0.106	-100	1.794	0.01269
34	34	17FEB2020_FORM_14	2:B,7	Analyte	833.33	2.66	296	47826.9	0.062	0.00619	0.379	-100	2.794	0.045503
35	35	17FEB2020_FORM_15	2:B,8	Analyte	833.33	2.55	255	47410	0.054	0.00539	0.341	-100	2.098	0.040953
36	36	17FEB2020_FORM_16	2:B,6	Analyte	833.33	2.57	460	45304.2	0.102	0.01016	0.566	-99.9	5.599	0.067924
37	37	17FEB2020_FORM_17	2:B,7	Analyte	833.33	2.73	124	48081.2	0.026	0.00257	0.209	-100	2.41	0.025059
38	38	17FEB2020_FORM_18	2:B,8	Analyte	833.33	2.63	111	47926.9	0.023	0.00232	0.197	-100	2.089	0.023625
39	39	17FEB2020_BLANK_3	2:A,1			2.73	18	22.105	7.926	0.79258	37.383		1.117
40	40	17FEB2020_MREC_1	4:A,1	Analyte	20000	2.57	298	50649.6	0.059	0.00589	0.365	-100	2.953	0.001824	23
41	41	17FEB2020_MREC_2	4:A,2	Analyte	20000	2.5	188	50744	0.037	0.0037	0.262	-100	3.523	0.00131	23
42	42	17FEB2020_MREC_3	4:A,3	Analyte	20000	2.57	45	49656.6	0.009	0.0009	0.13	-100	3.601	0.000651	23
43	43	17FEB2020_MREC_4	4:A,4	Analyte	20000	2.57	182	50141.3	0.036	0.00364	0.259	-100	4.123	0.001295	24
44	44	17FEB2020_MREC_5	4:A,5	Analyte	20000	2.63	13	50197.1	0.003	0.00026	0.1	-100	1.142	0.0005	24
45	45	17FEB2020_MREC_6	4:A,6	Analyte	20000	2.58	332	50816.7	0.065	0.00653	0.395	-100	3.137	0.001975	24
46	46	17FEB2020_MREC_7	4:A,7	Analyte	20000	2.56	80	49476.3	0.016	0.00162	0.164	-100	1.842	0.000821	25
47	47	17FEB2020_MREC_8	4:A,8	Analyte	20000	2.48	239	51135.4	0.047	0.00468	0.308	-100	3.781	0.00154	25
48	48	17FEB2020_MREC_9	4:A,9	Analyte	20000	2.48	182	49609.6	0.037	0.00367	0.261	-100	3.519	0.001303	25
49	49	17FEB2020_MREC_10	4:A,10	Analyte	20000	2.5	235	49703.5	0.047	0.00473	0.31	-100	3.881	0.001551	26
50	50	17FEB2020_MREC_11	4:A,11	Analyte	20000	2.51	45	52027.4	0.009	0.00086	0.128	-100	2.666	0.000642	26
51	51	17FEB2020_MREC_12	4:A,12	Analyte	20000	2.47	273	53581.9	0.051	0.00509	0.327	-100	3.518	0.001636	26
52	52	17FEB2020_MREC_13	4:B,1	Analyte	20000	2.49	524	53695.9	0.098	0.00976	0.547	-100	3.759	0.002734	27
53	53	17FEB2020_MREC_14	4:B,2	Analyte	20000	2.62	224	51408.7	0.044	0.00436	0.293	-100	2.604	0.001466	27
54	54	17FEB2020_MREC_15	4:B,3	Analyte	20000	2.67	424	51311.2	0.083	0.00827	0.477	-100	3.552	0.002385	27
55	55	17FEB2020_MREC_16	4:B,4	Analyte	20000	2.59	170	51654.2	0.033	0.0033	0.243	-100	2.363	0.001215	28
56	56	17FEB2020_MREC_17	4:B,5	Analyte	20000	2.5	91	50207.5	0.018	0.00181	0.173	-100	4.302	0.000865	28
57	57	17FEB2020_MREC_18	4:B,6	Analyte	20000	2.49	162	53290.8	0.03	0.00304	0.231	-100	3.666	0.001153	28
58	58	17FEB2020_MREC_19	4:B,7	Analyte	20000	2.68	384	49822.4	0.077	0.00771	0.451	-100	3.919	0.002253	29
59	59	17FEB2020_MREC_20	4:B,8	Analyte	20000	2.57	36	47590.3	0.008	0.00076	0.123	-100	2.282	0.000617	29
60	60	17FEB2020_MREC_21	4:B,9	Analyte	20000	2.6	87	52178.7	0.017	0.00166	0.166	-100	2.441	0.000829	29
61	61	17FEB2020_MREC_22	4:B,10	Analyte	20000	2.6	9	51274.2	0.002	0.00018	0.096	-100	0.618	0.000482	30
62	62	17FEB2020_MREC_23	4:B,11	Analyte	20000	2.62	389	52561.4	0.074	0.0074	0.436	-100	2.817	0.00218	30
63	63	17FEB2020_MREC_24	4:B,12	Analyte	20000	2.69	90	56233.7	0.016	0.0016	0.163	-100	3.193	0.000815	30
64	64	17FEB2020_MREC_25	4:C,1	Analyte	20000	2.63	88	53782.8	0.016	0.00163	0.165	-100	2.819	0.000823	31
65	65	17FEB2020_MREC_26	4:C,2	Analyte	20000	2.58	219	51635.6	0.042	0.00424	0.287	-100	2.845	0.001437	31
66	66	17FEB2020_MREC_27	4:C,3	Analyte	20000	2.57	48	50465.1	0.01	0.00096	0.133	-100	2.644	0.000664	31
67	67	17FEB2020_MREC_28	4:C,4	Analyte	20000	2.49	57	51541.7	0.011	0.00111	0.14	-100	2.129	0.000701	32
68	68	17FEB2020_MREC_29	4:C,5	Analyte	20000	2.61	86	49790.9	0.017	0.00172	0.169	-100	3.327	0.000844	32
69	69	17FEB2020_MREC_30	4:C,6	Analyte	20000			51256.4							32
70	70	17FEB2020_MREC_31	4:C,7	Analyte	20000	2.56	239	51397.3	0.047	0.00466	0.307	-100	3.625	0.001535	33
71	71	17FEB2020_MREC_32	4:C,8	Analyte	20000	2.64	20	51375.8	0.004	0.00038	0.106	-100	1.466	0.000529	33
72	72	17FEB2020_MREC_33	4:C,9	Analyte	20000			50322.4							33
73	73	17FEB2020_MREC_34	4:C,10	Analyte	20000	2.51	239	50564	0.047	0.00473	0.311	-100	2.976	0.001553	34
74	74	17FEB2020_MREC_35	4:C,11	Analyte	20000	2.49	38	54824.3	0.007	0.0007	0.121	-100	2.403	0.000603	34
75	75	17FEB2020_MREC_36	4:C,12	Analyte	20000	2.51	323	57154	0.056	0.00565	0.354	-100	3.534	0.001768	34
76	76	17FEB2020_MREC_37	4:D,1	Analyte	20000	2.64	299	56587.6	0.053	0.00528	0.336	-100	3.595	0.001682	35
77	77	17FEB2020_MREC_38	4:D,2	Analyte	20000	2.55	362	51970.5	0.07	0.00696	0.415	-100	4.646	0.002076	35
78	78	17FEB2020_MREC_39	4:D,3	Analyte	20000	2.47	3	52753.9	0.001	6e-05	0.091	-100	0.423	0.000453	35
79	79	17FEB2020_MREC_40	4:D,4	Analyte	20000	2.52	253	52215.8	0.048	0.00484	0.315	-100	3.17	0.001577	36
80	80	17FEB2020_MREC_41	4:D,5	Analyte	20000	2.66	77	51970	0.015	0.00148	0.158	-100	2.612	0.000788	36
81	81	17FEB2020_MREC_42	4:D,6	Analyte	20000	2.47	36	51438.9	0.007	0.0007	0.121	-100	2.314	0.000604	36
82	82	17FEB2020_MREC_43	4:D,7	Analyte	20000	2.48	50	50809	0.01	0.00098	0.134	-100	1.951	0.000669	37
83	83	17FEB2020_MREC_44	4:D,8	Analyte	20000	2.49	538	52171.3	0.103	0.01031	0.573	-100	4.825	0.002864	37
84	84	17FEB2020_MREC_45	4:D,9	Analyte	20000	2.7	44	50885	0.009	0.00087	0.129	-100	2.461	0.000644	37
85	85	17FEB2020_MREC_46	4:D,10	Analyte	20000	2.49	127	52753.4	0.024	0.0024	0.201	-100	2.413	0.001004	38
86	86	17FEB2020_MREC_47	4:D,11	Analyte	20000	2.5	405	52950.1	0.076	0.00764	0.447	-100	3.292	0.002237	38
87	87	17FEB2020_MREC_48	4:D,12	Analyte	20000	2.6	31	56713.9	0.005	0.00054	0.113	-100	2.034	0.000566	38
88	88	17FEB2020_MREC_49	4:E,1	Analyte	20000	2.52	250	48819.4	0.051	0.00512	0.329	-100	5.556	0.001644	39
89	89	17FEB2020_MREC_50	4:E,2	Analyte	20000	2.68	15	49320	0.003	0.0003	0.102	-100	0.964	0.00051	39
90	90	17FEB2020_MREC_51	4:E,3	Analyte	20000	2.51	350	49739.3	0.07	0.00703	0.419	-100	5.462	0.002093	39
91	91	17FEB2020_MREC_52	4:E,4	Analyte	20000	2.49	36	49910	0.007	0.00072	0.122	-100	2.224	0.000609	40
92	92	17FEB2020_MREC_53	4:E,5	Analyte	20000	2.51	31	49450.6	0.006	0.00063	0.117	-100	2.204	0.000587	40
93	93	17FEB2020_MREC_54	4:E,6	Analyte	20000			48975.5							40
94	94	17FEB2020_MREC_55	4:E,7	Analyte	20000	2.64	4	48626.6	0.001	7e-05	0.091	-100	0.732	0.000456	41
95	95	17FEB2020_MREC_56	4:E,8	Analyte	20000	2.51	522	49264.9	0.106	0.0106	0.587	-100	4.41	0.002933	41
96	96	17FEB2020_MREC_57	4:E,9	Analyte	20000	2.49	91	50595	0.018	0.0018	0.172	-100	4.917	0.000862	41
97	97	17FEB2020_MREC_58	4:E,10	Analyte	20000	2.48	237	50670.7	0.047	0.00467	0.307	-100	2.234	0.001537	42
98	98	17FEB2020_MREC_59	4:E,11	Analyte	20000	2.47	24	50398.8	0.005	0.00048	0.11	-100	1.844	0.000551	42
99	99	17FEB2020_MREC_60	4:E,12	Analyte	20000			51026.2							42
100	100	17FEB2020_MREC_61	4:F,1	Analyte	20000	2.59	30	50148.1	0.006	0.00061	0.116	-100	2.158	0.000582	43
101	101	17FEB2020_MREC_62	4:F,2	Analyte	20000	2.5	330	50253.2	0.066	0.00657	0.397	-100	4.291	0.001986	43
102	102	17FEB2020_MREC_63	4:F,3	Analyte	20000	2.52	712	49420.4	0.144	0.01441	0.766	-100	4.27	0.003828	43
103	103	17FEB2020_MREC_64	4:F,4	Analyte	20000	2.69	62	50955.8	0.012	0.00121	0.145	-100	2.506	0.000724	44
104	104	17FEB2020_MREC_65	4:F,5	Analyte	20000	2.53	191	50329.9	0.038	0.0038	0.266	-100	2.467	0.001332	44
105	105	17FEB2020_MREC_66	4:F,6	Analyte	20000	2.55	104	50831.3	0.02	0.00204	0.184	-100	2.43	0.00092	44
106	106	17FEB2020_MREC_67	4:F,7	Analyte	20000	2.47	120	49283.3	0.024	0.00243	0.202	-100	2.973	0.001011	45
107	107	17FEB2020_MREC_68	4:F,8	Analyte	20000	2.56	47	50529.3	0.009	0.00094	0.132	-100	2.447	0.000659	45
108	108	17FEB2020_MREC_69	4:F,9	Analyte	20000	2.71	69	50477.5	0.014	0.00136	0.152	-100	2.368	0.000759	45
109	109	17FEB2020_MREC_70	4:F,10	Analyte	20000	2.49	44	51303.1	0.009	0.00086	0.128	-100	2.903	0.000641	46
110	110	17FEB2020_MREC_71	4:F,11	Analyte	20000			49453.8							46
111	111	17FEB2020_MREC_72	4:F,12	Analyte	20000	2.6	143	49861.3	0.029	0.00286	0.222	-100	3.443	0.001111	46
112	112	17FEB2020_MREC_73	4:G,1	Analyte	20000	2.59	38	50549.6	0.007	0.00075	0.123	-100	2.133	0.000615	47
113	113	17FEB2020_MREC_74	4:G,2	Analyte	20000	2.5	94	50593.6	0.019	0.00186	0.175	-100	3.715	0.000876	47
114	114	17FEB2020_MREC_75	4:G,3	Analyte	20000	2.48	213	50466.7	0.042	0.00422	0.286	-100	3.133	0.001432	47
115	115	17FEB2020_MREC_76	4:G,4	Analyte	20000	2.57	127	51707.9	0.025	0.00246	0.204	-100	3.395	0.001018	48
116	116	17FEB2020_MREC_77	4:G,5	Analyte	20000	2.52	154	51434.8	0.03	0.003	0.229	-100	2.776	0.001144	48
117	117	17FEB2020_MREC_78	4:G,6	Analyte	20000	2.51	116	51599.3	0.022	0.00225	0.194	-100	2.411	0.000968	48
118	118	17FEB2020_MREC_79	4:G,7	Analyte	20000	2.53	13	50719.7	0.003	0.00026	0.1	-100	1.183	0.000501	49
119	119	17FEB2020_MREC_80	4:G,8	Analyte	20000			50932							49
120	120	17FEB2020_MREC_81	4:G,9	Analyte	20000			50316.3							49
121	121	17FEB2020_MREC_82	4:G,10	Analyte	20000	2.52	105	50572.1	0.021	0.00207	0.185	-100	2.25	0.000926	50
122	122	17FEB2020_MREC_83	4:G,11	Analyte	20000	2.69	49	50207.1	0.01	0.00097	0.134	-100	2.891	0.000668	50
123	123	17FEB2020_MREC_84	4:G,12	Analyte	20000	2.51	209	50583.4	0.041	0.00414	0.283	-100	3.051	0.001413	50
124	124	17FEB2020_MREC_85	4:H,1	Analyte	20000	2.5	551	52492.8	0.105	0.0105	0.582	-100	6.248	0.002908	51
125	125	17FEB2020_MREC_86	4:H,2	Analyte	20000	2.5	535	49571.4	0.108	0.0108	0.596	-100	6.886	0.002979	51
126	126	17FEB2020_MREC_87	4:H,3	Analyte	20000	2.5	353	51596.9	0.068	0.00684	0.41	-100	9.071	0.002049	51
127	127	17FEB2020_MREC_88	4:H,4	Analyte	20000	2.5	172	50973.8	0.034	0.00338	0.247	-100	2.946	0.001233	52
128	128	17FEB2020_MREC_89	4:H,5	Analyte	20000	2.56	67	50096	0.013	0.00134	0.151	-100	3.306	0.000755	52
129	129	17FEB2020_MREC_90	4:H,6	Analyte	20000	2.68	20	51451.6	0.004	0.00038	0.106	-100	1.288	0.000528	52
130	130	17FEB2020_MREC_91	4:H,7	Analyte	20000	2.48	882	51107.6	0.173	0.01726	0.9	-100	12.802	0.0045	53
131	131	17FEB2020_MREC_92	4:H,8	Analyte	20000	2.5	759	51159.8	0.148	0.01483	0.786	-100	15.152	0.003929	53
132	132	17FEB2020_MREC_93	4:H,9	Analyte	20000	2.5	634	50761.3	0.125	0.01249	0.675	-100	10.84	0.003377	53
133	133	17FEB2020_MREC_94	4:H,10	Analyte	20000	2.71	119	51179.7	0.023	0.00232	0.197	-100	2.634	0.000984	54
134	134	17FEB2020_MREC_95	4:H,11	Analyte	20000	2.51	432	51477.9	0.084	0.00839	0.483	-100	5.412	0.002413	54
135	135	17FEB2020_MREC_96	4:H,12	Analyte	20000	2.58	375	52140.7	0.072	0.0072	0.427	-100	4.393	0.002133	54
136	136	17FEB2020_BLANK_3A	2:A,1			2.64	69						2.354
137	137	17FEB2020_MREC_1A	5:A,1	Analyte	20000	2.65	24	46254	0.005	0.00051	0.112	-100	1.544	0.000559	55
138	138	17FEB2020_MREC_2A	5:A,2	Analyte	20000	2.6	21	46404	0.004	0.00044	0.109	-100	1.563	0.000543	55
139	139	17FEB2020_MREC_3A	5:A,3	Analyte	20000	2.65	143	44990	0.032	0.00319	0.238	-100	2.312	0.001189	55
140	140	17FEB2020_MREC_4A	5:A,4	Analyte	20000	2.55	374	46276.9	0.081	0.00807	0.468	-100	4.457	0.002338	56
141	141	17FEB2020_MREC_5A	5:A,5	Analyte	20000	2.73	19	46221.3	0.004	0.00042	0.107	-100	1.187	0.000537	56
142	142	17FEB2020_MREC_6A	5:A,6	Analyte	20000	2.59	36	44478.5	0.008	0.00081	0.126	-100	2.121	0.00063	56
143	143	17FEB2020_MREC_7A	5:A,7	Analyte	20000	2.49	354	45301.2	0.078	0.00782	0.456	-100	3.78	0.002279	57
144	144	17FEB2020_MREC_8A	5:A,8	Analyte	20000	2.5	175	45609.6	0.038	0.00385	0.269	-100	4.911	0.001344	57
145	145	17FEB2020_MREC_9A	5:A,9	Analyte	20000	2.7	17	46671.5	0.004	0.00037	0.105	-100	1.51	0.000527	57
146	146	17FEB2020_MREC_10A	5:A,10	Analyte	20000	2.68	106	45815	0.023	0.00232	0.197	-100	2.665	0.000985	58
147	147	17FEB2020_MREC_11A	5:A,11	Analyte	20000	2.51	247	46916.2	0.053	0.00527	0.336	-100	3.252	0.001679	58
148	148	17FEB2020_MREC_12A	5:A,12	Analyte	20000	2.58	513	47851.6	0.107	0.01072	0.592	-100	3.957	0.00296	58
149	149	17FEB2020_MREC_13A	5:B,1	Analyte	20000	2.52	91	47487.3	0.019	0.00192	0.178	-100	2.59	0.000891	59
150	150	17FEB2020_MREC_14A	5:B,2	Analyte	20000	2.5	150	46681.2	0.032	0.00322	0.239	-100	4.321	0.001196	59
151	151	17FEB2020_MREC_15A	5:B,3	Analyte	20000	2.58	240	47095.8	0.051	0.00509	0.327	-100	4.225	0.001637	59
152	152	17FEB2020_MREC_16A	5:B,4	Analyte	20000	2.57	353	46685.7	0.076	0.00757	0.444	-100	2.861	0.002219	60
153	153	17FEB2020_MREC_17A	5:B,5	Analyte	20000	2.58	51	46412.5	0.011	0.0011	0.139	-100	1.41	0.000697	60
154	154	17FEB2020_MREC_18A	5:B,6	Analyte	20000	2.5	429	46359.1	0.093	0.00926	0.524	-100	7.36	0.002618	60
155	155	17FEB2020_MREC_19A	5:B,7	Analyte	20000			46578.3							61
156	156	17FEB2020_MREC_20A	5:B,8	Analyte	20000	2.49	576	45944.9	0.125	0.01255	0.678	-100	4.074	0.003391	61
157	157	17FEB2020_MREC_21A	5:B,9	Analyte	20000			48370.7							61
158	158	17FEB2020_MREC_22A	5:B,10	Analyte	20000	2.56	7	46320.4	0.001	0.00015	0.095	-100	0.757	0.000474	62
159	159	17FEB2020_MREC_23A	5:B,11	Analyte	20000	2.5	459	46558.3	0.099	0.00986	0.552	-100	4.192	0.00276	62
160	160	17FEB2020_MREC_24A	5:B,12	Analyte	20000	2.67	30	47520.6	0.006	0.00062	0.117	-100	1.721	0.000585	62
161	161	17FEB2020_MREC_25A	5:C,1	Analyte	20000	2.71	64	46926.8	0.014	0.00137	0.152	-100	2.996	0.000761	63
162	162	17FEB2020_MREC_26A	5:C,2	Analyte	20000	2.7	36	46756.6	0.008	0.00078	0.124	-100	2.288	0.000622	63
163	163	17FEB2020_MREC_27A	5:C,3	Analyte	20000	2.5	101	46393.7	0.022	0.00217	0.19	-100	2.737	0.00095	63
164	164	17FEB2020_MREC_28A	5:C,4	Analyte	20000	2.49	348	47228.5	0.074	0.00737	0.434	-100	5.217	0.002172	64
165	165	17FEB2020_MREC_29A	5:C,5	Analyte	20000	2.56	149	46153.6	0.032	0.00322	0.239	-100	3.45	0.001196	64
166	166	17FEB2020_MREC_30A	5:C,6	Analyte	20000	2.63	103	48149.5	0.021	0.00215	0.189	-100	2.83	0.000944	64
167	167	17FEB2020_MREC_31A	5:C,7	Analyte	20000	2.49	305	46675.9	0.065	0.00653	0.395	-100	3.911	0.001975	65
Compound 10: 9THCD3 - IS
	#	Name	Vial	Type	Std. Conc	RT	Area	IS Area	Response	Area Ratio	Conc.	%Dev	S/N	%Rec	ID
1	1	17FEB2020_SST1	2:A,2		10	3.36	42744		42744.4		8.984	-10.2	1887.62	89.8437
2	2	17FEB2020_SST2	2:A,2		10	3.29	50272		50272		10.567	5.7	1958.56	105.666
3	3	17FEB2020_SST3	2:A,2		10	3.27	49968		49968.5		10.503	5	1826.7	105.028
4	4	17FEB2020_SST4	2:A,2		10	3.25	50410		50410.1		10.596	6	2027.36	105.956
5	5	17FEB2020_SST5	2:A,2		10	3.23	51017		51017.1		10.723	7.2	2137.43	107.232
6	6	17FEB2020_SST6	2:A,2		10	3.24	49315		49315.2		10.365	3.7	1823.65	103.655
7	7	17FEB2020_SST7	2:A,2		10	3.23	49480		49479.9		10.4	4	2087.23	104.001
8	8	17FEB2020_SST8	2:A,2		10	3.22	50030		50030.4		10.516	5.2	2175.54	105.158
9	9	17FEB2020_CS0	2:A,1		10	3.2	37		37.197		0.008	-99.9	2.625	0.078184
10	10	17FEB2020_CSO_IS	2:A,2		10	3.22	49545		49544.5		10.414	4.1	2200.78	104.137
11	11	17FEB2020_CS1	2:A,3	Standard	10	3.23	50366		50366.1		10.586	5.9	1916.51	105.864
12	12	17FEB2020_CS2	2:A,4	Standard	10	3.23	49612		49612.1		10.428	4.3	2220.9	104.279
13	13	17FEB2020_CS3	2:A,5	Standard	10	3.23	50068		50067.7		10.524	5.2	2366.37	105.236
14	14	17FEB2020_CS4	2:A,6	Standard	10	3.23	47674		47674.1		10.021	0.2	2393.81	100.205
15	15	17FEB2020_CS5	2:A,7	Standard	10	3.22	47896		47896.4		10.067	0.7	1824.41	100.673
16	16	17FEB2020_CS6	2:A,8	Standard	10	3.22	45987		45987.3		9.666	-3.3	1667.46	96.6598
17	17	17FEB2020_CS7	2:B,1	Standard	10	3.23	44598		44597.7		9.374	-6.3	1386.09	93.7391
18	18	17FEB2020_CS8	2:B,2	Standard	10	3.22	44410		44409.8		9.334	-6.7	1383.91	93.3442
19	19	17FEB2020_BLANK_1	2:A,1		10	3.39	130		129.999		0.027	-99.7	1.891	0.273243
20	20	17FEB2020_FORM_1	2:B,3	Analyte	10	3.22	47529		47528.6		9.99	-0.1	1663.18	99.8996	10.2208
21	21	17FEB2020_FORM_2	2:B,4	Analyte	10	3.22	48037		48037		10.097	1	2495.54	100.968
22	22	17FEB2020_FORM_3	2:B,5	Analyte	10	3.22	48268		48268		10.145	1.5	1653.24	101.454
23	23	17FEB2020_FORM_4	2:B,3	Analyte	10	3.23	48789		48788.6		10.255	2.5	1965.57	102.548
24	24	17FEB2020_FORM_5	2:B,4	Analyte	10	3.23	49132		49132		10.327	3.3	2307.69	103.27
25	25	17FEB2020_FORM_6	2:B,5	Analyte	10	3.22	50496		50496.1		10.614	6.1	2599.76	106.137
26	26	17FEB2020_FORM_7	2:B,3	Analyte	10	3.23	48769		48768.8		10.251	2.5	2325.03	102.506
27	27	17FEB2020_FORM_8	2:B,4	Analyte	10	3.22	47336		47336.5		9.95	-0.5	2040.35	99.4957
28	28	17FEB2020_FORM_9	2:B,5	Analyte	10	3.23	49279		49279.2		10.358	3.6	2198.77	103.579
29	29	17FEB2020_BLANK_2	2:A,1		10
30	30	17FEB2020_FORM_10	2:B,6	Analyte	10	3.23	49274		49273.6		10.357	3.6	2038.64	103.567	9.94278
31	31	17FEB2020_FORM_11	2:B,7	Analyte	10	3.22	46695		46695.4		9.815	-1.9	2221.36	98.1483
32	32	17FEB2020_FORM_12	2:B,8	Analyte	10	3.23	47286		47285.9		9.939	-0.6	2080.26	99.3895
33	33	17FEB2020_FORM_13	2:B,6	Analyte	10	3.23	45930		45930		9.654	-3.5	2315.49	96.5396
34	34	17FEB2020_FORM_14	2:B,7	Analyte	10	3.23	47827		47826.9		10.053	0.5	1368.3	100.527
35	35	17FEB2020_FORM_15	2:B,8	Analyte	10	3.23	47410		47410		9.965	-0.3	2132	99.6502
36	36	17FEB2020_FORM_16	2:B,6	Analyte	10	3.22	45304		45304.2		9.522	-4.8	1899.12	95.224
37	37	17FEB2020_FORM_17	2:B,7	Analyte	10	3.23	48081		48081.2		10.106	1.1	2007.06	101.061
38	38	17FEB2020_FORM_18	2:B,8	Analyte	10	3.23	47927		47926.9		10.074	0.7	1879.75	100.737
39	39	17FEB2020_BLANK_3	2:A,1		10	3.11	22		22.105		0.005	-100	1.559	0.046462
40	40	17FEB2020_MREC_1	4:A,1	Analyte	10	3.23	50650		50649.6		10.646	6.5	2390.16	106.459	23
41	41	17FEB2020_MREC_2	4:A,2	Analyte	10	3.23	50744		50744		10.666	6.7	2544.72	106.658	23
42	42	17FEB2020_MREC_3	4:A,3	Analyte	10	3.23	49657		49656.6		10.437	4.4	2275.22	104.372	23
43	43	17FEB2020_MREC_4	4:A,4	Analyte	10	3.23	50141		50141.3		10.539	5.4	1918.5	105.391	24
44	44	17FEB2020_MREC_5	4:A,5	Analyte	10	3.22	50197		50197.1		10.551	5.5	1968.2	105.508	24
45	45	17FEB2020_MREC_6	4:A,6	Analyte	10	3.23	50817		50816.7		10.681	6.8	2099.78	106.811	24
46	46	17FEB2020_MREC_7	4:A,7	Analyte	10	3.22	49476		49476.3		10.399	4	2254.24	103.993	25
47	47	17FEB2020_MREC_8	4:A,8	Analyte	10	3.22	51135		51135.4		10.748	7.5	2383.17	107.481	25
48	48	17FEB2020_MREC_9	4:A,9	Analyte	10	3.23	49610		49609.6		10.427	4.3	1965.81	104.274	25
49	49	17FEB2020_MREC_10	4:A,10	Analyte	10	3.22	49703		49703.5		10.447	4.5	2471.81	104.471	26
50	50	17FEB2020_MREC_11	4:A,11	Analyte	10	3.23	52027		52027.4		10.936	9.4	2011.24	109.355	26
51	51	17FEB2020_MREC_12	4:A,12	Analyte	10	3.22	53582		53581.9		11.262	12.6	2290.84	112.623	26
52	52	17FEB2020_MREC_13	4:B,1	Analyte	10	3.23	53696		53695.9		11.286	12.9	2374.44	112.862	27
53	53	17FEB2020_MREC_14	4:B,2	Analyte	10	3.23	51409		51408.7		10.805	8.1	2070.41	108.055	27
54	54	17FEB2020_MREC_15	4:B,3	Analyte	10	3.23	51311		51311.2		10.785	7.9	1864.56	107.85	27
55	55	17FEB2020_MREC_16	4:B,4	Analyte	10	3.22	51654		51654.2		10.857	8.6	1987.48	108.571	28
56	56	17FEB2020_MREC_17	4:B,5	Analyte	10	3.22	50207		50207.5		10.553	5.5	1946.9	105.53	28
57	57	17FEB2020_MREC_18	4:B,6	Analyte	10	3.22	53291		53290.8		11.201	12	2002.6	112.011	28
58	58	17FEB2020_MREC_19	4:B,7	Analyte	10	3.22	49822		49822.4		10.472	4.7	2060.4	104.721	29
59	59	17FEB2020_MREC_20	4:B,8	Analyte	10	3.22	47590		47590.3		10.003	0	2192.99	100.029	29
60	60	17FEB2020_MREC_21	4:B,9	Analyte	10	3.23	52179		52178.7		10.967	9.7	1891.45	109.673	29
61	61	17FEB2020_MREC_22	4:B,10	Analyte	10	3.22	51274		51274.2		10.777	7.8	2070.21	107.772	30
62	62	17FEB2020_MREC_23	4:B,11	Analyte	10	3.23	52561		52561.4		11.048	10.5	2432.57	110.478	30
63	63	17FEB2020_MREC_24	4:B,12	Analyte	10	3.23	56234		56233.7		11.82	18.2	2709.31	118.197	30
64	64	17FEB2020_MREC_25	4:C,1	Analyte	10	3.22	53783		53782.8		11.305	13	2099.86	113.045	31
65	65	17FEB2020_MREC_26	4:C,2	Analyte	10	3.23	51636		51635.6		10.853	8.5	2380.62	108.532	31
66	66	17FEB2020_MREC_27	4:C,3	Analyte	10	3.23	50465		50465.1		10.607	6.1	1951.63	106.072	31
67	67	17FEB2020_MREC_28	4:C,4	Analyte	10	3.23	51542		51541.7		10.833	8.3	2124.87	108.335	32
68	68	17FEB2020_MREC_29	4:C,5	Analyte	10	3.22	49791		49790.9		10.465	4.7	2344.12	104.655	32
69	69	17FEB2020_MREC_30	4:C,6	Analyte	10	3.23	51256		51256.4		10.773	7.7	2386.89	107.735	32
70	70	17FEB2020_MREC_31	4:C,7	Analyte	10	3.22	51397		51397.3		10.803	8	2151.53	108.031	33
71	71	17FEB2020_MREC_32	4:C,8	Analyte	10	3.23	51376		51375.8		10.799	8	1965.16	107.986	33
72	72	17FEB2020_MREC_33	4:C,9	Analyte	10	3.23	50322		50322.4		10.577	5.8	2345.84	105.772	33
73	73	17FEB2020_MREC_34	4:C,10	Analyte	10	3.23	50564		50564		10.628	6.3	2527.75	106.28	34
74	74	17FEB2020_MREC_35	4:C,11	Analyte	10	3.23	54824		54824.3		11.523	15.2	1908.05	115.234	34
75	75	17FEB2020_MREC_36	4:C,12	Analyte	10	3.23	57154		57154		12.013	20.1	2465.67	120.131	34
76	76	17FEB2020_MREC_37	4:D,1	Analyte	10	3.22	56588		56587.6		11.894	18.9	1772.97	118.941	35
77	77	17FEB2020_MREC_38	4:D,2	Analyte	10	3.23	51970		51970.5		10.924	9.2	1721.29	109.236	35
78	78	17FEB2020_MREC_39	4:D,3	Analyte	10	3.23	52754		52753.9		11.088	10.9	2267.24	110.882	35
79	79	17FEB2020_MREC_40	4:D,4	Analyte	10	3.23	52216		52215.8		10.975	9.8	1694.01	109.752	36
80	80	17FEB2020_MREC_41	4:D,5	Analyte	10	3.22	51970		51970		10.923	9.2	2243.72	109.235	36
81	81	17FEB2020_MREC_42	4:D,6	Analyte	10	3.23	51439		51438.9		10.812	8.1	2021.05	108.119	36
82	82	17FEB2020_MREC_43	4:D,7	Analyte	10	3.23	50809		50809		10.679	6.8	2115.29	106.795	37
83	83	17FEB2020_MREC_44	4:D,8	Analyte	10	3.22	52171		52171.3		10.966	9.7	2549.41	109.658	37
84	84	17FEB2020_MREC_45	4:D,9	Analyte	10	3.23	50885		50885		10.695	7	2294.99	106.954	37
85	85	17FEB2020_MREC_46	4:D,10	Analyte	10	3.23	52753		52753.4		11.088	10.9	2104.67	110.881	38
86	86	17FEB2020_MREC_47	4:D,11	Analyte	10	3.23	52950		52950.1		11.129	11.3	2859.11	111.295	38
87	87	17FEB2020_MREC_48	4:D,12	Analyte	10	3.23	56714		56713.9		11.921	19.2	2442.66	119.206	38
88	88	17FEB2020_MREC_49	4:E,1	Analyte	10	3.23	48819		48819.4		10.261	2.6	1981.14	102.613	39
89	89	17FEB2020_MREC_50	4:E,2	Analyte	10	3.23	49320		49320		10.366	3.7	1786.62	103.665	39
90	90	17FEB2020_MREC_51	4:E,3	Analyte	10	3.23	49739		49739.3		10.455	4.5	2431.12	104.546	39
91	91	17FEB2020_MREC_52	4:E,4	Analyte	10	3.23	49910		49910		10.49	4.9	1930.72	104.905	40
92	92	17FEB2020_MREC_53	4:E,5	Analyte	10	3.23	49451		49450.6		10.394	3.9	1899.2	103.939	40
93	93	17FEB2020_MREC_54	4:E,6	Analyte	10	3.23	48976		48975.5		10.294	2.9	1694.69	102.941	40
94	94	17FEB2020_MREC_55	4:E,7	Analyte	10	3.22	48627		48626.6		10.221	2.2	2197.82	102.207	41
95	95	17FEB2020_MREC_56	4:E,8	Analyte	10	3.23	49265		49264.9		10.355	3.5	2188.1	103.549	41
96	96	17FEB2020_MREC_57	4:E,9	Analyte	10	3.23	50595		50595		10.634	6.3	2298.84	106.345	41
97	97	17FEB2020_MREC_58	4:E,10	Analyte	10	3.22	50671		50670.7		10.65	6.5	2124.41	106.504	42
98	98	17FEB2020_MREC_59	4:E,11	Analyte	10	3.22	50399		50398.8		10.593	5.9	2231.84	105.932	42
99	99	17FEB2020_MREC_60	4:E,12	Analyte	10	3.23	51026		51026.2		10.725	7.3	2552.91	107.251	42
100	100	17FEB2020_MREC_61	4:F,1	Analyte	10	3.22	50148		50148.1		10.541	5.4	1218.34	105.405	43
101	101	17FEB2020_MREC_62	4:F,2	Analyte	10	3.23	50253		50253.2		10.563	5.6	2310.05	105.626	43
102	102	17FEB2020_MREC_63	4:F,3	Analyte	10	3.23	49420		49420.4		10.388	3.9	2162.2	103.876	43
103	103	17FEB2020_MREC_64	4:F,4	Analyte	10	3.23	50956		50955.8		10.71	7.1	1736.11	107.103	44
104	104	17FEB2020_MREC_65	4:F,5	Analyte	10	3.23	50330		50329.9		10.579	5.8	2297.98	105.787	44
105	105	17FEB2020_MREC_66	4:F,6	Analyte	10	3.24	50831		50831.3		10.684	6.8	2588.55	106.842	44
106	106	17FEB2020_MREC_67	4:F,7	Analyte	10	3.24	49283		49283.3		10.359	3.6	2020.1	103.588	45
107	107	17FEB2020_MREC_68	4:F,8	Analyte	10	3.23	50529		50529.3		10.621	6.2	2186.54	106.207	45
108	108	17FEB2020_MREC_69	4:F,9	Analyte	10	3.22	50477		50477.5		10.61	6.1	2133.87	106.098	45
109	109	17FEB2020_MREC_70	4:F,10	Analyte	10	3.23	51303		51303.1		10.783	7.8	2491.67	107.833	46
110	110	17FEB2020_MREC_71	4:F,11	Analyte	10	3.23	49454		49453.8		10.395	3.9	1964.76	103.946	46
111	111	17FEB2020_MREC_72	4:F,12	Analyte	10	3.22	49861		49861.3		10.48	4.8	2041.83	104.803	46
112	112	17FEB2020_MREC_73	4:G,1	Analyte	10	3.23	50550		50549.6		10.625	6.2	2302.79	106.249	47
113	113	17FEB2020_MREC_74	4:G,2	Analyte	10	3.23	50594		50593.6		10.634	6.3	2446.27	106.342	47
114	114	17FEB2020_MREC_75	4:G,3	Analyte	10	3.23	50467		50466.7		10.608	6.1	2408.01	106.075	47
115	115	17FEB2020_MREC_76	4:G,4	Analyte	10	3.23	51708		51707.9		10.868	8.7	2096.11	108.684	48
116	116	17FEB2020_MREC_77	4:G,5	Analyte	10	3.22	51435		51434.8		10.811	8.1	2330.05	108.11	48
117	117	17FEB2020_MREC_78	4:G,6	Analyte	10	3.23	51599		51599.3		10.846	8.5	2145.72	108.456	48
118	118	17FEB2020_MREC_79	4:G,7	Analyte	10	3.23	50720		50719.7		10.661	6.6	2174.98	106.607	49
119	119	17FEB2020_MREC_80	4:G,8	Analyte	10	3.19	50932		50932		10.705	7.1	2392.01	107.053	49
120	120	17FEB2020_MREC_81	4:G,9	Analyte	10	3.22	50316		50316.3		10.576	5.8	2199.45	105.759	49
121	121	17FEB2020_MREC_82	4:G,10	Analyte	10	3.23	50572		50572.1		10.63	6.3	1706.67	106.297	50
122	122	17FEB2020_MREC_83	4:G,11	Analyte	10	3.23	50207		50207.1		10.553	5.5	1519.13	105.529	50
123	123	17FEB2020_MREC_84	4:G,12	Analyte	10	3.23	50583		50583.4		10.632	6.3	2313.69	106.32	50
124	124	17FEB2020_MREC_85	4:H,1	Analyte	10	3.23	52493		52492.8		11.033	10.3	2400.23	110.334	51
125	125	17FEB2020_MREC_86	4:H,2	Analyte	10	3.23	49571		49571.4		10.419	4.2	1857.15	104.193	51
126	126	17FEB2020_MREC_87	4:H,3	Analyte	10	3.23	51597		51596.9		10.845	8.5	2158.18	108.451	51
127	127	17FEB2020_MREC_88	4:H,4	Analyte	10	3.22	50974		50973.8		10.714	7.1	2139.12	107.141	52
128	128	17FEB2020_MREC_89	4:H,5	Analyte	10	3.23	50096		50096		10.53	5.3	1726.26	105.296	52
129	129	17FEB2020_MREC_90	4:H,6	Analyte	10	3.23	51452		51451.6		10.815	8.1	1667.26	108.145	52
130	130	17FEB2020_MREC_91	4:H,7	Analyte	10	3.22	51108		51107.6		10.742	7.4	1981.41	107.422	53
131	131	17FEB2020_MREC_92	4:H,8	Analyte	10	3.23	51160		51159.8		10.753	7.5	2493.89	107.532	53
132	132	17FEB2020_MREC_93	4:H,9	Analyte	10	3.23	50761		50761.3		10.669	6.7	2249.42	106.694	53
133	133	17FEB2020_MREC_94	4:H,10	Analyte	10	3.23	51180		51179.7		10.757	7.6	2218.35	107.574	54
134	134	17FEB2020_MREC_95	4:H,11	Analyte	10	3.23	51478		51477.9		10.82	8.2	2358.17	108.2	54
135	135	17FEB2020_MREC_96	4:H,12	Analyte	10	3.23	52141		52140.7		10.959	9.6	1886.01	109.594	54
136	136	17FEB2020_BLANK_3A	2:A,1		10
137	137	17FEB2020_MREC_1A	5:A,1	Analyte	10	3.19	46254		46254		9.722	-2.8	2381.97	97.2205	55
138	138	17FEB2020_MREC_2A	5:A,2	Analyte	10	3.23	46404		46404		9.754	-2.5	1336.44	97.5357	55
139	139	17FEB2020_MREC_3A	5:A,3	Analyte	10	3.23	44990		44990		9.456	-5.4	2097.1	94.5636	55
140	140	17FEB2020_MREC_4A	5:A,4	Analyte	10	3.23	46277		46276.9		9.727	-2.7	2263.47	97.2687	56
141	141	17FEB2020_MREC_5A	5:A,5	Analyte	10	3.23	46221		46221.3		9.715	-2.8	1959.27	97.1517	56
142	142	17FEB2020_MREC_6A	5:A,6	Analyte	10	3.23	44478		44478.5		9.349	-6.5	1697.32	93.4885	56
143	143	17FEB2020_MREC_7A	5:A,7	Analyte	10	3.22	45301		45301.2		9.522	-4.8	2313.3	95.2179	57
144	144	17FEB2020_MREC_8A	5:A,8	Analyte	10	3.23	45610		45609.6		9.587	-4.1	2016.18	95.8661	57
145	145	17FEB2020_MREC_9A	5:A,9	Analyte	10	3.23	46671		46671.5		9.81	-1.9	1888.25	98.098	57
146	146	17FEB2020_MREC_10A	5:A,10	Analyte	10	3.19	45815		45815		9.63	-3.7	1582.88	96.2978	58
147	147	17FEB2020_MREC_11A	5:A,11	Analyte	10	3.24	46916		46916.2		9.861	-1.4	2194.46	98.6124	58
148	148	17FEB2020_MREC_12A	5:A,12	Analyte	10	3.22	47852		47851.6		10.058	0.6	2298.54	100.578	58
149	149	17FEB2020_MREC_13A	5:B,1	Analyte	10	3.23	47487		47487.3		9.981	-0.2	2209.47	99.8126	59
150	150	17FEB2020_MREC_14A	5:B,2	Analyte	10	3.23	46681		46681.2		9.812	-1.9	2088.55	98.1184	59
151	151	17FEB2020_MREC_15A	5:B,3	Analyte	10	3.23	47096		47095.8		9.899	-1	1885.28	98.9898	59
152	152	17FEB2020_MREC_16A	5:B,4	Analyte	10	3.23	46686		46685.7		9.813	-1.9	2086.57	98.1279	60
153	153	17FEB2020_MREC_17A	5:B,5	Analyte	10	3.23	46412		46412.5		9.755	-2.4	1912.8	97.5535	60
154	154	17FEB2020_MREC_18A	5:B,6	Analyte	10	3.23	46359		46359.1		9.744	-2.6	1855.1	97.4413	60
155	155	17FEB2020_MREC_19A	5:B,7	Analyte	10	3.23	46578		46578.3		9.79	-2.1	2008.03	97.902	61
156	156	17FEB2020_MREC_20A	5:B,8	Analyte	10	3.23	45945		45944.9		9.657	-3.4	1958.33	96.5708	61
157	157	17FEB2020_MREC_21A	5:B,9	Analyte	10	3.23	48371		48370.7		10.167	1.7	2024.77	101.669	61
158	158	17FEB2020_MREC_22A	5:B,10	Analyte	10	3.23	46320		46320.4		9.736	-2.6	2038.51	97.3601	62
159	159	17FEB2020_MREC_23A	5:B,11	Analyte	10	3.23	46558		46558.3		9.786	-2.1	1993.18	97.8601	62
160	160	17FEB2020_MREC_24A	5:B,12	Analyte	10	3.23	47521		47520.6		9.988	-0.1	1801.53	99.8827	62
161	161	17FEB2020_MREC_25A	5:C,1	Analyte	10	3.24	46927		46926.8		9.863	-1.4	1879.82	98.6347	63
162	162	17FEB2020_MREC_26A	5:C,2	Analyte	10	3.22	46757		46756.6		9.828	-1.7	1264.03	98.2769	63
163	163	17FEB2020_MREC_27A	5:C,3	Analyte	10	3.23	46394		46393.7		9.751	-2.5	2153.41	97.5141	63
164	164	17FEB2020_MREC_28A	5:C,4	Analyte	10	3.22	47228		47228.5		9.927	-0.7	1934.2	99.2687	64
165	165	17FEB2020_MREC_29A	5:C,5	Analyte	10	3.23	46154		46153.6		9.701	-3	1804.51	97.0094	64
166	166	17FEB2020_MREC_30A	5:C,6	Analyte	10	3.23	48150		48149.5		10.12	1.2	2281.03	101.205	64
167	167	17FEB2020_MREC_31A	5:C,7	Analyte	10	3.23	46676		46675.9		9.811	-1.9	2255.78	98.1073	65
Compound 11: CBDA
	#	Name	Vial	Type	Std. Conc	RT	Area	IS Area	Response	Area Ratio	Conc.	%Dev	S/N	%Rec	ID
1	1	17FEB2020_SST1	2:A,2					123.238
2	2	17FEB2020_SST2	2:A,2					84.93
3	3	17FEB2020_SST3	2:A,2					111.874
4	4	17FEB2020_SST4	2:A,2					123.313
5	5	17FEB2020_SST5	2:A,2					104.384
6	6	17FEB2020_SST6	2:A,2					95.817
7	7	17FEB2020_SST7	2:A,2			2.35	1	104.78	0.136	0.01362	0.459		53
8	8	17FEB2020_SST8	2:A,2					113.181
9	9	17FEB2020_CS0	2:A,1
10	10	17FEB2020_CSO_IS	2:A,2					127.337
11	11	17FEB2020_CS1	2:A,3	Standard	10	2.34	89	106.011	8.354	0.83538	10.121	1.2	35.397	101.207
12	12	17FEB2020_CS2	2:A,4	Standard	50	2.35	473	118.143	40.035	4.00348	47.368	-5.3	360.203	94.7369
13	13	17FEB2020_CS3	2:A,5	Standard	100	2.35	1067	133.776	79.727	7.97266	94.035	-6	588.493	94.0346
14	14	17FEB2020_CS4	2:A,6	Standard	150	2.34	1609	118.951	135.23	13.523	159.291	6.2	961.464	106.194
15	15	17FEB2020_CS5	2:A,7	Standard	500	2.33	5464	157.31	347.316	34.7316	408.642	-18.3	4463.58	81.7285
16	16	17FEB2020_CS6	2:A,8	Standard	1000	2.34	11161	92.684	1204.23	120.423	1416.13	41.6	2829.63	141.613
17	17	17FEB2020_CS7	2:B,1	Standard	1500	2.34	16420	122.481	1340.63	134.063	1576.49	5.1	3896.45	105.099
18	18	17FEB2020_CS8	2:B,2	Standard	2500	2.33	27090	129.057	2099.08	209.908	2468.2	-1.3	3578.47	98.7282
19	19	17FEB2020_BLANK_1	2:A,1			2.49	1						37
20	20	17FEB2020_FORM_1	2:B,3	Analyte	125			90.99							0.3905
21	21	17FEB2020_FORM_2	2:B,4	Analyte	125			139.022
22	22	17FEB2020_FORM_3	2:B,5	Analyte	125			73.801
23	23	17FEB2020_FORM_4	2:B,3	Analyte	125			93.915
24	24	17FEB2020_FORM_5	2:B,4	Analyte	125			134.434
25	25	17FEB2020_FORM_6	2:B,5	Analyte	125	2.31	1	123.432	0.084	0.00845	0.398	-99.7	39	0.318785
26	26	17FEB2020_FORM_7	2:B,3	Analyte	125			95.267
27	27	17FEB2020_FORM_8	2:B,4	Analyte	125	2.37	1	111.332	0.071	0.00713	0.383	-99.7	29	0.306387
28	28	17FEB2020_FORM_9	2:B,5	Analyte	125			129.616
29	29	17FEB2020_BLANK_2	2:A,1
30	30	17FEB2020_FORM_10	2:B,6	Analyte	833.33			112.376							0.4345
31	31	17FEB2020_FORM_11	2:B,7	Analyte	833.33			108.812
32	32	17FEB2020_FORM_12	2:B,8	Analyte	833.33	2.41	2	100.537	0.208	0.0208	0.544	-99.9	78	0.06524
33	33	17FEB2020_FORM_13	2:B,6	Analyte	833.33	2.34	0	137.506	0.022	0.00221	0.325	-100	46	0.039015
34	34	17FEB2020_FORM_14	2:B,7	Analyte	833.33			101.45
35	35	17FEB2020_FORM_15	2:B,8	Analyte	833.33			127.588
36	36	17FEB2020_FORM_16	2:B,6	Analyte	833.33			122.223
37	37	17FEB2020_FORM_17	2:B,7	Analyte	833.33			101.429
38	38	17FEB2020_FORM_18	2:B,8	Analyte	833.33			124.373
39	39	17FEB2020_BLANK_3	2:A,1
40	40	17FEB2020_MREC_1	4:A,1	Analyte	20000	2.35	24356	145.695	1671.7	167.17	1965.73	-90.2	6084.15	9.82866	23
41	41	17FEB2020_MREC_2	4:A,2	Analyte	20000	2.34	19305	104.134	1853.86	185.386	2179.9	-89.1	3673.84	10.8995	23
42	42	17FEB2020_MREC_3	4:A,3	Analyte	20000	2.34	22204	103.25	2150.46	215.046	2528.62	-87.4	4629.41	12.6431	23
43	43	17FEB2020_MREC_4	4:A,4	Analyte	20000	2.34	12505	144.199	867.199	86.7199	1019.88	-94.9	6591.96	5.09937	24
44	44	17FEB2020_MREC_5	4:A,5	Analyte	20000	2.34	11513	133.247	864.04	86.404	1016.16	-94.9	2025.01	5.0808	24
45	45	17FEB2020_MREC_6	4:A,6	Analyte	20000	2.34	12010	104.464	1149.66	114.966	1351.96	-93.2	1164.13	6.75982	24
46	46	17FEB2020_MREC_7	4:A,7	Analyte	20000	2.34	15153	115.95	1306.81	130.681	1536.73	-92.3	1808.28	7.68367	25
47	47	17FEB2020_MREC_8	4:A,8	Analyte	20000	2.33	17727	120.264	1474.02	147.402	1733.32	-91.3	2687.66	8.66657	25
48	48	17FEB2020_MREC_9	4:A,9	Analyte	20000	2.34	21614	110.997	1947.29	194.729	2289.75	-88.6	2753.41	11.4488	25
49	49	17FEB2020_MREC_10	4:A,10	Analyte	20000	2.34	23965	112.278	2134.45	213.445	2509.8	-87.5	2604.12	12.549	26
50	50	17FEB2020_MREC_11	4:A,11	Analyte	20000	2.34	24767	55.649	4450.56	445.056	5232.87	-73.8	2468.45	26.1643	26
51	51	17FEB2020_MREC_12	4:A,12	Analyte	20000	2.34	25312	131.345	1927.13	192.713	2266.05	-88.7	5281.64	11.3302	26
52	52	17FEB2020_MREC_13	4:B,1	Analyte	20000	2.34	14954	117.184	1276.09	127.609	1500.61	-92.5	3434.59	7.50305	27
53	53	17FEB2020_MREC_14	4:B,2	Analyte	20000	2.34	17004	162.94	1043.59	104.359	1227.26	-93.9	2883.91	6.13631	27
54	54	17FEB2020_MREC_15	4:B,3	Analyte	20000	2.35	13983	141.74	986.56	98.656	1160.21	-94.2	3319.2	5.80104	27
55	55	17FEB2020_MREC_16	4:B,4	Analyte	20000	2.33	20956	107.409	1951.09	195.109	2294.22	-88.5	3274.41	11.4711	28
56	56	17FEB2020_MREC_17	4:B,5	Analyte	20000	2.33	20138	116.459	1729.19	172.919	2033.33	-89.8	3193.87	10.1666	28
57	57	17FEB2020_MREC_18	4:B,6	Analyte	20000	2.33	21517	114.756	1875.04	187.503	2204.8	-89	1416.09	11.024	28
58	58	17FEB2020_MREC_19	4:B,7	Analyte	20000	2.33	21329	140.315	1520.06	152.006	1787.45	-91.1	2659.29	8.93726	29
59	59	17FEB2020_MREC_20	4:B,8	Analyte	20000	2.33	22097	86.316	2560.02	256.002	3010.15	-84.9	7458.19	15.0507	29
60	60	17FEB2020_MREC_21	4:B,9	Analyte	20000	2.34	18328	114.996	1593.78	159.378	1874.12	-90.6	2602.33	9.3706	29
61	61	17FEB2020_MREC_22	4:B,10	Analyte	20000	2.34	17778	106.661	1666.8	166.68	1959.97	-90.2	3025.83	9.79985	30
62	62	17FEB2020_MREC_23	4:B,11	Analyte	20000	2.34	19272	159.137	1211.04	121.104	1424.13	-92.9	3605.72	7.12063	30
63	63	17FEB2020_MREC_24	4:B,12	Analyte	20000	2.34	21161	148.213	1427.74	142.774	1678.91	-91.6	1877.02	8.39455	30
64	64	17FEB2020_MREC_25	4:C,1	Analyte	20000	2.33	34008	94.943	3581.97	358.197	4211.66	-78.9	6247.28	21.0583	31
65	65	17FEB2020_MREC_26	4:C,2	Analyte	20000	2.34	31952	116.444	2743.94	274.394	3226.38	-83.9	7105.22	16.1319	31
66	66	17FEB2020_MREC_27	4:C,3	Analyte	20000	2.34	35725	117.71	3034.98	303.498	3568.56	-82.2	2231.1	17.8428	31
67	67	17FEB2020_MREC_28	4:C,4	Analyte	20000	2.34	21555	111.004	1941.86	194.186	2283.37	-88.6	3703.72	11.4168	32
68	68	17FEB2020_MREC_29	4:C,5	Analyte	20000	2.33	19113	116.197	1644.85	164.485	1934.17	-90.3	4060.02	9.67085	32
69	69	17FEB2020_MREC_30	4:C,6	Analyte	20000	2.34	20023	137.625	1454.92	145.492	1710.87	-91.4	2575.72	8.55434	32
70	70	17FEB2020_MREC_31	4:C,7	Analyte	20000	2.34	16995	86.78	1958.42	195.842	2302.84	-88.5	4337.41	11.5142	33
71	71	17FEB2020_MREC_32	4:C,8	Analyte	20000	2.34	18017	123.066	1464.05	146.405	1721.6	-91.4	3016.16	8.60797	33
72	72	17FEB2020_MREC_33	4:C,9	Analyte	20000	2.34	19528	128.829	1515.82	151.582	1782.47	-91.1	4473.06	8.91234	33
73	73	17FEB2020_MREC_34	4:C,10	Analyte	20000	2.34	18182	94.51	1923.78	192.378	2262.1	-88.7	2340.97	11.3105	34
74	74	17FEB2020_MREC_35	4:C,11	Analyte	20000	2.34	18542	148.061	1252.32	125.231	1472.66	-92.6	5531.66	7.3633	34
75	75	17FEB2020_MREC_36	4:C,12	Analyte	20000	2.34	20208	76.494	2641.74	264.174	3106.22	-84.5	3449.39	15.5311	34
76	76	17FEB2020_MREC_37	4:D,1	Analyte	20000	2.33	18681	122.498	1525.03	152.503	1793.29	-91	3069.86	8.96645	35
77	77	17FEB2020_MREC_38	4:D,2	Analyte	20000	2.34	20648	114.15	1808.88	180.888	2127.02	-89.4	3871.06	10.6351	35
78	78	17FEB2020_MREC_39	4:D,3	Analyte	20000	2.34	20901	135.562	1541.8	154.18	1813.01	-90.9	3744.51	9.06503	35
79	79	17FEB2020_MREC_40	4:D,4	Analyte	20000	2.34	22029	135.468	1626.12	162.612	1912.15	-90.4	3169.82	9.56075	36
80	80	17FEB2020_MREC_41	4:D,5	Analyte	20000	2.33	21704	129.64	1674.17	167.417	1968.64	-90.2	4180.12	9.84322	36
81	81	17FEB2020_MREC_42	4:D,6	Analyte	20000	2.34	19548	126.929	1540.06	154.006	1810.97	-90.9	2787.99	9.05484	36
82	82	17FEB2020_MREC_43	4:D,7	Analyte	20000	2.34	18434	135.263	1362.81	136.281	1602.57	-92	1007.4	8.01286	37
83	83	17FEB2020_MREC_44	4:D,8	Analyte	20000	2.33	21655	116.405	1860.31	186.031	2187.49	-89.1	829.946	10.9374	37
84	84	17FEB2020_MREC_45	4:D,9	Analyte	20000	2.34	21414	167.817	1276.03	127.603	1500.54	-92.5	3199.23	7.50269	37
85	85	17FEB2020_MREC_46	4:D,10	Analyte	20000	2.34	25870	137.761	1877.91	187.791	2208.18	-89	6508.35	11.0409	38
86	86	17FEB2020_MREC_47	4:D,11	Analyte	20000	2.34	24023	87.423	2747.88	274.788	3231.01	-83.8	3701.25	16.155	38
87	87	17FEB2020_MREC_48	4:D,12	Analyte	20000	2.34	23566	138.122	1706.19	170.619	2006.29	-90	5031.47	10.0314	38
88	88	17FEB2020_MREC_49	4:E,1	Analyte	20000	2.34	20673	124.614	1658.97	165.897	1950.77	-90.2	2988.29	9.75387	39
89	89	17FEB2020_MREC_50	4:E,2	Analyte	20000	2.34	22065	113.186	1949.44	194.944	2292.28	-88.5	3172.2	11.4614	39
90	90	17FEB2020_MREC_51	4:E,3	Analyte	20000	2.35	24735	166.511	1485.48	148.548	1746.79	-91.3	1644.11	8.73397	39
91	91	17FEB2020_MREC_52	4:E,4	Analyte	20000	2.34	19090	119.354	1599.43	159.943	1880.76	-90.6	4119.76	9.40382	40
92	92	17FEB2020_MREC_53	4:E,5	Analyte	20000	2.34	22007	118.231	1861.34	186.134	2188.7	-89.1	3206.37	10.9435	40
93	93	17FEB2020_MREC_54	4:E,6	Analyte	20000	2.35	23376	103.359	2261.66	226.166	2659.36	-86.7	6804.6	13.2968	40
94	94	17FEB2020_MREC_55	4:E,7	Analyte	20000	2.33	25028	136.905	1828.14	182.814	2149.67	-89.3	5479.16	10.7483	41
95	95	17FEB2020_MREC_56	4:E,8	Analyte	20000	2.34	25525	106.927	2387.18	238.718	2806.93	-86	3153.09	14.0347	41
96	96	17FEB2020_MREC_57	4:E,9	Analyte	20000	2.35	25225	123.374	2044.59	204.459	2404.15	-88	2223.38	12.0207	41
97	97	17FEB2020_MREC_58	4:E,10	Analyte	20000	2.34	19126	82.72	2312.18	231.218	2718.75	-86.4	3087.17	13.5938	42
98	98	17FEB2020_MREC_59	4:E,11	Analyte	20000	2.33	17591	104.601	1681.69	168.169	1977.48	-90.1	1260.35	9.88741	42
99	99	17FEB2020_MREC_60	4:E,12	Analyte	20000	2.34	24202	130.717	1851.47	185.147	2177.09	-89.1	6361.77	10.8854	42
100	100	17FEB2020_MREC_61	4:F,1	Analyte	20000	2.33	21724	141.533	1534.89	153.489	1804.89	-91	5531.32	9.02445	43
101	101	17FEB2020_MREC_62	4:F,2	Analyte	20000	2.35	25871	126.329	2047.92	204.792	2408.06	-88	2628.06	12.0403	43
102	102	17FEB2020_MREC_63	4:F,3	Analyte	20000	2.35	25080	97.095	2583.05	258.305	3037.22	-84.8	2775.91	15.1861	43
103	103	17FEB2020_MREC_64	4:F,4	Analyte	20000	2.34	20808	106.936	1945.86	194.586	2288.07	-88.6	7497.24	11.4403	44
104	104	17FEB2020_MREC_65	4:F,5	Analyte	20000	2.34	20599	138.056	1492.05	149.205	1754.51	-91.2	1668.54	8.77257	44
105	105	17FEB2020_MREC_66	4:F,6	Analyte	20000	2.35	20230	99.633	2030.4	203.04	2387.47	-88.1	2407.07	11.9373	44
106	106	17FEB2020_MREC_67	4:F,7	Analyte	20000	2.36	19714	116.178	1696.9	169.69	1995.37	-90	3364.1	9.97684	45
107	107	17FEB2020_MREC_68	4:F,8	Analyte	20000	2.34	20488	115.786	1769.46	176.946	2080.67	-89.6	4657.19	10.4034	45
108	108	17FEB2020_MREC_69	4:F,9	Analyte	20000	2.34	18728	136.161	1375.39	137.539	1617.37	-91.9	2988.03	8.08683	45
109	109	17FEB2020_MREC_70	4:F,10	Analyte	20000	2.34	23533	118.903	1979.13	197.913	2327.19	-88.4	4217.04	11.6359	46
110	110	17FEB2020_MREC_71	4:F,11	Analyte	20000	2.34	22760	154.859	1469.73	146.973	1728.28	-91.4	5226.69	8.64139	46
111	111	17FEB2020_MREC_72	4:F,12	Analyte	20000	2.33	29335	134.275	2184.72	218.472	2568.9	-87.2	4361.44	12.8445	46
112	112	17FEB2020_MREC_73	4:G,1	Analyte	20000	2.34	17049	140.82	1210.67	121.067	1423.69	-92.9	2058.07	7.11847	47
113	113	17FEB2020_MREC_74	4:G,2	Analyte	20000	2.34	17540	110.836	1582.56	158.256	1860.93	-90.7	1395.42	9.30468	47
114	114	17FEB2020_MREC_75	4:G,3	Analyte	20000	2.34	17280	92.027	1877.72	187.772	2207.96	-89	3147.15	11.0398	47
115	115	17FEB2020_MREC_76	4:G,4	Analyte	20000	2.34	24050	131.036	1835.37	183.537	2158.17	-89.2	6484.11	10.7908	48
116	116	17FEB2020_MREC_77	4:G,5	Analyte	20000	2.34	26642	118.454	2249.12	224.912	2644.61	-86.8	2207.99	13.2231	48
117	117	17FEB2020_MREC_78	4:G,6	Analyte	20000	2.34	24008	104.469	2298.09	229.809	2702.18	-86.5	3710.09	13.5109	48
118	118	17FEB2020_MREC_79	4:G,7	Analyte	20000	2.34	22212	144.14	1540.97	154.097	1812.04	-90.9	4035.61	9.06019	49
119	119	17FEB2020_MREC_80	4:G,8	Analyte	20000	2.28	21485	114.069	1883.53	188.353	2214.78	-88.9	1372.6	11.0739	49
120	120	17FEB2020_MREC_81	4:G,9	Analyte	20000	2.33	23440	128.229	1828.01	182.801	2149.51	-89.3	1732.34	10.7476	49
121	121	17FEB2020_MREC_82	4:G,10	Analyte	20000	2.34	18999	129.669	1465.2	146.52	1722.95	-91.4	2668.2	8.61473	50
122	122	17FEB2020_MREC_83	4:G,11	Analyte	20000	2.35	22216	123.626	1797.05	179.705	2113.11	-89.4	7458.55	10.5656	50
123	123	17FEB2020_MREC_84	4:G,12	Analyte	20000	2.34	20497	138.59	1478.97	147.897	1739.14	-91.3	3131.84	8.69572	50
124	124	17FEB2020_MREC_85	4:H,1	Analyte	20000	2.34	20895	140.279	1489.52	148.952	1751.55	-91.2	3396.94	8.75773	51
125	125	17FEB2020_MREC_86	4:H,2	Analyte	20000	2.34	25575	142.981	1788.69	178.869	2103.29	-89.5	2537.86	10.5164	51
126	126	17FEB2020_MREC_87	4:H,3	Analyte	20000	2.34	22250	130.884	1700.01	170.001	1999.02	-90	3865.02	9.99511	51
127	127	17FEB2020_MREC_88	4:H,4	Analyte	20000	2.34	27944	125.363	2229.07	222.907	2621.05	-86.9	1043.7	13.1052	52
128	128	17FEB2020_MREC_89	4:H,5	Analyte	20000	2.34	28409	82.618	3438.64	343.864	4043.14	-79.8	6478.73	20.2157	52
129	129	17FEB2020_MREC_90	4:H,6	Analyte	20000	2.34	28381	105.084	2700.83	270.083	3175.69	-84.1	7112.2	15.8785	52
130	130	17FEB2020_MREC_91	4:H,7	Analyte	20000	2.33	19967	98.769	2021.61	202.161	2377.13	-88.1	3254.92	11.8856	53
131	131	17FEB2020_MREC_92	4:H,8	Analyte	20000	2.34	19908	100.917	1972.73	197.273	2319.66	-88.4	2201.74	11.5983	53
132	132	17FEB2020_MREC_93	4:H,9	Analyte	20000	2.34	19931	97.302	2048.41	204.841	2408.64	-88	4565.55	12.0432	53
133	133	17FEB2020_MREC_94	4:H,10	Analyte	20000	2.34	27033	81.618	3312.15	331.215	3894.43	-80.5	3679.89	19.4721	54
134	134	17FEB2020_MREC_95	4:H,11	Analyte	20000	2.34	24043	103.857	2314.98	231.498	2722.04	-86.4	5733.41	13.6102	54
135	135	17FEB2020_MREC_96	4:H,12	Analyte	20000	2.34	26395	119.235	2213.72	221.372	2603	-87	3991.99	13.015	54
136	136	17FEB2020_BLANK_3A	2:A,1					0.86
137	137	17FEB2020_MREC_1A	5:A,1	Analyte	20000	2.28	22924	115.27	1988.73	198.873	2338.47	-88.3	3088.33	11.6923	55
138	138	17FEB2020_MREC_2A	5:A,2	Analyte	20000	2.34	23162	130.27	1778.01	177.801	2090.72	-89.5	2578	10.4536	55
139	139	17FEB2020_MREC_3A	5:A,3	Analyte	20000	2.34	22126	104.878	2109.66	210.966	2480.65	-87.6	4946.8	12.4032	55
140	140	17FEB2020_MREC_4A	5:A,4	Analyte	20000	2.34	19549	143.339	1363.8	136.38	1603.74	-92	6241.98	8.01868	56
141	141	17FEB2020_MREC_5A	5:A,5	Analyte	20000	2.34	16581	125.434	1321.93	132.193	1554.51	-92.2	5570.85	7.77253	56
142	142	17FEB2020_MREC_6A	5:A,6	Analyte	20000	2.35	19776	113.256	1746.11	174.611	2053.22	-89.7	4250.7	10.2661	56
143	143	17FEB2020_MREC_7A	5:A,7	Analyte	20000	2.34	15862	128.244	1236.84	123.684	1454.47	-92.7	3197.03	7.27233	57
144	144	17FEB2020_MREC_8A	5:A,8	Analyte	20000	2.34	16560	106.347	1557.15	155.715	1831.06	-90.8	3557.76	9.15529	57
145	145	17FEB2020_MREC_9A	5:A,9	Analyte	20000	2.34	15305	114.179	1340.43	134.043	1576.26	-92.1	4434.8	7.88131	57
146	146	17FEB2020_MREC_10A	5:A,10	Analyte	20000	2.28	14999	142.294	1054.06	105.406	1239.56	-93.8	6016.91	6.19782	58
147	147	17FEB2020_MREC_11A	5:A,11	Analyte	20000	2.35	15291	135.194	1131.05	113.105	1330.08	-93.3	1154.17	6.6504	58
148	148	17FEB2020_MREC_12A	5:A,12	Analyte	20000	2.33	16590	141.508	1172.37	117.237	1378.66	-93.1	2538.47	6.89331	58
149	149	17FEB2020_MREC_13A	5:B,1	Analyte	20000	2.35	24462	123.976	1973.16	197.316	2320.16	-88.4	4976.17	11.6008	59
150	150	17FEB2020_MREC_14A	5:B,2	Analyte	20000	2.34	27816	125.799	2211.12	221.112	2599.94	-87	6084.28	12.9997	59
151	151	17FEB2020_MREC_15A	5:B,3	Analyte	20000	2.34	26847	114.761	2339.43	233.943	2750.79	-86.2	4480.19	13.7539	59
152	152	17FEB2020_MREC_16A	5:B,4	Analyte	20000	2.34	26162	124.425	2102.63	210.263	2472.39	-87.6	5440.09	12.3619	60
153	153	17FEB2020_MREC_17A	5:B,5	Analyte	20000	2.34	29098	130.453	2230.54	223.054	2622.77	-86.9	3992.05	13.1139	60
154	154	17FEB2020_MREC_18A	5:B,6	Analyte	20000	2.34	26805	125.329	2138.74	213.874	2514.84	-87.4	4432.17	12.5742	60
155	155	17FEB2020_MREC_19A	5:B,7	Analyte	20000	2.34	12745	123.815	1029.32	102.932	1210.48	-93.9	2721.91	6.0524	61
156	156	17FEB2020_MREC_20A	5:B,8	Analyte	20000	2.34	11566	109.579	1055.53	105.553	1241.29	-93.8	1196.36	6.20646	61
157	157	17FEB2020_MREC_21A	5:B,9	Analyte	20000	2.34	13442	116.182	1156.97	115.697	1360.56	-93.2	2756.94	6.8028	61
158	158	17FEB2020_MREC_22A	5:B,10	Analyte	20000	2.34	20902	104.875	1993.04	199.304	2343.54	-88.3	3161.51	11.7177	62
159	159	17FEB2020_MREC_23A	5:B,11	Analyte	20000	2.34	24001	118.184	2030.85	203.085	2387.99	-88.1	4572.08	11.94	62
160	160	17FEB2020_MREC_24A	5:B,12	Analyte	20000	2.34	20195	122.544	1648	164.8	1937.87	-90.3	1978.54	9.68936	62
161	161	17FEB2020_MREC_25A	5:C,1	Analyte	20000	2.35	23941	98.482	2431.01	243.101	2858.46	-85.7	4652.04	14.2923	63
162	162	17FEB2020_MREC_26A	5:C,2	Analyte	20000	2.33	22918	131.017	1749.26	174.926	2056.92	-89.7	6588.63	10.2846	63
163	163	17FEB2020_MREC_27A	5:C,3	Analyte	20000	2.34	22623	111.149	2035.34	203.534	2393.27	-88	3277.77	11.9663	63
164	164	17FEB2020_MREC_28A	5:C,4	Analyte	20000	2.33	19294	143.087	1348.39	134.839	1585.61	-92.1	3831.48	7.92806	64
165	165	17FEB2020_MREC_29A	5:C,5	Analyte	20000	2.34	15775	133.461	1182.03	118.202	1390.02	-93	1625.72	6.95009	64
166	166	17FEB2020_MREC_30A	5:C,6	Analyte	20000	2.34	16774	117.192	1431.31	143.131	1683.11	-91.6	2184.06	8.41554	64
167	167	17FEB2020_MREC_31A	5:C,7	Analyte	20000	2.35	22972	114.013	2014.88	201.488	2369.22	-88.2	6230.12	11.8461	65
Compound 12: CBGA
	#	Name	Vial	Type	Std. Conc	RT	Area	IS Area	Response	Area Ratio	Conc.	%Dev	S/N	%Rec	ID
1	1	17FEB2020_SST1	2:A,2					123.238
2	2	17FEB2020_SST2	2:A,2			2.58	1	84.93	0.069	0.00691			22
3	3	17FEB2020_SST3	2:A,2					111.874
4	4	17FEB2020_SST4	2:A,2					123.313
5	5	17FEB2020_SST5	2:A,2					104.384
6	6	17FEB2020_SST6	2:A,2					95.817
7	7	17FEB2020_SST7	2:A,2					104.78
8	8	17FEB2020_SST8	2:A,2					113.181
9	9	17FEB2020_CS0	2:A,1
10	10	17FEB2020_CSO_IS	2:A,2					127.337
11	11	17FEB2020_CS1	2:A,3	Standard	10	2.54	76	106.011	7.155	0.71547	10.147	1.5	1916	101.469
12	12	17FEB2020_CS2	2:A,4	Standard	50	2.52	356	118.143	30.145	3.01446	47.019	-6	6514	94.0372
13	13	17FEB2020_CS3	2:A,5	Standard	100	2.54	791	133.776	59.101	5.91007	93.459	-6.5	999.189	93.4591
14	14	17FEB2020_CS4	2:A,6	Standard	150	2.54	1179	118.951	99.081	9.90807	157.58	5.1	508.849	105.053
15	15	17FEB2020_CS5	2:A,7	Standard	500	2.53	3762	157.31	239.144	23.9144	382.217	-23.6	131.759	76.4435
16	16	17FEB2020_CS6	2:A,8	Standard	1000	2.53	7874	92.684	849.54	84.954	1361.18	36.1	532.006	136.118
17	17	17FEB2020_CS7	2:B,1	Standard	1500	2.54	12168	122.481	993.42	99.342	1591.94	6.1	1907.48	106.129
18	18	17FEB2020_CS8	2:B,2	Standard	2500	2.53	20098	129.057	1557.29	155.729	2496.28	-0.1	1682.1	99.8514
19	19	17FEB2020_BLANK_1	2:A,1			2.54	1						25
20	20	17FEB2020_FORM_1	2:B,3	Analyte	125			90.99							#DIV/0!
21	21	17FEB2020_FORM_2	2:B,4	Analyte	125			139.022
22	22	17FEB2020_FORM_3	2:B,5	Analyte	125			73.801
23	23	17FEB2020_FORM_4	2:B,3	Analyte	125	2.37	0	93.915	0.051	0.00509			18
24	24	17FEB2020_FORM_5	2:B,4	Analyte	125			134.434
25	25	17FEB2020_FORM_6	2:B,5	Analyte	125			123.432
26	26	17FEB2020_FORM_7	2:B,3	Analyte	125			95.267
27	27	17FEB2020_FORM_8	2:B,4	Analyte	125			111.332
28	28	17FEB2020_FORM_9	2:B,5	Analyte	125			129.616
29	29	17FEB2020_BLANK_2	2:A,1
30	30	17FEB2020_FORM_10	2:B,6	Analyte	833.33			112.376							#DIV/0!
31	31	17FEB2020_FORM_11	2:B,7	Analyte	833.33			108.812
32	32	17FEB2020_FORM_12	2:B,8	Analyte	833.33	2.61	1	100.537	0.067	0.00671			25
33	33	17FEB2020_FORM_13	2:B,6	Analyte	833.33			137.506
34	34	17FEB2020_FORM_14	2:B,7	Analyte	833.33			101.45
35	35	17FEB2020_FORM_15	2:B,8	Analyte	833.33			127.588
36	36	17FEB2020_FORM_16	2:B,6	Analyte	833.33			122.223
37	37	17FEB2020_FORM_17	2:B,7	Analyte	833.33			101.429
38	38	17FEB2020_FORM_18	2:B,8	Analyte	833.33			124.373
39	39	17FEB2020_BLANK_3	2:A,1
40	40	17FEB2020_MREC_1	4:A,1	Analyte	20000	2.54	555	145.695	38.09	3.80896	59.761	-99.7	90.01	0.298805	23
41	41	17FEB2020_MREC_2	4:A,2	Analyte	20000	2.53	336	104.134	32.268	3.22678	50.424	-99.7	33.142	0.252119	23
42	42	17FEB2020_MREC_3	4:A,3	Analyte	20000	2.53	460	103.25	44.569	4.45689	70.153	-99.6	365.036	0.350764	23
43	43	17FEB2020_MREC_4	4:A,4	Analyte	20000	2.54	114	144.199	7.928	0.79281	11.387	-99.9	51.95	0.056937	24
44	44	17FEB2020_MREC_5	4:A,5	Analyte	20000	2.52	76	133.247	5.685	0.56846	7.789	-100	30.498	0.038946	24
45	45	17FEB2020_MREC_6	4:A,6	Analyte	20000	2.53	61	104.464	5.806	0.58064	7.984	-100	42.443	0.039922	24
46	46	17FEB2020_MREC_7	4:A,7	Analyte	20000	2.54	131	115.95	11.29	1.129	16.779	-99.9	33.021	0.083896	25
47	47	17FEB2020_MREC_8	4:A,8	Analyte	20000	2.52	164	120.264	13.63	1.36301	20.532	-99.9	32.779	0.102661	25
48	48	17FEB2020_MREC_9	4:A,9	Analyte	20000	2.54	213	110.997	19.162	1.91618	29.404	-99.9	65.721	0.147021	25
49	49	17FEB2020_MREC_10	4:A,10	Analyte	20000	2.54	401	112.278	35.68	3.56798	55.896	-99.7	78.865	0.279481	26
50	50	17FEB2020_MREC_11	4:A,11	Analyte	20000	2.53	397	55.649	71.344	7.13445	113.096	-99.4	556.57	0.56548	26
51	51	17FEB2020_MREC_12	4:A,12	Analyte	20000	2.53	437	131.345	33.295	3.32948	52.071	-99.7	253.344	0.260355	26
52	52	17FEB2020_MREC_13	4:B,1	Analyte	20000	2.54	122	117.184	10.452	1.04516	15.435	-99.9	10.073	0.077173	27
53	53	17FEB2020_MREC_14	4:B,2	Analyte	20000	2.55	196	162.94	12.02	1.20199	17.95	-99.9	90.744	0.089749	27
54	54	17FEB2020_MREC_15	4:B,3	Analyte	20000	2.54	119	141.74	8.412	0.84117	12.163	-99.9	22.201	0.060814	27
55	55	17FEB2020_MREC_16	4:B,4	Analyte	20000	2.52	442	107.409	41.172	4.1172	64.705	-99.7	407.077	0.323523	28
56	56	17FEB2020_MREC_17	4:B,5	Analyte	20000	2.54	325	116.459	27.943	2.79428	43.487	-99.8	6358	0.217437	28
57	57	17FEB2020_MREC_18	4:B,6	Analyte	20000	2.51	430	114.756	37.487	3.74871	58.795	-99.7	56.674	0.293974	28
58	58	17FEB2020_MREC_19	4:B,7	Analyte	20000	2.52	359	140.315	25.594	2.55942	39.721	-99.8	82.959	0.198603	29
59	59	17FEB2020_MREC_20	4:B,8	Analyte	20000	2.52	350	86.316	40.596	4.05964	63.782	-99.7	23.432	0.318908	29
60	60	17FEB2020_MREC_21	4:B,9	Analyte	20000	2.53	289	114.996	25.101	2.51009	38.929	-99.8	33.828	0.194647	29
61	61	17FEB2020_MREC_22	4:B,10	Analyte	20000	2.53	211	106.661	19.823	1.98235	30.465	-99.8	14.775	0.152327	30
62	62	17FEB2020_MREC_23	4:B,11	Analyte	20000	2.54	323	159.137	20.322	2.03221	31.265	-99.8	58.124	0.156326	30
63	63	17FEB2020_MREC_24	4:B,12	Analyte	20000	2.54	402	148.213	27.1	2.70996	42.135	-99.8	93.32	0.210675	30
64	64	17FEB2020_MREC_25	4:C,1	Analyte	20000	2.52	869	94.943	91.507	9.15073	145.434	-99.3	346.094	0.727168	31
65	65	17FEB2020_MREC_26	4:C,2	Analyte	20000	2.53	831	116.444	71.373	7.13732	113.142	-99.4	124.193	0.56571	31
66	66	17FEB2020_MREC_27	4:C,3	Analyte	20000	2.53	969	117.71	82.301	8.23006	130.668	-99.3	53.651	0.653338	31
67	67	17FEB2020_MREC_28	4:C,4	Analyte	20000	2.53	802	111.004	72.252	7.22519	114.551	-99.4	105.369	0.572757	32
68	68	17FEB2020_MREC_29	4:C,5	Analyte	20000	2.52	735	116.197	63.216	6.32163	100.06	-99.5	275.271	0.500299	32
69	69	17FEB2020_MREC_30	4:C,6	Analyte	20000	2.54	693	137.625	50.345	5.03451	79.417	-99.6	126.909	0.397083	32
70	70	17FEB2020_MREC_31	4:C,7	Analyte	20000	2.53	458	86.78	52.782	5.27817	83.325	-99.6	158.179	0.416623	33
71	71	17FEB2020_MREC_32	4:C,8	Analyte	20000	2.52	454	123.066	36.927	3.69274	57.897	-99.7	132.643	0.289486	33
72	72	17FEB2020_MREC_33	4:C,9	Analyte	20000	2.54	524	128.829	40.668	4.06676	63.896	-99.7	344.721	0.319478	33
73	73	17FEB2020_MREC_34	4:C,10	Analyte	20000	2.52	300	94.51	31.7	3.17	49.513	-99.8	39.131	0.247566	34
74	74	17FEB2020_MREC_35	4:C,11	Analyte	20000	2.55	296	148.061	19.988	1.99878	30.729	-99.8	76.1	0.153644	34
75	75	17FEB2020_MREC_36	4:C,12	Analyte	20000	2.53	341	76.494	44.546	4.45461	70.116	-99.6	7.136	0.350581	34
76	76	17FEB2020_MREC_37	4:D,1	Analyte	20000	2.52	603	122.498	49.235	4.92347	77.636	-99.6	69.816	0.388179	35
77	77	17FEB2020_MREC_38	4:D,2	Analyte	20000	2.54	666	114.15	58.303	5.83035	92.181	-99.5	64.563	0.460903	35
78	78	17FEB2020_MREC_39	4:D,3	Analyte	20000	2.54	648	135.562	47.772	4.77716	75.289	-99.6	398.597	0.376446	35
79	79	17FEB2020_MREC_40	4:D,4	Analyte	20000	2.53	401	135.468	29.607	2.96065	46.156	-99.8	263.823	0.230779	36
80	80	17FEB2020_MREC_41	4:D,5	Analyte	20000	2.52	396	129.64	30.561	3.05612	47.687	-99.8	222.34	0.238434	36
81	81	17FEB2020_MREC_42	4:D,6	Analyte	20000	2.53	392	126.929	30.892	3.0892	48.217	-99.8	113.985	0.241087	36
82	82	17FEB2020_MREC_43	4:D,7	Analyte	20000	2.53	421	135.263	31.118	3.11185	48.581	-99.8	172.513	0.242903	37
83	83	17FEB2020_MREC_44	4:D,8	Analyte	20000	2.51	560	116.405	48.07	4.80704	75.769	-99.6	122.447	0.378843	37
84	84	17FEB2020_MREC_45	4:D,9	Analyte	20000	2.53	544	167.817	32.404	3.2404	50.642	-99.7	655.117	0.253212	37
85	85	17FEB2020_MREC_46	4:D,10	Analyte	20000	2.53	969	137.761	70.322	7.03216	111.455	-99.4	411.58	0.557277	38
86	86	17FEB2020_MREC_47	4:D,11	Analyte	20000	2.54	735	87.423	84.022	8.40216	133.428	-99.3	709.725	0.667139	38
87	87	17FEB2020_MREC_48	4:D,12	Analyte	20000	2.53	754	138.122	54.586	5.45859	86.218	-99.6	39.768	0.431091	38
88	88	17FEB2020_MREC_49	4:E,1	Analyte	20000	2.54	555	124.614	44.541	4.45407	70.108	-99.6	117.315	0.350538	39
89	89	17FEB2020_MREC_50	4:E,2	Analyte	20000	2.52	535	113.186	47.267	4.72668	74.48	-99.6	86.496	0.372398	39
90	90	17FEB2020_MREC_51	4:E,3	Analyte	20000	2.54	640	166.511	38.465	3.84645	60.362	-99.7	91.135	0.301812	39
91	91	17FEB2020_MREC_52	4:E,4	Analyte	20000	2.52	292	119.354	24.472	2.44723	37.921	-99.8	28.916	0.189607	40
92	92	17FEB2020_MREC_53	4:E,5	Analyte	20000	2.53	255	118.231	21.529	2.15287	33.2	-99.8	31.194	0.166001	40
93	93	17FEB2020_MREC_54	4:E,6	Analyte	20000	2.55	411	103.359	39.789	3.97894	62.487	-99.7	11.234	0.312436	40
94	94	17FEB2020_MREC_55	4:E,7	Analyte	20000	2.52	332	136.905	24.227	2.42272	37.528	-99.8	254.229	0.187641	41
95	95	17FEB2020_MREC_56	4:E,8	Analyte	20000	2.53	346	106.927	32.349	3.23489	50.554	-99.7	95.618	0.25277	41
96	96	17FEB2020_MREC_57	4:E,9	Analyte	20000	2.54	230	123.374	18.675	1.86752	28.624	-99.9	43.363	0.143119	41
97	97	17FEB2020_MREC_58	4:E,10	Analyte	20000	2.52	300	82.72	36.314	3.63136	56.913	-99.7	34.327	0.284563	42
98	98	17FEB2020_MREC_59	4:E,11	Analyte	20000	2.53	345	104.601	32.941	3.29407	51.503	-99.7	94.774	0.257516	42
99	99	17FEB2020_MREC_60	4:E,12	Analyte	20000	2.54	502	130.717	38.417	3.84173	60.287	-99.7	9102	0.301433	42
100	100	17FEB2020_MREC_61	4:F,1	Analyte	20000	2.52	463	141.533	32.726	3.27256	51.158	-99.7	72.897	0.25579	43
101	101	17FEB2020_MREC_62	4:F,2	Analyte	20000	2.54	568	126.329	44.945	4.49445	70.755	-99.6	62.615	0.353776	43
102	102	17FEB2020_MREC_63	4:F,3	Analyte	20000	2.54	534	97.095	55.003	5.50035	86.888	-99.6	78.616	0.434439	43
103	103	17FEB2020_MREC_64	4:F,4	Analyte	20000	2.54	979	106.936	91.566	9.15661	145.528	-99.3	329.378	0.727639	44
104	104	17FEB2020_MREC_65	4:F,5	Analyte	20000	2.53	1018	138.056	73.763	7.37633	116.975	-99.4	625.475	0.584876	44
105	105	17FEB2020_MREC_66	4:F,6	Analyte	20000	2.55	936	99.633	93.921	9.3921	149.305	-99.3	140.446	0.746524	44
106	106	17FEB2020_MREC_67	4:F,7	Analyte	20000	2.55	377	116.178	32.493	3.24932	50.785	-99.7	22.106	0.253927	45
107	107	17FEB2020_MREC_68	4:F,8	Analyte	20000	2.52	350	115.786	30.263	3.02629	47.208	-99.8	75.504	0.236042	45
108	108	17FEB2020_MREC_69	4:F,9	Analyte	20000	2.53	447	136.161	32.799	3.27995	51.277	-99.7	319.224	0.256383	45
109	109	17FEB2020_MREC_70	4:F,10	Analyte	20000	2.54	315	118.903	26.525	2.65252	41.214	-99.8	54.826	0.206068	46
110	110	17FEB2020_MREC_71	4:F,11	Analyte	20000	2.53	351	154.859	22.635	2.26351	34.975	-99.8	183.041	0.174874	46
111	111	17FEB2020_MREC_72	4:F,12	Analyte	20000	2.53	427	134.275	31.794	3.17939	49.664	-99.8	22.466	0.248319	46
112	112	17FEB2020_MREC_73	4:G,1	Analyte	20000	2.54	197	140.82	14.008	1.40077	21.138	-99.9	40.232	0.10569	47
113	113	17FEB2020_MREC_74	4:G,2	Analyte	20000	2.53	211	110.836	18.997	1.89972	29.14	-99.9	26.214	0.145701	47
114	114	17FEB2020_MREC_75	4:G,3	Analyte	20000	2.53	178	92.027	19.332	1.93319	29.677	-99.9	25.522	0.148385	47
115	115	17FEB2020_MREC_76	4:G,4	Analyte	20000	2.54	456	131.036	34.803	3.48027	54.489	-99.7	105.633	0.272447	48
116	116	17FEB2020_MREC_77	4:G,5	Analyte	20000	2.53	517	118.454	43.677	4.36771	68.722	-99.7	250.224	0.343612	48
117	117	17FEB2020_MREC_78	4:G,6	Analyte	20000	2.54	417	104.469	39.96	3.996	62.761	-99.7	99.281	0.313804	48
118	118	17FEB2020_MREC_79	4:G,7	Analyte	20000	2.53	543	144.14	37.706	3.7706	59.146	-99.7	295.199	0.295729	49
119	119	17FEB2020_MREC_80	4:G,8	Analyte	20000	2.48	507	114.069	44.489	4.4489	70.025	-99.6	92.051	0.350123	49
120	120	17FEB2020_MREC_81	4:G,9	Analyte	20000	2.52	711	128.229	55.413	5.54128	87.544	-99.6	1987.14	0.437722	49
121	121	17FEB2020_MREC_82	4:G,10	Analyte	20000	2.54	735	129.669	56.681	5.66815	89.579	-99.6	145.452	0.447896	50
122	122	17FEB2020_MREC_83	4:G,11	Analyte	20000	2.54	792	123.626	64.043	6.40432	101.386	-99.5	255.911	0.506931	50
123	123	17FEB2020_MREC_84	4:G,12	Analyte	20000	2.54	908	138.59	65.539	6.55393	103.785	-99.5	288.874	0.518927	50
124	124	17FEB2020_MREC_85	4:H,1	Analyte	20000	2.53	639	140.279	45.517	4.55174	71.674	-99.6	72.653	0.35837	51
125	125	17FEB2020_MREC_86	4:H,2	Analyte	20000	2.53	810	142.981	56.662	5.66623	89.548	-99.6	429.754	0.447742	51
126	126	17FEB2020_MREC_87	4:H,3	Analyte	20000	2.53	711	130.884	54.342	5.43424	85.828	-99.6	624.214	0.429138	51
127	127	17FEB2020_MREC_88	4:H,4	Analyte	20000	2.54	331	125.363	26.417	2.64169	41.04	-99.8	69.715	0.2052	52
128	128	17FEB2020_MREC_89	4:H,5	Analyte	20000	2.54	365	82.618	44.186	4.41863	69.539	-99.7	100.965	0.347695	52
129	129	17FEB2020_MREC_90	4:H,6	Analyte	20000	2.54	305	105.084	29.046	2.90457	45.256	-99.8	120.793	0.226281	52
130	130	17FEB2020_MREC_91	4:H,7	Analyte	20000	2.52	179	98.769	18.115	1.81148	27.725	-99.9	33.125	0.138625	53
131	131	17FEB2020_MREC_92	4:H,8	Analyte	20000	2.54	173	100.917	17.133	1.71335	26.151	-99.9	13.408	0.130756	53
132	132	17FEB2020_MREC_93	4:H,9	Analyte	20000	2.54	170	97.302	17.447	1.7447	26.654	-99.9	47.272	0.13327	53
133	133	17FEB2020_MREC_94	4:H,10	Analyte	20000	2.54	449	81.618	54.958	5.49582	86.815	-99.6	242.737	0.434077	54
134	134	17FEB2020_MREC_95	4:H,11	Analyte	20000	2.54	369	103.857	35.497	3.54975	55.604	-99.7	44.926	0.278019	54
135	135	17FEB2020_MREC_96	4:H,12	Analyte	20000	2.53	520	119.235	43.591	4.35911	68.585	-99.7	171.824	0.342923	54
136	136	17FEB2020_BLANK_3A	2:A,1					0.86
137	137	17FEB2020_MREC_1A	5:A,1	Analyte	20000	2.47	296	115.27	25.686	2.56857	39.867	-99.8	42.007	0.199337	55
[truncated: 368 more rows]

## Sheet: 25FEB2020
Quantify Compound Summary Report
Printed Tue Mar 03 09:35:39 2020
Compound 1: CBC
	#	Name	Vial	Type	Std. Conc	RT	Area	IS Area	Response	Area Ratio	Conc.	%Dev	S/N	%Rec	ID
1	1	25FEB2020_SST1	4:A,2			3.71	148	39120.2	0.038	0.0038			2.552
2	2	25FEB2020_SST2	4:A,2			3.6	3	34906.4	0.001	9e-05			0.5
3	3	25FEB2020_SST3	4:A,2					35154
4	4	25FEB2020_SST4	4:A,2					35408.8
5	5	25FEB2020_SST5	4:A,2			3.68	61	35627.9	0.017	0.00171			2.521
6	6	25FEB2020_SST6	4:A,2			3.63	73	35507.3	0.02	0.00205			2.372
7	7	25FEB2020_BLANK_1	4:A,1					91.932
8	8	25FEB2020_CS0	4:A,1					15.642
9	9	25FEB2020_CS0_IS	4:A,2			3.65	28	34987.4	0.008	0.00081			1.066
10	10	25FEB2020_CS1	4:A,3	Standard	10	3.62	7126	35098.8	2.03	0.20304	10.082	0.8	237.554	100.82
11	11	25FEB2020_CS2	4:A,4	Standard	50	3.62	33526	37127.3	9.03	0.903	48.477	-3	1067.34	96.9531
12	12	25FEB2020_CS3	4:A,5	Standard	100	3.62	58209	32801.8	17.746	1.77456	96.284	-3.7	1868.97	96.284
13	13	25FEB2020_CS4	4:A,6	Standard	150	3.62	92263	33110	27.866	2.78655	151.794	1.2	2286.95	101.196
14	14	25FEB2020_CS5	4:A,7	Standard	500	3.62	313229	33331.4	93.974	9.39743	514.418	2.9	5728.95	102.884
15	15	25FEB2020_CS6	4:A,8	Standard	1000	3.62	601520	31965.5	188.178	18.8178	1031.15	3.1	8737.08	103.115
16	16	25FEB2020_CS7	4:A,9	Standard	1500	3.62	851013	31443.2	270.651	27.0651	1483.54	-1.1	10750.6	98.9025
17	17	25FEB2020_CS8	4:A,10	Standard	2500	3.62	1371093	30117.1	455.254	45.5254	2496.13	-0.2	13213.8	99.8452
18	18	25FEB2020_BLANK_2	4:A,1			3.61	199						2.974
19	19	25FEB2020_FULL_1	4:B,1	Analyte	833.33	3.62	7925	35731.4	2.218	0.22179	11.111	-98.7	123.655	1.33328
20	20	25FEB2020_FULL_2	4:B,2	Analyte	833.33	3.62	6906	30555.1	2.26	0.22601	11.342	-98.6	149.623	1.36103
21	21	25FEB2020_FULL_3	4:B,3	Analyte	833.33	3.62	7381	31353.3	2.354	0.23542	11.858	-98.6	141.206	1.42298
22	22	25FEB2020_FULL_4	4:B,4	Analyte	833.33	3.62	7235	31432.5	2.302	0.23018	11.571	-98.6	129.967	1.38852
23	23	25FEB2020_FULL_5	4:B,5	Analyte	833.33	3.62	7779	32262.5	2.411	0.24111	12.171	-98.5	135.598	1.46049
24	24	25FEB2020_FULL_6	4:B,6	Analyte	833.33	3.62	8989	32591.9	2.758	0.2758	14.073	-98.3	208.804	1.6888
25	25	25FEB2020_FULL_7	4:B,1	Analyte	833.33	3.62	7311	32058.5	2.281	0.22805	11.454	-98.6	149.423	1.37451
26	26	25FEB2020_FULL_8	4:B,2	Analyte	833.33	3.62	6863	31321.1	2.191	0.21911	10.964	-98.7	138.358	1.31563
27	27	25FEB2020_FULL_9	4:B,3	Analyte	833.33	3.62	8366	32021.6	2.613	0.26126	13.276	-98.4	189.786	1.59308
28	28	25FEB2020_FULL_10	4:B,4	Analyte	833.33	3.62	7201	32172.5	2.238	0.22384	11.223	-98.7	142.367	1.34675
29	29	25FEB2020_FULL_11	4:B,5	Analyte	833.33	3.62	8075	32078	2.517	0.25172	12.752	-98.5	172.511	1.5303
30	30	25FEB2020_FULL_12	4:B,6	Analyte	833.33	3.62	8976	32523.8	2.76	0.27598	14.083	-98.3	176.245	1.68998
31	31	25FEB2020_FULL_13	4:B,1	Analyte	833.33	3.62	8037	35301.4	2.277	0.22768	11.434	-98.6	177.593	1.37203
32	32	25FEB2020_FULL_14	4:B,2	Analyte	833.33	3.62	7342	33341.8	2.202	0.22022	11.024	-98.7	149.566	1.32292
33	33	25FEB2020_FULL_15	4:B,3	Analyte	833.33	3.62	8087	34627.3	2.336	0.23356	11.756	-98.6	164.837	1.41074
34	34	25FEB2020_FULL_16	4:B,4	Analyte	833.33	3.62	8082	34782.1	2.324	0.23235	11.69	-98.6	181.275	1.4028
35	35	25FEB2020_FULL_17	4:B,5	Analyte	833.33	3.62	8020	32275.9	2.485	0.24848	12.575	-98.5	179.247	1.50899
36	36	25FEB2020_FULL_18	4:B,6	Analyte	833.33	3.62	9132	33393.2	2.735	0.27347	13.945	-98.3	156.347	1.67344
37	37	25FEB2020_BLANK_3	4:A,1			3.71	33	85.802	3.794	0.3794	19.756		1.723
38	38	25FEB2020_BROAD_1	4:C,1	Analyte	833.33	3.62	7497	36037.9	2.08	0.20802	10.356	-98.8	163.351	1.24268
39	39	25FEB2020_BROAD_2	4:C,2	Analyte	833.33	3.62	7478	39149.6	1.91	0.19101	9.422	-98.9	172.042	1.13068
40	40	25FEB2020_BROAD_3	4:C,3	Analyte	833.33	3.62	5227	29028.9	1.801	0.18006	8.822	-98.9	129.469	1.05862
41	41	25FEB2020_BROAD_4	4:C,4	Analyte	833.33	3.62	5537	33389.4	1.658	0.16583	8.041	-99	109.95	0.964961
42	42	25FEB2020_BROAD_5	4:C,5	Analyte	833.33	3.62	8287	38957.4	2.127	0.21272	10.613	-98.7	181.926	1.27361
43	43	25FEB2020_BROAD_6	4:C,6	Analyte	833.33	3.62	9539	36120.9	2.641	0.26409	13.431	-98.4	192.399	1.61175
44	44	25FEB2020_BROAD_7	4:C,1	Analyte	833.33	3.62	7115	32331.1	2.201	0.22006	11.016	-98.7	145.032	1.32189
45	45	25FEB2020_BROAD_8	4:C,2	Analyte	833.33	3.62	7360	40405.8	1.822	0.18216	8.937	-98.9	146.803	1.07242
46	46	25FEB2020_BROAD_9	4:C,3	Analyte	833.33	3.62	5650	28729.2	1.967	0.19666	9.732	-98.8	164.084	1.16788
47	47	25FEB2020_BROAD_10	4:C,4	Analyte	833.33	3.63	5951	34834.7	1.708	0.17082	8.315	-99	103.763	0.997801
48	48	25FEB2020_BROAD_11	4:C,5	Analyte	833.33	3.62	8625	38623.1	2.233	0.22331	11.194	-98.7	188.604	1.34326
49	49	25FEB2020_BROAD_12	4:C,6	Analyte	833.33	3.62	9554	37316.4	2.56	0.25603	12.989	-98.4	128.502	1.55865
50	50	25FEB2020_BROAD_13	4:C,1	Analyte	833.33	3.62	7653	34240.5	2.235	0.22352	11.205	-98.7	151.611	1.34464
51	51	25FEB2020_BROAD_14	4:C,2	Analyte	833.33	3.62	7636	40105	1.904	0.1904	9.389	-98.9	125.217	1.12667
52	52	25FEB2020_BROAD_15	4:C,3	Analyte	833.33	3.62	6063	29207.9	2.076	0.20757	10.331	-98.8	141.33	1.23969
53	53	25FEB2020_BROAD_16	4:C,4	Analyte	833.33	3.62	6039	33439.2	1.806	0.1806	8.851	-98.9	148.958	1.06213
54	54	25FEB2020_BROAD_17	4:C,5	Analyte	833.33	3.63	8639	39700.6	2.176	0.2176	10.881	-98.7	181.387	1.3057
55	55	25FEB2020_BROAD_18	4:C,6	Analyte	833.33	3.62	9898	37335.3	2.651	0.2651	13.486	-98.4	228.567	1.61838
56	56	25FEB2020_BLANK_4	4:A,1			3.63	3	13.844	1.879	0.18788	9.251		0.342
57	57	25FEB2020_ISOLATE_1	4:D,1	Analyte	833.33	3.59	115	37061.1	0.031	0.0031			3.999
58	58	25FEB2020_ISOLATE_2	4:D,2	Analyte	833.33	3.66	173	34553.8	0.05	0.005			3.353
59	59	25FEB2020_ISOLATE_3	4:D,3	Analyte	833.33	3.64	272	35936.7	0.076	0.00757			3.878
60	60	25FEB2020_ISOLATE_4	4:D,4	Analyte	833.33	3.63	165	35182	0.047	0.0047			2.962
61	61	25FEB2020_ISOLATE_5	4:D,5	Analyte	833.33	3.6	119	35229.1	0.034	0.00339			1.888
62	62	25FEB2020_ISOLATE_6	4:D,6	Analyte	833.33	3.64	198	34184.8	0.058	0.00578			5.112
63	63	25FEB2020_ISOLATE_7	4:D,1	Analyte	833.33			34573.6
64	64	25FEB2020_ISOLATE_8	4:D,2	Analyte	833.33	3.66	45	35242.1	0.013	0.00127			1.672
65	65	25FEB2020_ISOLATE_9	4:D,3	Analyte	833.33	3.63	96	36390.4	0.026	0.00265			3.619
66	66	25FEB2020_ISOLATE_10	4:D,4	Analyte	833.33	3.61	69	35964.6	0.019	0.00191			2.203
67	67	25FEB2020_ISOLATE_11	4:D,5	Analyte	833.33			35649.4
68	68	25FEB2020_ISOLATE_12	4:D,6	Analyte	833.33			34923.9
69	69	25FEB2020_ISOLATE_13	4:D,1	Analyte	833.33	3.63	232	35022	0.066	0.00664			3.07
70	70	25FEB2020_ISOLATE_14	4:D,2	Analyte	833.33	3.76	196	35445.4	0.055	0.00552			2.724
71	71	25FEB2020_ISOLATE_15	4:D,3	Analyte	833.33	3.61	172	36676.6	0.047	0.00468			3.326
72	72	25FEB2020_ISOLATE_16	4:D,4	Analyte	833.33	3.68	3	36808.2	0.001	8e-05			0.423
73	73	25FEB2020_ISOLATE_17	4:D,5	Analyte	833.33	3.63	8	35631	0.002	0.00021			0.485
74	74	25FEB2020_ISOLATE_18	4:D,6	Analyte	833.33			34045.9
75	75	25FEB2020_BLANK_5	4:A,1			3.62	258						1.71
76	76	25FEB2020_iv_1	4:E,1	Analyte	125			38094
77	77	25FEB2020_iv_2	4:E,2	Analyte	125	3.59	3	39882.9	0.001	8e-05			0.571
78	78	25FEB2020_iv_3	4:E,3	Analyte	125	3.59	39	38852.2	0.01	0.00101			2.371
79	79	25FEB2020_iv_4	4:E,4	Analyte	125	3.62	68	39629.3	0.017	0.0017			1.939
80	80	25FEB2020_iv_5	4:E,5	Analyte	125	3.58	52	39376.3	0.013	0.00133			1.213
81	81	25FEB2020_iv_6	4:E,6	Analyte	125	3.58	78	40043.2	0.02	0.00195			2.398
82	82	25FEB2020_iv_7	4:E,1	Analyte	125	3.65	52	39825.6	0.013	0.0013			1.038
83	83	25FEB2020_iv_8	4:E,2	Analyte	125			39376.7
84	84	25FEB2020_iv_9	4:E,3	Analyte	125	3.66	31	40194.8	0.008	0.00076			2.312
85	85	25FEB2020_iv_10	4:E,4	Analyte	125	3.6	194	39251.3	0.049	0.00495			1.847
86	86	25FEB2020_iv_11	4:E,5	Analyte	125			40687.5
87	87	25FEB2020_iv_12	4:E,6	Analyte	125			40128.7
88	88	25FEB2020_iv_13	4:E,1	Analyte	125	3.57	22	40285.4	0.006	0.00056			1.568
89	89	25FEB2020_iv_14	4:E,2	Analyte	125	3.72	10	40654	0.002	0.00024			0.718
90	90	25FEB2020_iv_15	4:E,3	Analyte	125	3.68	80	41127	0.019	0.00195			2.59
91	91	25FEB2020_iv_16	4:E,4	Analyte	125			39961.7
92	92	25FEB2020_iv_17	4:E,5	Analyte	125	3.61	57	39384.2	0.014	0.00144			2.839
93	93	25FEB2020_iv_18	4:E,6	Analyte	125	3.61	3	42054.6	0.001	7e-05			0.597
94	94	25FEB2020_BLANK_6	4:A,1			3.65	17	15.126	11.25	1.12502	60.655		1.09
95	95	25FEB2020_MREC_1	5:A,1	Analyte	20000	3.63	7518	39842.2	1.887	0.18869	9.295	-100	121.692	0.046475	65
96	96	25FEB2020_MREC_2	5:A,2	Analyte	20000	3.62	8262	38765.3	2.131	0.21314	10.636	-99.9	236.481	0.053181	65
97	97	25FEB2020_MREC_3	5:A,3	Analyte	20000	3.62	7281	38692.9	1.882	0.18818	9.267	-100	212.595	0.046336	65
98	98	25FEB2020_MREC_4	5:A,4	Analyte	20000	3.62	6973	38978.4	1.789	0.17891	8.758	-100	180.203	0.043792	66
99	99	25FEB2020_MREC_5	5:A,5	Analyte	20000	3.63	8383	40528.8	2.068	0.20683	10.29	-99.9	244.328	0.051451	66
100	100	25FEB2020_MREC_6	5:A,6	Analyte	20000	3.62	8109	40420.1	2.006	0.20062	9.949	-100	182.32	0.049746	66
101	101	25FEB2020_MREC_7	5:A,7	Analyte	20000	3.63	6280	40067.3	1.567	0.15674	7.542	-100	188.016	0.037712	67
102	102	25FEB2020_MREC_8	5:A,8	Analyte	20000	3.62	7049	39703.7	1.776	0.17755	8.684	-100	185.085	0.04342	67
103	103	25FEB2020_MREC_9	5:A,9	Analyte	20000	3.62	6618	40650	1.628	0.16279	7.875	-100	203.065	0.039373	67
104	104	25FEB2020_MREC_10	5:A,10	Analyte	20000	3.62	9228	40812.8	2.261	0.2261	11.347	-99.9	239.101	0.056736	68
105	105	25FEB2020_MREC_11	5:A,11	Analyte	20000	3.62	9767	40098.4	2.436	0.24359	12.306	-99.9	223.65	0.061531	68
106	106	25FEB2020_MREC_12	5:A,12	Analyte	20000	3.63	7899	40825.6	1.935	0.19349	9.558	-100	201.026	0.04779	68
107	107	25FEB2020_MREC_13	5:B,1	Analyte	20000	3.62	2644	39766	0.665	0.0665	2.593	-100	79.043	0.012963	69
108	108	25FEB2020_MREC_14	5:B,2	Analyte	20000	3.62	2513	39450.8	0.637	0.06369	2.438	-100	81.637	0.012192	69
109	109	25FEB2020_MREC_15	5:B,3	Analyte	20000	3.63	2765	39283.8	0.704	0.0704	2.806	-100	72.271	0.014032	69
110	110	25FEB2020_MREC_16	5:B,4	Analyte	20000	3.62	9030	38789.5	2.328	0.23279	11.714	-99.9	251.873	0.058571	70
111	111	25FEB2020_MREC_17	5:B,5	Analyte	20000	3.63	8005	39290.1	2.037	0.20374	10.12	-99.9	158.976	0.050602	70
112	112	25FEB2020_MREC_18	5:B,6	Analyte	20000	3.62	8704	38623.2	2.254	0.22536	11.306	-99.9	268.756	0.056532	70
113	113	25FEB2020_MREC_19	5:B,7	Analyte	20000	3.63	16797	39249.4	4.28	0.42796	22.42	-99.9	585.007	0.112098	71
114	114	25FEB2020_MREC_20	5:B,8	Analyte	20000	3.62	14363	40205.4	3.572	0.35723	18.54	-99.9	427.349	0.092699	71
115	115	25FEB2020_MREC_21	5:B,9	Analyte	20000	3.63	14502	39379.2	3.683	0.36828	19.146	-99.9	400.759	0.095729	71
116	116	25FEB2020_MREC_22	5:B,10	Analyte	20000	3.63	9316	39737.5	2.344	0.23443	11.804	-99.9	239.333	0.059021	72
117	117	25FEB2020_MREC_23	5:B,11	Analyte	20000	3.63	8518	39928.8	2.133	0.21332	10.646	-99.9	229.642	0.053231	72
118	118	25FEB2020_MREC_24	5:B,12	Analyte	20000	3.62	9607	39886.2	2.409	0.24087	12.157	-99.9	233.823	0.060786	72
119	119	25FEB2020_MREC_25	5:C,1	Analyte	20000	3.63	4654	39305.6	1.184	0.11842	5.44	-100	118.306	0.027202	73
120	120	25FEB2020_MREC_26	5:C,2	Analyte	20000	3.63	3737	40074.2	0.933	0.09326	4.061	-100	104.292	0.020303	73
121	121	25FEB2020_MREC_27	5:C,3	Analyte	20000	3.62	3921	39804.6	0.985	0.09852	4.349	-100	115.57	0.021744	73
122	122	25FEB2020_MREC_28	5:C,4	Analyte	20000	3.63	13527	39902.6	3.39	0.33899	17.539	-99.9	304.61	0.087697	74
123	123	25FEB2020_MREC_29	5:C,5	Analyte	20000	3.62	11261	39517.8	2.85	0.28496	14.576	-99.9	272.681	0.072878	74
124	124	25FEB2020_MREC_30	5:C,6	Analyte	20000	3.62	8300	39387.9	2.107	0.21072	10.504	-99.9	191.848	0.052518	74
125	125	25FEB2020_MREC_31	5:C,7	Analyte	20000	3.63	12720	40075	3.174	0.3174	16.355	-99.9	305.531	0.081775	75
126	126	25FEB2020_MREC_32	5:C,8	Analyte	20000	3.63	9596	39948.8	2.402	0.2402	12.12	-99.9	295.124	0.060601	75
127	127	25FEB2020_MREC_33	5:C,9	Analyte	20000	3.63	9919	41426	2.394	0.23943	12.078	-99.9	282.783	0.060392	75
128	128	25FEB2020_MREC_34	5:C,10	Analyte	20000	3.63	5547	39416.7	1.407	0.14074	6.665	-100	149.632	0.033323	76
129	129	25FEB2020_MREC_35	5:C,11	Analyte	20000	3.63	4987	41294.8	1.208	0.12077	5.57	-100	96.572	0.027848	76
130	130	25FEB2020_MREC_36	5:C,12	Analyte	20000	3.63	5518	41384	1.333	0.13333	6.259	-100	104.525	0.031293	76
131	131	25FEB2020_MREC_37	5:D,1	Analyte	20000	3.62	3196	39825.6	0.803	0.08026	3.347	-100	57.51	0.016737	77
132	132	25FEB2020_MREC_38	5:D,2	Analyte	20000	3.63	3473	38827.6	0.894	0.08944	3.851	-100	101.387	0.019254	77
133	133	25FEB2020_MREC_39	5:D,3	Analyte	20000	3.63	3195	39872.5	0.801	0.08014	3.341	-100	104.612	0.016705	77
134	134	25FEB2020_MREC_40	5:D,4	Analyte	20000	3.62	7711	39972.3	1.929	0.1929	9.526	-100	176.202	0.04763	78
135	135	25FEB2020_MREC_41	5:D,5	Analyte	20000	3.62	8016	40926.1	1.959	0.19587	9.689	-100	193.869	0.048444	78
136	136	25FEB2020_MREC_42	5:D,6	Analyte	20000	3.62	8571	40437.6	2.12	0.21195	10.571	-99.9	236.801	0.052855	78
137	137	25FEB2020_MREC_43	5:D,7	Analyte	20000	3.63	13545	39900	3.395	0.33948	17.566	-99.9	207.243	0.087831	79
138	138	25FEB2020_MREC_44	5:D,8	Analyte	20000	3.63	14823	40389.1	3.67	0.36701	19.076	-99.9	428.216	0.095381	79
139	139	25FEB2020_MREC_45	5:D,9	Analyte	20000	3.62	15647	40054.7	3.906	0.39064	20.372	-99.9	441.456	0.101862	79
140	140	25FEB2020_MREC_46	5:D,10	Analyte	20000	3.63	5201	41571.5	1.251	0.1251	5.807	-100	125.906	0.029035	80
141	141	25FEB2020_MREC_47	5:D,11	Analyte	20000	3.62	4259	41062.4	1.037	0.10373	4.635	-100	115.854	0.023174	80
142	142	25FEB2020_MREC_48	5:D,12	Analyte	20000	3.63	5192	41316.6	1.257	0.12567	5.838	-100	73.574	0.029191	80
143	143	25FEB2020_MREC_49	5:E,1	Analyte	20000	3.63	4852	41652	1.165	0.11648	5.334	-100	135.787	0.026671	81
144	144	25FEB2020_MREC_50	5:E,2	Analyte	20000	3.63	4576	40859.9	1.12	0.11198	5.087	-100	137.889	0.025437	81
145	145	25FEB2020_MREC_51	5:E,3	Analyte	20000	3.63	4157	40535.3	1.025	0.10255	4.57	-100	120.237	0.02285	81
146	146	25FEB2020_MREC_52	5:E,4	Analyte	20000	3.63	14865	41175	3.61	0.36102	18.748	-99.9	409.995	0.093739	82
147	147	25FEB2020_MREC_53	5:E,5	Analyte	20000	3.63	15167	41001.6	3.699	0.36991	19.236	-99.9	384.083	0.096178	82
148	148	25FEB2020_MREC_54	5:E,6	Analyte	20000	3.63	15309	42120.5	3.635	0.36347	18.882	-99.9	409.894	0.09441	82
149	149	25FEB2020_MREC_55	5:E,7	Analyte	20000	3.63	19957	41972.7	4.755	0.47547	25.026	-99.9	666.857	0.125129	83
150	150	25FEB2020_MREC_56	5:E,8	Analyte	20000	3.63	22672	42513.6	5.333	0.53329	28.197	-99.9	536.331	0.140987	83
151	151	25FEB2020_MREC_57	5:E,9	Analyte	20000	3.63	22158	41525.9	5.336	0.5336	28.214	-99.9	636.771	0.141072	83
152	152	25FEB2020_MREC_58	5:E,10	Analyte	20000	3.63	11458	41049.4	2.791	0.27914	14.256	-99.9	307.469	0.071281	84
153	153	25FEB2020_MREC_59	5:E,11	Analyte	20000	3.63	10946	41973.6	2.608	0.26078	13.25	-99.9	294.27	0.066248	84
154	154	25FEB2020_MREC_60	5:E,12	Analyte	20000	3.63	11730	41861.4	2.802	0.28021	14.315	-99.9	301.437	0.071576	84
155	155	25FEB2020_MREC_61	5:F,1	Analyte	20000	3.63	4666	41356.4	1.128	0.11283	5.134	-100	118.12	0.025669	85
156	156	25FEB2020_MREC_62	5:F,2	Analyte	20000	3.63	5103	41628.7	1.226	0.12258	5.669	-100	140.049	0.028343	85
157	157	25FEB2020_MREC_63	5:F,3	Analyte	20000	3.63	5145	42079.2	1.223	0.12226	5.651	-100	71.808	0.028255	85
158	158	25FEB2020_MREC_64	5:F,4	Analyte	20000	3.61	7327	42686.7	1.716	0.17164	8.36	-100	173.317	0.0418	86
159	159	25FEB2020_MREC_65	5:F,5	Analyte	20000	3.6	8722	42514.2	2.052	0.20515	10.198	-99.9	174.741	0.050991	86
160	160	25FEB2020_MREC_66	5:F,6	Analyte	20000	3.6	8462	43250.3	1.957	0.19565	9.677	-100	214.401	0.048385	86
161	161	25FEB2020_MREC_67	5:F,7	Analyte	20000	3.6	12495	44087.7	2.834	0.28341	14.49	-99.9	154.174	0.072452	87
162	162	25FEB2020_MREC_68	5:F,8	Analyte	20000	3.6	11028	41018.9	2.688	0.26884	13.692	-99.9	209.639	0.068458	87
163	163	25FEB2020_MREC_69	5:F,9	Analyte	20000	3.6	11606	43186.1	2.688	0.26875	13.687	-99.9	262.294	0.068433	87
164	164	25FEB2020_MREC_70	5:F,10	Analyte	20000	3.6	4938	42335.1	1.166	0.11664	5.343	-100	107.562	0.026716	88
165	165	25FEB2020_MREC_71	5:F,11	Analyte	20000	3.6	5163	43595.6	1.184	0.11843	5.441	-100	117.027	0.027204	88
166	166	25FEB2020_MREC_72	5:F,12	Analyte	20000	3.59	5093	39682.3	1.283	0.12833	5.984	-100	104.168	0.029921	88
167	167	25FEB2020_MREC_73	5:G,1	Analyte	20000	3.59	18917	44783.8	4.224	0.42242	22.115	-99.9	439.204	0.110577	89
168	168	25FEB2020_MREC_74	5:G,2	Analyte	20000	3.6	17032	44519.1	3.826	0.38258	19.93	-99.9	391.868	0.099652	89
169	169	25FEB2020_MREC_75	5:G,3	Analyte	20000	3.6	17238	44199.4	3.9	0.39	20.337	-99.9	427.161	0.101687	89
170	170	25FEB2020_MREC_76	5:G,4	Analyte	20000	3.59	6619	43774.1	1.512	0.15121	7.239	-100	129.607	0.036196	90
171	171	25FEB2020_MREC_77	5:G,5	Analyte	20000	3.59	6574	44941.8	1.463	0.14628	6.969	-100	114.785	0.034845	90
172	172	25FEB2020_MREC_78	5:G,6	Analyte	20000	3.6	7085	43919	1.613	0.16132	7.794	-100	191.317	0.038969	90
173	173	25FEB2020_MREC_79	5:G,7	Analyte	20000	3.6	11199	42960	2.607	0.26069	13.244	-99.9	267.103	0.066222	91
174	174	25FEB2020_MREC_80	5:G,8	Analyte	20000	3.6	11325	43789.1	2.586	0.25862	13.131	-99.9	319.208	0.065654	91
175	175	25FEB2020_MREC_81	5:G,9	Analyte	20000	3.61	9967	42931.7	2.322	0.23215	11.679	-99.9	219.981	0.058395	91
176	176	25FEB2020_MREC_82	5:G,10	Analyte	20000	3.6	6401	43530.8	1.47	0.14705	7.011	-100	151.604	0.035054	92
177	177	25FEB2020_MREC_83	5:G,11	Analyte	20000	3.6	5464	42934	1.273	0.12727	5.926	-100	130.695	0.029629	92
178	178	25FEB2020_MREC_84	5:G,12	Analyte	20000	3.6	7637	43201.6	1.768	0.17677	8.641	-100	178.737	0.043206	92
179	179	25FEB2020_MREC_85	5:H,1	Analyte	20000	3.6	5978	45463	1.315	0.13149	6.157	-100	162.263	0.030787	93
180	180	25FEB2020_MREC_86	5:H,2	Analyte	20000	3.6	5766	43523	1.325	0.13248	6.212	-100	111.202	0.031059	93
181	181	25FEB2020_MREC_87	5:H,3	Analyte	20000	3.6	6583	43761.3	1.504	0.15044	7.197	-100	94.827	0.035984	93
182	182	25FEB2020_MREC_88	5:H,4	Analyte	20000	3.6	4054	45211.2	0.897	0.08967	3.863	-100	105.815	0.019317	94
183	183	25FEB2020_MREC_89	5:H,5	Analyte	20000	3.61	3906	45189.3	0.864	0.08643	3.686	-100	105.495	0.018429	94
184	184	25FEB2020_MREC_90	5:H,6	Analyte	20000	3.6	4948	45715.7	1.082	0.10824	4.882	-100	104.646	0.024411	94
185	185	25FEB2020_MREC_91	5:H,7	Analyte	20000	3.6	18578	44325.2	4.191	0.41914	21.936	-99.9	385.528	0.109679	95
186	186	25FEB2020_MREC_92	5:H,8	Analyte	20000	3.59	20570	44957.4	4.576	0.45755	24.043	-99.9	418.617	0.120215	95
187	187	25FEB2020_MREC_93	5:H,9	Analyte	20000	3.6	19234	45855.5	4.194	0.41944	21.952	-99.9	459.1	0.109762	95
188	188	25FEB2020_MREC_94	5:H,10	Analyte	20000	3.6	7614	46020.5	1.654	0.16545	8.02	-100	171.894	0.040101	96
189	189	25FEB2020_MREC_95	5:H,11	Analyte	20000	3.6	6194	45322.9	1.367	0.13666	6.441	-100	141.836	0.032204	96
190	190	25FEB2020_MREC_96	5:H,12	Analyte	20000	3.6	7115	43671.5	1.629	0.16292	7.881	-100	139.883	0.039406	96
Compound 2: CBD
	#	Name	Vial	Type	Std. Conc	RT	Area	IS Area	Response	Area Ratio	Conc.	%Dev	S/N	%Rec	ID
1	1	25FEB2020_SST1	4:A,2			2.32	3	39120.2	0.001	8e-05			0.452
2	2	25FEB2020_SST2	4:A,2					34906.4
3	3	25FEB2020_SST3	4:A,2			2.29	72	35154	0.021	0.00206			2.343
4	4	25FEB2020_SST4	4:A,2			2.24	29	35408.8	0.008	0.00082			1.521
5	5	25FEB2020_SST5	4:A,2			2.25	3	35627.9	0.001	8e-05			0.455
6	6	25FEB2020_SST6	4:A,2			2.24	134	35507.3	0.038	0.00376			3.055
7	7	25FEB2020_BLANK_1	4:A,1					91.932
8	8	25FEB2020_CS0	4:A,1			2.3	134	15.642	85.937	8.59366	587.539		2.301
9	9	25FEB2020_CS0_IS	4:A,2			2.21	29	34987.4	0.008	0.00082			2.109
10	10	25FEB2020_CS1	4:A,3	Standard	10	2.2	6071	35098.8	1.73	0.17298	10.032	0.3	261.731	100.322
11	11	25FEB2020_CS2	4:A,4	Standard	50	2.2	27416	37127.3	7.384	0.73844	48.813	-2.4	814.746	97.6263
12	12	25FEB2020_CS3	4:A,5	Standard	100	2.2	47882	32801.8	14.597	1.45972	98.28	-1.7	1179.25	98.2797
13	13	25FEB2020_CS4	4:A,6	Standard	150	2.2	76461	33110	23.093	2.30929	156.545	4.4	2206.81	104.363
14	14	25FEB2020_CS5	4:A,7	Standard	500	2.2	249233	33331.4	74.774	7.47742	510.985	2.2	4781.84	102.197
15	15	25FEB2020_CS6	4:A,8	Standard	1000	2.2	471265	31965.5	147.43	14.743	1009.27	0.9	9249.34	100.927
16	16	25FEB2020_CS7	4:A,9	Standard	1500	2.2	677183	31443.2	215.367	21.5367	1475.2	-1.7	8869.33	98.3466
17	17	25FEB2020_CS8	4:A,10	Standard	2500	2.2	1076021	30117.1	357.279	35.7279	2448.46	-2.1	9992.03	97.9383
18	18	25FEB2020_BLANK_2	4:A,1			2.43	51						1.258
19	19	25FEB2020_FULL_1	4:B,1	Analyte	833.33	2.2	586411	35731.4	164.117	16.4117	1123.71	34.8	10677	134.846
20	20	25FEB2020_FULL_2	4:B,2	Analyte	833.33	2.2	557515	30555.1	182.462	18.2462	1249.53	49.9	10657.2	149.944
21	21	25FEB2020_FULL_3	4:B,3	Analyte	833.33	2.2	624226	31353.3	199.094	19.9094	1363.59	63.6	11375.4	163.632
22	22	25FEB2020_FULL_4	4:B,4	Analyte	833.33	2.2	567013	31432.5	180.391	18.0391	1235.32	48.2	13526.6	148.24
23	23	25FEB2020_FULL_5	4:B,5	Analyte	833.33	2.2	604786	32262.5	187.458	18.7458	1283.79	54.1	13544.6	154.055
24	24	25FEB2020_FULL_6	4:B,6	Analyte	833.33	2.2	657151	32591.9	201.63	20.163	1380.98	65.7	17259.6	165.719
25	25	25FEB2020_FULL_7	4:B,1	Analyte	833.33	2.2	602427	32058.5	187.915	18.7915	1286.92	54.4	12899.4	154.432
26	26	25FEB2020_FULL_8	4:B,2	Analyte	833.33	2.2	575234	31321.1	183.657	18.3657	1257.72	50.9	12831	150.928
27	27	25FEB2020_FULL_9	4:B,3	Analyte	833.33	2.2	659987	32021.6	206.107	20.6107	1411.69	69.4	10184.9	169.403
28	28	25FEB2020_FULL_10	4:B,4	Analyte	833.33	2.2	598739	32172.5	186.103	18.6103	1274.5	52.9	12244.9	152.94
29	29	25FEB2020_FULL_11	4:B,5	Analyte	833.33	2.2	633856	32078	197.598	19.7598	1353.34	62.4	12715.8	162.401
30	30	25FEB2020_FULL_12	4:B,6	Analyte	833.33	2.2	681145	32523.8	209.43	20.943	1434.48	72.1	13039.8	172.138
31	31	25FEB2020_FULL_13	4:B,1	Analyte	833.33	2.2	627094	35301.4	177.64	17.764	1216.46	46	14290.9	145.976
32	32	25FEB2020_FULL_14	4:B,2	Analyte	833.33	2.2	595650	33341.8	178.65	17.865	1223.38	46.8	8057.55	146.807
33	33	25FEB2020_FULL_15	4:B,3	Analyte	833.33	2.2	682187	34627.3	197.008	19.7008	1349.29	61.9	16302.1	161.916
34	34	25FEB2020_FULL_16	4:B,4	Analyte	833.33	2.2	618715	34782.1	177.883	17.7883	1218.13	46.2	14027.8	146.176
35	35	25FEB2020_FULL_17	4:B,5	Analyte	833.33	2.2	644187	32275.9	199.587	19.9587	1366.98	64	12816.4	164.038
36	36	25FEB2020_FULL_18	4:B,6	Analyte	833.33	2.2	696502	33393.2	208.576	20.8576	1428.62	71.4	14522	171.435
37	37	25FEB2020_BLANK_3	4:A,1			2.41	185	85.802	21.584	2.15843	146.199		2.915
38	38	25FEB2020_BROAD_1	4:C,1	Analyte	833.33	2.2	655639	36037.9	181.93	18.193	1245.88	49.5	13457.8	149.506
39	39	25FEB2020_BROAD_2	4:C,2	Analyte	833.33	2.2	639572	39149.6	163.366	16.3366	1118.57	34.2	15384.3	134.228
40	40	25FEB2020_BROAD_3	4:C,3	Analyte	833.33	2.2	383033	29028.9	131.949	13.1949	903.099	8.4	8816.38	108.372
41	41	25FEB2020_BROAD_4	4:C,4	Analyte	833.33	2.2	539444	33389.4	161.561	16.1561	1106.19	32.7	9925.38	132.743
42	42	25FEB2020_BROAD_5	4:C,5	Analyte	833.33	2.2	756915	38957.4	194.293	19.4293	1330.67	59.7	15718.8	159.681
43	43	25FEB2020_BROAD_6	4:C,6	Analyte	833.33	2.2	861628	36120.9	238.54	23.854	1634.12	96.1	15297.2	196.095
44	44	25FEB2020_BROAD_7	4:C,1	Analyte	833.33	2.2	675042	32331.1	208.791	20.879	1430.1	71.6	15178	171.612
45	45	25FEB2020_BROAD_8	4:C,2	Analyte	833.33	2.2	648948	40405.8	160.608	16.0607	1099.65	32	12471.9	131.958
46	46	25FEB2020_BROAD_9	4:C,3	Analyte	833.33	2.2	384476	28729.2	133.828	13.3827	915.984	9.9	7454.74	109.919
47	47	25FEB2020_BROAD_10	4:C,4	Analyte	833.33	2.21	551749	34834.7	158.391	15.8391	1084.44	30.1	8277.86	130.134
48	48	25FEB2020_BROAD_11	4:C,5	Analyte	833.33	2.2	764451	38623.1	197.926	19.7926	1355.58	62.7	14827.6	162.67
49	49	25FEB2020_BROAD_12	4:C,6	Analyte	833.33	2.2	874784	37316.4	234.424	23.4424	1605.89	92.7	19965.2	192.708
50	50	25FEB2020_BROAD_13	4:C,1	Analyte	833.33	2.2	676829	34240.5	197.669	19.7669	1353.82	62.5	14601.6	162.459
51	51	25FEB2020_BROAD_14	4:C,2	Analyte	833.33	2.2	658718	40105	164.248	16.4248	1124.62	35	16499.3	134.954
52	52	25FEB2020_BROAD_15	4:C,3	Analyte	833.33	2.2	394944	29207.9	135.218	13.5218	925.521	11.1	8999.2	111.063
53	53	25FEB2020_BROAD_16	4:C,4	Analyte	833.33	2.2	559211	33439.2	167.232	16.7232	1145.08	37.4	13613.7	137.41
54	54	25FEB2020_BROAD_17	4:C,5	Analyte	833.33	2.2	778894	39700.6	196.192	19.6192	1343.69	61.2	17323	161.244
55	55	25FEB2020_BROAD_18	4:C,6	Analyte	833.33	2.2	893918	37335.3	239.43	23.943	1640.22	96.8	18316.6	196.828
56	56	25FEB2020_BLANK_4	4:A,1			2.18	48	13.844	34.996	3.49964	238.181		1.554
57	57	25FEB2020_ISOLATE_1	4:D,1	Analyte	833.33	2.2	563313	37061.1	151.996	15.1996	1040.59	24.9	14241.1	124.871
58	58	25FEB2020_ISOLATE_2	4:D,2	Analyte	833.33	2.2	413154	34553.8	119.568	11.9568	818.193	-1.8	8196.47	98.1835
59	59	25FEB2020_ISOLATE_3	4:D,3	Analyte	833.33	2.2	557925	35936.7	155.252	15.5252	1062.92	27.6	13641.6	127.551
60	60	25FEB2020_ISOLATE_4	4:D,4	Analyte	833.33	2.2	560359	35182	159.275	15.9275	1090.5	30.9	12840.7	130.861
61	61	25FEB2020_ISOLATE_5	4:D,5	Analyte	833.33	2.2	667137	35229.1	189.371	18.9371	1296.91	55.6	16405.7	155.63
62	62	25FEB2020_ISOLATE_6	4:D,6	Analyte	833.33	2.2	519274	34184.8	151.902	15.1902	1039.94	24.8	11194.8	124.793
63	63	25FEB2020_ISOLATE_7	4:D,1	Analyte	833.33	2.2	570920	34573.6	165.132	16.5132	1130.67	35.7	12564.3	135.681
64	64	25FEB2020_ISOLATE_8	4:D,2	Analyte	833.33	2.21	413950	35242.1	117.459	11.7459	803.726	-3.6	12227.7	96.4475
65	65	25FEB2020_ISOLATE_9	4:D,3	Analyte	833.33	2.21	567440	36390.4	155.931	15.5931	1067.58	28.1	13563.7	128.11
66	66	25FEB2020_ISOLATE_10	4:D,4	Analyte	833.33	2.2	553385	35964.6	153.869	15.3869	1053.43	26.4	14711.5	126.413
67	67	25FEB2020_ISOLATE_11	4:D,5	Analyte	833.33	2.2	672829	35649.4	188.735	18.8735	1292.55	55.1	16778.3	155.107
68	68	25FEB2020_ISOLATE_12	4:D,6	Analyte	833.33	2.2	530886	34923.9	152.012	15.2012	1040.7	24.9	12406.8	124.884
69	69	25FEB2020_ISOLATE_13	4:D,1	Analyte	833.33	2.2	581307	35022	165.984	16.5984	1136.52	36.4	13470.9	136.383
70	70	25FEB2020_ISOLATE_14	4:D,2	Analyte	833.33	2.2	425661	35445.4	120.089	12.0089	821.764	-1.4	9914.35	98.612
71	71	25FEB2020_ISOLATE_15	4:D,3	Analyte	833.33	2.2	581700	36676.6	158.602	15.8602	1085.89	30.3	17243.7	130.308
72	72	25FEB2020_ISOLATE_16	4:D,4	Analyte	833.33	2.2	568417	36808.2	154.427	15.4427	1057.26	26.9	13216.4	126.872
73	73	25FEB2020_ISOLATE_17	4:D,5	Analyte	833.33	2.21	684365	35631	192.07	19.207	1315.42	57.9	17344.6	157.851
74	74	25FEB2020_ISOLATE_18	4:D,6	Analyte	833.33	2.21	536659	34045.9	157.628	15.7628	1079.21	29.5	12640.1	129.506
75	75	25FEB2020_BLANK_5	4:A,1			2.2	103						2.226
76	76	25FEB2020_iv_1	4:E,1	Analyte	125	2.21	65839	38094	17.283	1.72832	116.7	-6.6	2191.9	93.3603
77	77	25FEB2020_iv_2	4:E,2	Analyte	125	2.21	63840	39882.9	16.007	1.60067	107.946	-13.6	2209.54	86.3572
78	78	25FEB2020_iv_3	4:E,3	Analyte	125	2.21	68112	38852.2	17.531	1.75311	118.401	-5.3	2190.74	94.7205
79	79	25FEB2020_iv_4	4:E,4	Analyte	125	2.2	66205	39629.3	16.706	1.67061	112.743	-9.8	2665.74	90.1945
80	80	25FEB2020_iv_5	4:E,5	Analyte	125	2.2	73230	39376.3	18.597	1.85973	125.713	0.6	2312.56	100.571
81	81	25FEB2020_iv_6	4:E,6	Analyte	125	2.2	59846	40043.2	14.945	1.49453	100.667	-19.5	2118.7	80.5335
82	82	25FEB2020_iv_7	4:E,1	Analyte	125	2.2	65911	39825.6	16.55	1.65499	111.672	-10.7	2035.98	89.3374
83	83	25FEB2020_iv_8	4:E,2	Analyte	125	2.2	62776	39376.7	15.943	1.59425	107.506	-14	2182.63	86.0048
84	84	25FEB2020_iv_9	4:E,3	Analyte	125	2.2	69530	40194.8	17.298	1.72982	116.804	-6.6	2338.52	93.4428
85	85	25FEB2020_iv_10	4:E,4	Analyte	125	2.2	65733	39251.3	16.747	1.67467	113.021	-9.6	2335.71	90.4172
86	86	25FEB2020_iv_11	4:E,5	Analyte	125	2.21	74866	40687.5	18.4	1.84003	124.362	-0.5	2622.65	99.4898
87	87	25FEB2020_iv_12	4:E,6	Analyte	125	2.21	61456	40128.7	15.315	1.53147	103.2	-17.4	2550.34	82.5604
88	88	25FEB2020_iv_13	4:E,1	Analyte	125	2.2	67080	40285.4	16.651	1.66513	112.367	-10.1	2462.31	89.8936
89	89	25FEB2020_iv_14	4:E,2	Analyte	125	2.2	64926	40654	15.97	1.59704	107.697	-13.8	2262.07	86.1576
90	90	25FEB2020_iv_15	4:E,3	Analyte	125	2.2	71971	41127	17.5	1.74997	118.186	-5.5	2780.7	94.5487
91	91	25FEB2020_iv_16	4:E,4	Analyte	125	2.21	67755	39961.7	16.955	1.69549	114.449	-8.4	2631.59	91.5592
92	92	25FEB2020_iv_17	4:E,5	Analyte	125	2.2	76027	39384.2	19.304	1.93039	130.559	4.4	2812.38	104.447
93	93	25FEB2020_iv_18	4:E,6	Analyte	125	2.2	61702	42054.6	14.672	1.46718	98.791	-21	2241.65	79.0332
94	94	25FEB2020_BLANK_6	4:A,1			2.34	51	15.126	33.547	3.35469	228.24		2.009
95	95	25FEB2020_MREC_1	5:A,1	Analyte	20000	2.21	68352	39842.2	17.156	1.71556	115.826	-99.4	2172.91	0.579129	65
96	96	25FEB2020_MREC_2	5:A,2	Analyte	20000	2.21	68373	38765.3	17.638	1.76377	119.132	-99.4	1711.16	0.59566	65
97	97	25FEB2020_MREC_3	5:A,3	Analyte	20000	2.21	66185	38692.9	17.105	1.71051	115.48	-99.4	1975.8	0.577398	65
98	98	25FEB2020_MREC_4	5:A,4	Analyte	20000	2.2	77335	38978.4	19.841	1.98405	134.239	-99.3	2241.17	0.671197	66
99	99	25FEB2020_MREC_5	5:A,5	Analyte	20000	2.21	80399	40528.8	19.837	1.98375	134.219	-99.3	2624.55	0.671093	66
100	100	25FEB2020_MREC_6	5:A,6	Analyte	20000	2.2	81364	40420.1	20.129	2.01295	136.221	-99.3	2538.14	0.681105	66
101	101	25FEB2020_MREC_7	5:A,7	Analyte	20000	2.21	55814	40067.3	13.93	1.39302	93.705	-99.5	1631.43	0.468525	67
102	102	25FEB2020_MREC_8	5:A,8	Analyte	20000	2.21	62069	39703.7	15.633	1.56332	105.384	-99.5	1497.08	0.526922	67
103	103	25FEB2020_MREC_9	5:A,9	Analyte	20000	2.2	57633	40650	14.178	1.41778	95.403	-99.5	1792.99	0.477016	67
104	104	25FEB2020_MREC_10	5:A,10	Analyte	20000	2.21	89887	40812.8	22.024	2.20242	149.216	-99.3	2461.44	0.746078	68
105	105	25FEB2020_MREC_11	5:A,11	Analyte	20000	2.21	96435	40098.4	24.049	2.40495	163.105	-99.2	2390.05	0.815526	68
106	106	25FEB2020_MREC_12	5:A,12	Analyte	20000	2.21	76867	40825.6	18.828	1.88282	127.296	-99.4	2003.72	0.636482	68
107	107	25FEB2020_MREC_13	5:B,1	Analyte	20000	2.21	29819	39766	7.499	0.74986	49.596	-99.8	524.935	0.247979	69
108	108	25FEB2020_MREC_14	5:B,2	Analyte	20000	2.21	28943	39450.8	7.336	0.73365	48.484	-99.8	867.424	0.24242	69
109	109	25FEB2020_MREC_15	5:B,3	Analyte	20000	2.21	31105	39283.8	7.918	0.79179	52.472	-99.7	1166.05	0.26236	69
110	110	25FEB2020_MREC_16	5:B,4	Analyte	20000	2.21	59089	38789.5	15.233	1.52332	102.641	-99.5	1494.88	0.513207	70
111	111	25FEB2020_MREC_17	5:B,5	Analyte	20000	2.21	51672	39290.1	13.151	1.31513	88.363	-99.6	1670.28	0.441817	70
112	112	25FEB2020_MREC_18	5:B,6	Analyte	20000	2.2	52319	38623.2	13.546	1.35461	91.071	-99.5	1257.48	0.455355	70
113	113	25FEB2020_MREC_19	5:B,7	Analyte	20000	2.21	75371	39249.4	19.203	1.9203	129.867	-99.4	2121.59	0.649336	71
114	114	25FEB2020_MREC_20	5:B,8	Analyte	20000	2.2	70170	40205.4	17.453	1.74529	117.865	-99.4	2234.34	0.589324	71
115	115	25FEB2020_MREC_21	5:B,9	Analyte	20000	2.21	68259	39379.2	17.334	1.73337	117.047	-99.4	1344.74	0.585234	71
116	116	25FEB2020_MREC_22	5:B,10	Analyte	20000	2.2	83699	39737.5	21.063	2.10629	142.623	-99.3	2180.2	0.713115	72
117	117	25FEB2020_MREC_23	5:B,11	Analyte	20000	2.21	80390	39928.8	20.133	2.01333	136.247	-99.3	2125.52	0.681235	72
118	118	25FEB2020_MREC_24	5:B,12	Analyte	20000	2.2	93313	39886.2	23.395	2.3395	158.616	-99.2	2629.64	0.793081	72
119	119	25FEB2020_MREC_25	5:C,1	Analyte	20000	2.21	48552	39305.6	12.352	1.23524	82.884	-99.6	1436.7	0.41442	73
120	120	25FEB2020_MREC_26	5:C,2	Analyte	20000	2.21	42949	40074.2	10.717	1.07175	71.672	-99.6	1042.3	0.358359	73
121	121	25FEB2020_MREC_27	5:C,3	Analyte	20000	2.2	43938	39804.6	11.038	1.10383	73.872	-99.6	1656.48	0.369362	73
122	122	25FEB2020_MREC_28	5:C,4	Analyte	20000	2.21	122738	39902.6	30.759	3.07594	209.123	-99	3471.81	1.04561	74
123	123	25FEB2020_MREC_29	5:C,5	Analyte	20000	2.2	99532	39517.8	25.187	2.51865	170.903	-99.1	3211.2	0.854516	74
124	124	25FEB2020_MREC_30	5:C,6	Analyte	20000	2.2	74501	39387.9	18.915	1.89148	127.89	-99.4	1962.74	0.639452	74
125	125	25FEB2020_MREC_31	5:C,7	Analyte	20000	2.21	75656	40075	18.879	1.88787	127.643	-99.4	2210.89	0.638213	75
126	126	25FEB2020_MREC_32	5:C,8	Analyte	20000	2.21	54854	39948.8	13.731	1.37312	92.34	-99.5	1425.57	0.461701	75
127	127	25FEB2020_MREC_33	5:C,9	Analyte	20000	2.21	59037	41426	14.251	1.42513	95.907	-99.5	1858.77	0.479535	75
128	128	25FEB2020_MREC_34	5:C,10	Analyte	20000	2.21	55131	39416.7	13.987	1.39868	94.094	-99.5	1494.33	0.470468	76
129	129	25FEB2020_MREC_35	5:C,11	Analyte	20000	2.21	59383	41294.8	14.38	1.43803	96.792	-99.5	1539.91	0.48396	76
130	130	25FEB2020_MREC_36	5:C,12	Analyte	20000	2.21	61170	41384	14.781	1.47811	99.541	-99.5	1633.16	0.497705	76
131	131	25FEB2020_MREC_37	5:D,1	Analyte	20000	2.21	36252	39825.6	9.103	0.91026	60.597	-99.7	1170.74	0.302983	77
132	132	25FEB2020_MREC_38	5:D,2	Analyte	20000	2.21	37207	38827.6	9.583	0.95826	63.889	-99.7	1092.57	0.319443	77
133	133	25FEB2020_MREC_39	5:D,3	Analyte	20000	2.21	38264	39872.5	9.597	0.95967	63.985	-99.7	771.856	0.319926	77
134	134	25FEB2020_MREC_40	5:D,4	Analyte	20000	2.21	51608	39972.3	12.911	1.2911	86.715	-99.6	1352.29	0.433576	78
135	135	25FEB2020_MREC_41	5:D,5	Analyte	20000	2.21	53632	40926.1	13.105	1.31046	88.043	-99.6	1553.77	0.440215	78
136	136	25FEB2020_MREC_42	5:D,6	Analyte	20000	2.2	53095	40437.6	13.13	1.31302	88.219	-99.6	1586.28	0.441094	78
137	137	25FEB2020_MREC_43	5:D,7	Analyte	20000	2.21	59993	39900	15.036	1.50359	101.288	-99.5	1558.74	0.50644	79
138	138	25FEB2020_MREC_44	5:D,8	Analyte	20000	2.2	65847	40389.1	16.303	1.63031	109.979	-99.5	1856.87	0.549896	79
139	139	25FEB2020_MREC_45	5:D,9	Analyte	20000	2.2	67186	40054.7	16.773	1.67735	113.205	-99.4	1936.39	0.566024	79
140	140	25FEB2020_MREC_46	5:D,10	Analyte	20000	2.2	55051	41571.5	13.242	1.32425	88.989	-99.6	1563.76	0.444944	80
141	141	25FEB2020_MREC_47	5:D,11	Analyte	20000	2.2	48737	41062.4	11.869	1.18689	79.568	-99.6	1367.22	0.397842	80
142	142	25FEB2020_MREC_48	5:D,12	Analyte	20000	2.21	55528	41316.6	13.44	1.34396	90.341	-99.5	1757.09	0.451703	80
143	143	25FEB2020_MREC_49	5:E,1	Analyte	20000	2.21	51381	41652	12.336	1.23358	82.77	-99.6	1375.49	0.413852	81
144	144	25FEB2020_MREC_50	5:E,2	Analyte	20000	2.21	51616	40859.9	12.632	1.26324	84.805	-99.6	1514.88	0.424024	81
145	145	25FEB2020_MREC_51	5:E,3	Analyte	20000	2.21	45224	40535.3	11.157	1.11568	74.685	-99.6	1118.55	0.373424	81
146	146	25FEB2020_MREC_52	5:E,4	Analyte	20000	2.21	54480	41175	13.231	1.32312	88.912	-99.6	1001.66	0.444558	82
147	147	25FEB2020_MREC_53	5:E,5	Analyte	20000	2.21	59316	41001.6	14.467	1.44667	97.385	-99.5	1520.78	0.486925	82
148	148	25FEB2020_MREC_54	5:E,6	Analyte	20000	2.21	55793	42120.5	13.246	1.3246	89.013	-99.6	1357.5	0.445063	82
149	149	25FEB2020_MREC_55	5:E,7	Analyte	20000	2.21	74476	41972.7	17.744	1.77438	119.86	-99.4	2318.04	0.599299	83
150	150	25FEB2020_MREC_56	5:E,8	Analyte	20000	2.2	82682	42513.6	19.448	1.94484	131.55	-99.3	2188.64	0.657751	83
151	151	25FEB2020_MREC_57	5:E,9	Analyte	20000	2.21	80561	41525.9	19.4	1.94001	131.219	-99.3	2086.91	0.656094	83
152	152	25FEB2020_MREC_58	5:E,10	Analyte	20000	2.21	76014	41049.4	18.518	1.85178	125.168	-99.4	1661.93	0.625839	84
153	153	25FEB2020_MREC_59	5:E,11	Analyte	20000	2.21	71994	41973.6	17.152	1.71522	115.802	-99.4	2139.28	0.57901	84
154	154	25FEB2020_MREC_60	5:E,12	Analyte	20000	2.2	75900	41861.4	18.131	1.81312	122.516	-99.4	1811.18	0.612582	84
155	155	25FEB2020_MREC_61	5:F,1	Analyte	20000	2.21	25576	41356.4	6.184	0.61843	40.582	-99.8	821.709	0.20291	85
156	156	25FEB2020_MREC_62	5:F,2	Analyte	20000	2.2	28727	41628.7	6.901	0.69009	45.497	-99.8	901.368	0.227484	85
157	157	25FEB2020_MREC_63	5:F,3	Analyte	20000	2.21	29250	42079.2	6.951	0.69511	45.841	-99.8	852.521	0.229205	85
158	158	25FEB2020_MREC_64	5:F,4	Analyte	20000	2.2	44168	42686.7	10.347	1.03469	69.131	-99.7	1058.86	0.345653	86
159	159	25FEB2020_MREC_65	5:F,5	Analyte	20000	2.2	49840	42514.2	11.723	1.1723	78.568	-99.6	1112.38	0.39284	86
160	160	25FEB2020_MREC_66	5:F,6	Analyte	20000	2.19	49922	43250.3	11.543	1.15425	77.33	-99.6	1347.03	0.386651	86
161	161	25FEB2020_MREC_67	5:F,7	Analyte	20000	2.19	120173	44087.7	27.258	2.72576	185.107	-99.1	1718.43	0.925536	87
162	162	25FEB2020_MREC_68	5:F,8	Analyte	20000	2.2	105019	41018.9	25.603	2.56026	173.757	-99.1	2445.18	0.868785	87
163	163	25FEB2020_MREC_69	5:F,9	Analyte	20000	2.19	109793	43186.1	25.423	2.54231	172.526	-99.1	3012.83	0.86263	87
164	164	25FEB2020_MREC_70	5:F,10	Analyte	20000	2.2	35551	42335.1	8.397	0.83975	55.761	-99.7	990.891	0.278804	88
165	165	25FEB2020_MREC_71	5:F,11	Analyte	20000	2.19	37052	43595.6	8.499	0.8499	56.457	-99.7	1019.68	0.282286	88
166	166	25FEB2020_MREC_72	5:F,12	Analyte	20000	2.19	34831	39682.3	8.778	0.87776	58.367	-99.7	787.382	0.291837	88
167	167	25FEB2020_MREC_73	5:G,1	Analyte	20000	2.19	88834	44783.8	19.836	1.98361	134.209	-99.3	2262.49	0.671046	89
168	168	25FEB2020_MREC_74	5:G,2	Analyte	20000	2.19	79543	44519.1	17.867	1.78671	120.705	-99.4	1780.94	0.603525	89
169	169	25FEB2020_MREC_75	5:G,3	Analyte	20000	2.2	82295	44199.4	18.619	1.86191	125.863	-99.4	2244.92	0.629314	89
170	170	25FEB2020_MREC_76	5:G,4	Analyte	20000	2.19	60249	43774.1	13.764	1.37636	92.563	-99.5	1246.04	0.462814	90
171	171	25FEB2020_MREC_77	5:G,5	Analyte	20000	2.2	54397	44941.8	12.104	1.21038	81.179	-99.6	1242.85	0.405897	90
172	172	25FEB2020_MREC_78	5:G,6	Analyte	20000	2.19	61918	43919	14.098	1.40983	94.858	-99.5	597.18	0.474291	90
173	173	25FEB2020_MREC_79	5:G,7	Analyte	20000	2.2	35667	42960	8.302	0.83023	55.108	-99.7	910.088	0.27554	91
174	174	25FEB2020_MREC_80	5:G,8	Analyte	20000	2.2	35543	43789.1	8.117	0.8117	53.837	-99.7	1055.7	0.269185	91
175	175	25FEB2020_MREC_81	5:G,9	Analyte	20000	2.2	30906	42931.7	7.199	0.71989	47.541	-99.8	793.539	0.237703	91
176	176	25FEB2020_MREC_82	5:G,10	Analyte	20000	2.2	60692	43530.8	13.942	1.39423	93.789	-99.5	1428.21	0.468943	92
177	177	25FEB2020_MREC_83	5:G,11	Analyte	20000	2.2	55034	42934	12.818	1.28183	86.079	-99.6	1219.36	0.430397	92
178	178	25FEB2020_MREC_84	5:G,12	Analyte	20000	2.2	70722	43201.6	16.37	1.63702	110.439	-99.4	1968.66	0.552196	92
179	179	25FEB2020_MREC_85	5:H,1	Analyte	20000	2.19	35310	45463	7.767	0.77667	51.435	-99.7	1026.78	0.257174	93
180	180	25FEB2020_MREC_86	5:H,2	Analyte	20000	2.2	32747	43523	7.524	0.75242	49.771	-99.8	1119.58	0.248857	93
181	181	25FEB2020_MREC_87	5:H,3	Analyte	20000	2.2	37935	43761.3	8.669	0.86686	57.62	-99.7	1129.88	0.288101	93
182	182	25FEB2020_MREC_88	5:H,4	Analyte	20000	2.2	39198	45211.2	8.67	0.86701	57.63	-99.7	1056.23	0.288151	94
183	183	25FEB2020_MREC_89	5:H,5	Analyte	20000	2.19	35810	45189.3	7.924	0.79244	52.516	-99.7	922.143	0.262582	94
184	184	25FEB2020_MREC_90	5:H,6	Analyte	20000	2.19	48128	45715.7	10.528	1.05276	70.37	-99.6	1095.24	0.351848	94
185	185	25FEB2020_MREC_91	5:H,7	Analyte	20000	2.2	82632	44325.2	18.642	1.86423	126.022	-99.4	2353.12	0.630109	95
186	186	25FEB2020_MREC_92	5:H,8	Analyte	20000	2.19	93150	44957.4	20.72	2.07196	140.268	-99.3	1916.33	0.701341	95
187	187	25FEB2020_MREC_93	5:H,9	Analyte	20000	2.2	83553	45855.5	18.221	1.8221	123.132	-99.4	1724.78	0.615662	95
188	188	25FEB2020_MREC_94	5:H,10	Analyte	20000	2.19	57943	46020.5	12.591	1.25906	84.518	-99.6	1412.85	0.422591	96
189	189	25FEB2020_MREC_95	5:H,11	Analyte	20000	2.2	49827	45322.9	10.994	1.09939	73.567	-99.6	1181.47	0.367837	96
190	190	25FEB2020_MREC_96	5:H,12	Analyte	20000	2.2	56281	43671.5	12.887	1.28875	86.554	-99.6	1344.01	0.432769	96
Compound 3: CBDV
	#	Name	Vial	Type	Std. Conc	RT	Area	IS Area	Response	Area Ratio	Conc.	%Dev	S/N	%Rec	ID
1	1	25FEB2020_SST1	4:A,2			2	26	39120.2	0.007	0.00067			1.929
2	2	25FEB2020_SST2	4:A,2			1.92	141	34906.4	0.04	0.00404			3.316
3	3	25FEB2020_SST3	4:A,2					35154
4	4	25FEB2020_SST4	4:A,2			1.95	50	35408.8	0.014	0.0014			2.296
5	5	25FEB2020_SST5	4:A,2			1.94	79	35627.9	0.022	0.00221			2.37
6	6	25FEB2020_SST6	4:A,2			1.96	59	35507.3	0.017	0.00167			1.479
7	7	25FEB2020_BLANK_1	4:A,1			1.81	94	91.932	10.228	1.02284	65.614		2.202
8	8	25FEB2020_CS0	4:A,1					15.642
9	9	25FEB2020_CS0_IS	4:A,2			1.94	39	34987.4	0.011	0.0011			2.317
10	10	25FEB2020_CS1	4:A,3	Standard	10	1.86	6400	35098.8	1.823	0.18234	10.038	0.4	255.253	100.381
11	11	25FEB2020_CS2	4:A,4	Standard	50	1.86	28175	37127.3	7.589	0.75888	48.16	-3.7	1073.7	96.321
12	12	25FEB2020_CS3	4:A,5	Standard	100	1.86	50932	32801.8	15.527	1.55271	100.651	0.7	2130.89	100.651
13	13	25FEB2020_CS4	4:A,6	Standard	150	1.86	78979	33110	23.853	2.38534	155.706	3.8	2950.37	103.804
14	14	25FEB2020_CS5	4:A,7	Standard	500	1.86	259317	33331.4	77.8	7.77996	512.412	2.5	7915.01	102.482
15	15	25FEB2020_CS6	4:A,8	Standard	1000	1.86	491130	31965.5	153.644	15.3644	1013.91	1.4	12347.3	101.392
16	16	25FEB2020_CS7	4:A,9	Standard	1500	1.86	694463	31443.2	220.863	22.0863	1458.38	-2.8	14321.2	97.2256
17	17	25FEB2020_CS8	4:A,10	Standard	2500	1.86	1113909	30117.1	369.859	36.9859	2443.59	-2.3	17431.1	97.7434
18	18	25FEB2020_BLANK_2	4:A,1			1.93	6						0.964
19	19	25FEB2020_FULL_1	4:B,1	Analyte	833.33	1.86	2042	35731.4	0.572	0.05716	1.761	-99.8	59.745	0.21127
20	20	25FEB2020_FULL_2	4:B,2	Analyte	833.33	1.86	2417	30555.1	0.791	0.0791	3.211	-99.6	71.937	0.385359
21	21	25FEB2020_FULL_3	4:B,3	Analyte	833.33	1.86	2761	31353.3	0.881	0.08806	3.804	-99.5	92.84	0.456482
22	22	25FEB2020_FULL_4	4:B,4	Analyte	833.33	1.86	2481	31432.5	0.789	0.07894	3.201	-99.6	82.845	0.384134
23	23	25FEB2020_FULL_5	4:B,5	Analyte	833.33	1.86	2348	32262.5	0.728	0.07277	2.793	-99.7	107.263	0.335144
24	24	25FEB2020_FULL_6	4:B,6	Analyte	833.33	1.86	2438	32591.9	0.748	0.07482	2.929	-99.6	89.977	0.351425
25	25	25FEB2020_FULL_7	4:B,1	Analyte	833.33	1.86	2241	32058.5	0.699	0.06991	2.604	-99.7	95.769	0.312493
26	26	25FEB2020_FULL_8	4:B,2	Analyte	833.33	2.04	123	31321.1	0.039	0.00392			2.328
27	27	25FEB2020_FULL_9	4:B,3	Analyte	833.33	1.86	2900	32021.6	0.906	0.09058	3.971	-99.5	105.005	0.476467
28	28	25FEB2020_FULL_10	4:B,4	Analyte	833.33	1.86	2432	32172.5	0.756	0.0756	2.98	-99.6	90.295	0.357638
29	29	25FEB2020_FULL_11	4:B,5	Analyte	833.33	1.86	2535	32078	0.79	0.07901	3.206	-99.6	114.787	0.384701
30	30	25FEB2020_FULL_12	4:B,6	Analyte	833.33	1.86	2520	32523.8	0.775	0.07749	3.105	-99.6	117.131	0.37266
31	31	25FEB2020_FULL_13	4:B,1	Analyte	833.33	1.86	2557	35301.4	0.724	0.07244	2.772	-99.7	94.33	0.332589
32	32	25FEB2020_FULL_14	4:B,2	Analyte	833.33	1.86	2770	33341.8	0.831	0.08309	3.475	-99.6	91.018	0.417033
33	33	25FEB2020_FULL_15	4:B,3	Analyte	833.33	1.86	2909	34627.3	0.84	0.084	3.536	-99.6	109.679	0.4243
34	34	25FEB2020_FULL_16	4:B,4	Analyte	833.33	1.86	2525	34782.1	0.726	0.07261	2.782	-99.7	95.381	0.333892
35	35	25FEB2020_FULL_17	4:B,5	Analyte	833.33	1.86	2411	32275.9	0.747	0.07471	2.921	-99.6	111.333	0.35054
36	36	25FEB2020_FULL_18	4:B,6	Analyte	833.33	1.86	2776	33393.2	0.831	0.08313	3.478	-99.6	127.049	0.417348
37	37	25FEB2020_BLANK_3	4:A,1			1.9	3	85.802	0.374	0.03744	0.457		0.954
38	38	25FEB2020_BROAD_1	4:C,1	Analyte	833.33	1.86	2302	36037.9	0.639	0.06387	2.205	-99.7	75.013	0.264547
39	39	25FEB2020_BROAD_2	4:C,2	Analyte	833.33	1.86	2072	39149.6	0.529	0.05293	1.481	-99.8	83.949	0.177764
40	40	25FEB2020_BROAD_3	4:C,3	Analyte	833.33	1.86	1479	29028.9	0.509	0.05094	1.35	-99.8	56.939	0.161943
41	41	25FEB2020_BROAD_4	4:C,4	Analyte	833.33	2.03	153	33389.4	0.046	0.00459			2.772
42	42	25FEB2020_BROAD_5	4:C,5	Analyte	833.33	1.86	2273	38957.4	0.584	0.05836	1.84	-99.8	102.368	0.220802
43	43	25FEB2020_BROAD_6	4:C,6	Analyte	833.33	1.86	3015	36120.9	0.835	0.08347	3.501	-99.6	118.45	0.420074
44	44	25FEB2020_BROAD_7	4:C,1	Analyte	833.33	1.86	2379	32331.1	0.736	0.07359	2.847	-99.7	100.122	0.341698
45	45	25FEB2020_BROAD_8	4:C,2	Analyte	833.33	1.86	2402	40405.8	0.594	0.05944	1.912	-99.8	95.05	0.229428
46	46	25FEB2020_BROAD_9	4:C,3	Analyte	833.33	1.86	1568	28729.2	0.546	0.05457	1.59	-99.8	84.476	0.190797
47	47	25FEB2020_BROAD_10	4:C,4	Analyte	833.33	1.86	1844	34834.7	0.529	0.05293	1.481	-99.8	95.153	0.177729
48	48	25FEB2020_BROAD_11	4:C,5	Analyte	833.33	1.86	2816	38623.1	0.729	0.07292	2.803	-99.7	135.505	0.336325
49	49	25FEB2020_BROAD_12	4:C,6	Analyte	833.33	1.86	3148	37316.4	0.844	0.08437	3.56	-99.6	144.696	0.427211
50	50	25FEB2020_BROAD_13	4:C,1	Analyte	833.33	1.86	2152	34240.5	0.628	0.06284	2.136	-99.7	88.092	0.256352
51	51	25FEB2020_BROAD_14	4:C,2	Analyte	833.33	1.86	2202	40105	0.549	0.05492	1.613	-99.8	85.345	0.193513
52	52	25FEB2020_BROAD_15	4:C,3	Analyte	833.33	1.86	1572	29207.9	0.538	0.05384	1.541	-99.8	81.352	0.18494
53	53	25FEB2020_BROAD_16	4:C,4	Analyte	833.33	1.86	1884	33439.2	0.564	0.05635	1.708	-99.8	66.377	0.204916
54	54	25FEB2020_BROAD_17	4:C,5	Analyte	833.33	1.86	2685	39700.6	0.676	0.06762	2.453	-99.7	87.078	0.294324
55	55	25FEB2020_BROAD_18	4:C,6	Analyte	833.33	1.86	3517	37335.3	0.942	0.0942	4.21	-99.5	136.525	0.505222
56	56	25FEB2020_BLANK_4	4:A,1			1.84	92	13.844	66.496	6.6496	437.67		2.401
57	57	25FEB2020_ISOLATE_1	4:D,1	Analyte	833.33	1.86	2105	37061.1	0.568	0.05681	1.738	-99.8	83.271	0.208525
58	58	25FEB2020_ISOLATE_2	4:D,2	Analyte	833.33	1.86	1388	34553.8	0.402	0.04016	0.637	-99.9	62.088	0.076401
59	59	25FEB2020_ISOLATE_3	4:D,3	Analyte	833.33	1.86	1951	35936.7	0.543	0.05429	1.571	-99.8	73.143	0.1885
60	60	25FEB2020_ISOLATE_4	4:D,4	Analyte	833.33	1.86	1776	35182	0.505	0.05049	1.32	-99.8	76.926	0.158346
61	61	25FEB2020_ISOLATE_5	4:D,5	Analyte	833.33	1.86	2305	35229.1	0.654	0.06544	2.308	-99.7	105.016	0.276972
62	62	25FEB2020_ISOLATE_6	4:D,6	Analyte	833.33	1.86	1629	34184.8	0.477	0.04766	1.133	-99.9	76.464	0.135913
63	63	25FEB2020_ISOLATE_7	4:D,1	Analyte	833.33	1.86	2249	34573.6	0.65	0.06505	2.282	-99.7	99.261	0.273898
64	64	25FEB2020_ISOLATE_8	4:D,2	Analyte	833.33	1.86	1557	35242.1	0.442	0.04417	0.902	-99.9	47.677	0.108259
65	65	25FEB2020_ISOLATE_9	4:D,3	Analyte	833.33	1.86	1854	36390.4	0.509	0.05095	1.35	-99.8	91.81	0.161998
66	66	25FEB2020_ISOLATE_10	4:D,4	Analyte	833.33	1.86	1974	35964.6	0.549	0.05489	1.611	-99.8	79.583	0.193322
67	67	25FEB2020_ISOLATE_11	4:D,5	Analyte	833.33	1.86	2632	35649.4	0.738	0.07382	2.862	-99.7	108.91	0.343485
68	68	25FEB2020_ISOLATE_12	4:D,6	Analyte	833.33	1.86	1689	34923.9	0.484	0.04836	1.179	-99.9	101.362	0.14146
69	69	25FEB2020_ISOLATE_13	4:D,1	Analyte	833.33	1.86	2127	35022	0.607	0.06072	1.996	-99.8	85.441	0.239578
70	70	25FEB2020_ISOLATE_14	4:D,2	Analyte	833.33	1.86	1633	35445.4	0.461	0.04606	1.027	-99.9	70.125	0.12326
71	71	25FEB2020_ISOLATE_15	4:D,3	Analyte	833.33	1.86	2341	36676.6	0.638	0.06384	2.202	-99.7	90.631	0.264283
72	72	25FEB2020_ISOLATE_16	4:D,4	Analyte	833.33	1.86	2074	36808.2	0.563	0.05634	1.707	-99.8	91.484	0.204833
73	73	25FEB2020_ISOLATE_17	4:D,5	Analyte	833.33	1.86	2634	35631	0.739	0.07393	2.87	-99.7	105.835	0.344386
74	74	25FEB2020_ISOLATE_18	4:D,6	Analyte	833.33	1.87	1828	34045.9	0.537	0.05368	1.531	-99.8	80.27	0.183717
75	75	25FEB2020_BLANK_5	4:A,1			2.1	152						3.162
76	76	25FEB2020_iv_1	4:E,1	Analyte	125	1.99	2	38094	0.001	6e-05			0.546
77	77	25FEB2020_iv_2	4:E,2	Analyte	125			39882.9
78	78	25FEB2020_iv_3	4:E,3	Analyte	125	2.1	40	38852.2	0.01	0.00103			2.094
79	79	25FEB2020_iv_4	4:E,4	Analyte	125	2	127	39629.3	0.032	0.00321			1.742
80	80	25FEB2020_iv_5	4:E,5	Analyte	125	1.87	138	39376.3	0.035	0.00351			2.371
81	81	25FEB2020_iv_6	4:E,6	Analyte	125	1.91	94	40043.2	0.024	0.00235			3.141
82	82	25FEB2020_iv_7	4:E,1	Analyte	125	2.02	44	39825.6	0.011	0.00112			1.529
83	83	25FEB2020_iv_8	4:E,2	Analyte	125	2.11	64	39376.7	0.016	0.00162			1.985
84	84	25FEB2020_iv_9	4:E,3	Analyte	125			40194.8
85	85	25FEB2020_iv_10	4:E,4	Analyte	125			39251.3
86	86	25FEB2020_iv_11	4:E,5	Analyte	125	1.85	19	40687.5	0.005	0.00046			1.298
87	87	25FEB2020_iv_12	4:E,6	Analyte	125			40128.7
88	88	25FEB2020_iv_13	4:E,1	Analyte	125			40285.4
89	89	25FEB2020_iv_14	4:E,2	Analyte	125	1.79	32	40654	0.008	0.00079			2.264
90	90	25FEB2020_iv_15	4:E,3	Analyte	125	1.89	23	41127	0.006	0.00056			1.567
91	91	25FEB2020_iv_16	4:E,4	Analyte	125	1.87	118	39961.7	0.029	0.00295			3.119
92	92	25FEB2020_iv_17	4:E,5	Analyte	125	1.82	32	39384.2	0.008	0.00082			1.812
93	93	25FEB2020_iv_18	4:E,6	Analyte	125			42054.6
94	94	25FEB2020_BLANK_6	4:A,1			1.88	15	15.126	9.771	0.97713	62.591		1.275
95	95	25FEB2020_MREC_1	5:A,1	Analyte	20000	1.87	308	39842.2	0.077	0.00773			9.005		65
96	96	25FEB2020_MREC_2	5:A,2	Analyte	20000	1.85	147	38765.3	0.038	0.0038			4.419		65
97	97	25FEB2020_MREC_3	5:A,3	Analyte	20000	1.87	294	38692.9	0.076	0.00761			6.888		65
98	98	25FEB2020_MREC_4	5:A,4	Analyte	20000	1.86	291	38978.4	0.075	0.00746			6.136		66
99	99	25FEB2020_MREC_5	5:A,5	Analyte	20000	1.87	59	40528.8	0.015	0.00146			1.846		66
100	100	25FEB2020_MREC_6	5:A,6	Analyte	20000	1.86	284	40420.1	0.07	0.00702			9.931		66
101	101	25FEB2020_MREC_7	5:A,7	Analyte	20000	1.86	219	40067.3	0.055	0.00547			3.968		67
102	102	25FEB2020_MREC_8	5:A,8	Analyte	20000	1.86	272	39703.7	0.069	0.00686			8.511		67
103	103	25FEB2020_MREC_9	5:A,9	Analyte	20000	1.85	65	40650	0.016	0.00159			4.468		67
104	104	25FEB2020_MREC_10	5:A,10	Analyte	20000	1.87	494	40812.8	0.121	0.01211			11.743		68
105	105	25FEB2020_MREC_11	5:A,11	Analyte	20000	1.86	269	40098.4	0.067	0.00672			7.114		68
106	106	25FEB2020_MREC_12	5:A,12	Analyte	20000	1.86	308	40825.6	0.075	0.00754			6.379		68
107	107	25FEB2020_MREC_13	5:B,1	Analyte	20000	1.86	60	39766	0.015	0.00152			2.87		69
108	108	25FEB2020_MREC_14	5:B,2	Analyte	20000	1.87	106	39450.8	0.027	0.00268			5.743		69
109	109	25FEB2020_MREC_15	5:B,3	Analyte	20000	1.86	110	39283.8	0.028	0.0028			3.326		69
110	110	25FEB2020_MREC_16	5:B,4	Analyte	20000	1.85	87	38789.5	0.022	0.00224			3.342		70
111	111	25FEB2020_MREC_17	5:B,5	Analyte	20000	1.95	34	39290.1	0.009	0.00088			1.234		70
112	112	25FEB2020_MREC_18	5:B,6	Analyte	20000	1.99	68	38623.2	0.018	0.00175			1.51		70
113	113	25FEB2020_MREC_19	5:B,7	Analyte	20000	1.99	33	39249.4	0.008	0.00083			2.265		71
114	114	25FEB2020_MREC_20	5:B,8	Analyte	20000	2	11	40205.4	0.003	0.00027			1.017		71
115	115	25FEB2020_MREC_21	5:B,9	Analyte	20000	1.86	194	39379.2	0.049	0.00493			5.197		71
116	116	25FEB2020_MREC_22	5:B,10	Analyte	20000	2.02	48	39737.5	0.012	0.00122			1.9		72
117	117	25FEB2020_MREC_23	5:B,11	Analyte	20000	1.99	33	39928.8	0.008	0.00084			1.717		72
118	118	25FEB2020_MREC_24	5:B,12	Analyte	20000	1.86	463	39886.2	0.116	0.01162			10.563		72
119	119	25FEB2020_MREC_25	5:C,1	Analyte	20000	1.85	145	39305.6	0.037	0.00368			3.297		73
120	120	25FEB2020_MREC_26	5:C,2	Analyte	20000	1.88	2	40074.2	0.001	5e-05			0.387		73
121	121	25FEB2020_MREC_27	5:C,3	Analyte	20000	1.86	187	39804.6	0.047	0.00471			4.937		73
122	122	25FEB2020_MREC_28	5:C,4	Analyte	20000	1.86	580	39902.6	0.145	0.01455			22.24		74
123	123	25FEB2020_MREC_29	5:C,5	Analyte	20000	2.01	43	39517.8	0.011	0.00108			1.907		74
124	124	25FEB2020_MREC_30	5:C,6	Analyte	20000	1.86	338	39387.9	0.086	0.00858			12.226		74
125	125	25FEB2020_MREC_31	5:C,7	Analyte	20000	1.86	410	40075	0.102	0.01024			14.467		75
126	126	25FEB2020_MREC_32	5:C,8	Analyte	20000	1.87	498	39948.8	0.125	0.01246			12.44		75
127	127	25FEB2020_MREC_33	5:C,9	Analyte	20000	1.86	272	41426	0.066	0.00656			8.891		75
128	128	25FEB2020_MREC_34	5:C,10	Analyte	20000	1.87	140	39416.7	0.035	0.00355			4.593		76
129	129	25FEB2020_MREC_35	5:C,11	Analyte	20000	1.87	125	41294.8	0.03	0.00303			5.716		76
130	130	25FEB2020_MREC_36	5:C,12	Analyte	20000	1.87	528	41384	0.128	0.01275			10.694		76
131	131	25FEB2020_MREC_37	5:D,1	Analyte	20000	1.88	5	39825.6	0.001	0.00013			1.089		77
132	132	25FEB2020_MREC_38	5:D,2	Analyte	20000	2.02	7	38827.6	0.002	0.00019			0.821		77
133	133	25FEB2020_MREC_39	5:D,3	Analyte	20000	1.86	41	39872.5	0.01	0.00102			2.55		77
134	134	25FEB2020_MREC_40	5:D,4	Analyte	20000	1.86	1391	39972.3	0.348	0.03481	0.283	-100	57.475	0.001415	78
135	135	25FEB2020_MREC_41	5:D,5	Analyte	20000	2.03	38	40926.1	0.009	0.00092			2.236		78
136	136	25FEB2020_MREC_42	5:D,6	Analyte	20000	1.86	1386	40437.6	0.343	0.03428	0.248	-100	51.077	0.001239	78
137	137	25FEB2020_MREC_43	5:D,7	Analyte	20000	1.86	267	39900	0.067	0.00669			6.743		79
138	138	25FEB2020_MREC_44	5:D,8	Analyte	20000	1.86	266	40389.1	0.066	0.00658			6.347		79
139	139	25FEB2020_MREC_45	5:D,9	Analyte	20000	1.87	138	40054.7	0.034	0.00344			4.134		79
140	140	25FEB2020_MREC_46	5:D,10	Analyte	20000	1.87	260	41571.5	0.062	0.00625			4.709		80
141	141	25FEB2020_MREC_47	5:D,11	Analyte	20000	1.86	59	41062.4	0.014	0.00144			4.237		80
142	142	25FEB2020_MREC_48	5:D,12	Analyte	20000	1.85	266	41316.6	0.064	0.00643			4.517		80
143	143	25FEB2020_MREC_49	5:E,1	Analyte	20000	1.88	153	41652	0.037	0.00368			4.929		81
144	144	25FEB2020_MREC_50	5:E,2	Analyte	20000	1.86	275	40859.9	0.067	0.00673			9.177		81
145	145	25FEB2020_MREC_51	5:E,3	Analyte	20000	1.86	106	40535.3	0.026	0.00261			3.141		81
146	146	25FEB2020_MREC_52	5:E,4	Analyte	20000	1.86	292	41175	0.071	0.0071			6.233		82
147	147	25FEB2020_MREC_53	5:E,5	Analyte	20000	1.86	215	41001.6	0.052	0.00524			5.055		82
148	148	25FEB2020_MREC_54	5:E,6	Analyte	20000	2.02	18	42120.5	0.004	0.00042			1.267		82
149	149	25FEB2020_MREC_55	5:E,7	Analyte	20000	1.87	214	41972.7	0.051	0.0051			8.586		83
150	150	25FEB2020_MREC_56	5:E,8	Analyte	20000	1.86	122	42513.6	0.029	0.00287			5.926		83
151	151	25FEB2020_MREC_57	5:E,9	Analyte	20000	1.86	180	41525.9	0.043	0.00434			5.026		83
152	152	25FEB2020_MREC_58	5:E,10	Analyte	20000	1.86	523	41049.4	0.127	0.01273			15.645		84
153	153	25FEB2020_MREC_59	5:E,11	Analyte	20000	1.86	671	41973.6	0.16	0.01598			31.647		84
154	154	25FEB2020_MREC_60	5:E,12	Analyte	20000	1.87	633	41861.4	0.151	0.01511			21.456		84
155	155	25FEB2020_MREC_61	5:F,1	Analyte	20000	1.85	102	41356.4	0.025	0.00246			2.777		85
156	156	25FEB2020_MREC_62	5:F,2	Analyte	20000	1.86	57	41628.7	0.014	0.00137			3.338		85
157	157	25FEB2020_MREC_63	5:F,3	Analyte	20000	1.86	143	42079.2	0.034	0.0034			3.842		85
158	158	25FEB2020_MREC_64	5:F,4	Analyte	20000	1.87	298	42686.7	0.07	0.00698			5.22		86
159	159	25FEB2020_MREC_65	5:F,5	Analyte	20000	1.97	55	42514.2	0.013	0.00129			2.423		86
160	160	25FEB2020_MREC_66	5:F,6	Analyte	20000	1.86	150	43250.3	0.035	0.00346			5.902		86
161	161	25FEB2020_MREC_67	5:F,7	Analyte	20000	1.86	233	44087.7	0.053	0.00529			9.146		87
162	162	25FEB2020_MREC_68	5:F,8	Analyte	20000	1.85	261	41018.9	0.064	0.00636			9.023		87
163	163	25FEB2020_MREC_69	5:F,9	Analyte	20000	1.85	330	43186.1	0.076	0.00764			11.921		87
164	164	25FEB2020_MREC_70	5:F,10	Analyte	20000	1.86	96	42335.1	0.023	0.00227			3.002		88
165	165	25FEB2020_MREC_71	5:F,11	Analyte	20000	1.86	9	43595.6	0.002	0.00022			0.695		88
166	166	25FEB2020_MREC_72	5:F,12	Analyte	20000	1.87	133	39682.3	0.033	0.00334			3.85		88
167	167	25FEB2020_MREC_73	5:G,1	Analyte	20000	1.86	356	44783.8	0.08	0.00796			15.616		89
168	168	25FEB2020_MREC_74	5:G,2	Analyte	20000	1.85	482	44519.1	0.108	0.01083			11.601		89
169	169	25FEB2020_MREC_75	5:G,3	Analyte	20000	1.85	269	44199.4	0.061	0.00608			11.591		89
170	170	25FEB2020_MREC_76	5:G,4	Analyte	20000	1.87	363	43774.1	0.083	0.00829			10.894		90
171	171	25FEB2020_MREC_77	5:G,5	Analyte	20000	1.85	289	44941.8	0.064	0.00643			16.738		90
172	172	25FEB2020_MREC_78	5:G,6	Analyte	20000	1.85	324	43919	0.074	0.00738			10.753		90
173	173	25FEB2020_MREC_79	5:G,7	Analyte	20000	1.85	50	42960	0.012	0.00117			3.139		91
174	174	25FEB2020_MREC_80	5:G,8	Analyte	20000	1.86	231	43789.1	0.053	0.00528			2.594		91
175	175	25FEB2020_MREC_81	5:G,9	Analyte	20000	1.86	80	42931.7	0.019	0.00187			3.12		91
176	176	25FEB2020_MREC_82	5:G,10	Analyte	20000	1.86	277	43530.8	0.064	0.00637			6.677		92
177	177	25FEB2020_MREC_83	5:G,11	Analyte	20000	1.85	183	42934	0.043	0.00426			8.142		92
178	178	25FEB2020_MREC_84	5:G,12	Analyte	20000	1.86	187	43201.6	0.043	0.00433			7.605		92
179	179	25FEB2020_MREC_85	5:H,1	Analyte	20000	1.86	726	45463	0.16	0.01597			26.971		93
180	180	25FEB2020_MREC_86	5:H,2	Analyte	20000	1.85	589	43523	0.135	0.01353			21.255		93
181	181	25FEB2020_MREC_87	5:H,3	Analyte	20000	1.86	874	43761.3	0.2	0.01997			37.475		93
182	182	25FEB2020_MREC_88	5:H,4	Analyte	20000	1.86	203	45211.2	0.045	0.00448			8.549		94
183	183	25FEB2020_MREC_89	5:H,5	Analyte	20000	1.86	254	45189.3	0.056	0.00562			8.665		94
184	184	25FEB2020_MREC_90	5:H,6	Analyte	20000	1.86	331	45715.7	0.072	0.00724			10.492		94
185	185	25FEB2020_MREC_91	5:H,7	Analyte	20000	1.86	1879	44325.2	0.424	0.0424	0.785	-100	65.929	0.003924	95
186	186	25FEB2020_MREC_92	5:H,8	Analyte	20000	1.85	1753	44957.4	0.39	0.039	0.56	-100	68.323	0.0028	95
187	187	25FEB2020_MREC_93	5:H,9	Analyte	20000	1.86	1780	45855.5	0.388	0.03881	0.547	-100	64.528	0.002737	95
188	188	25FEB2020_MREC_94	5:H,10	Analyte	20000	1.85	186	46020.5	0.04	0.00403			3.82		96
189	189	25FEB2020_MREC_95	5:H,11	Analyte	20000	1.85	246	45322.9	0.054	0.00542			5.122		96
190	190	25FEB2020_MREC_96	5:H,12	Analyte	20000	1.85	118	43671.5	0.027	0.00269			6.58		96
Compound 4: CBL
	#	Name	Vial	Type	Std. Conc	RT	Area	IS Area	Response	Area Ratio	Conc.	%Dev	S/N	%Rec	ID
1	1	25FEB2020_SST1	4:A,2			3.52	48	39120.2	0.012	0.00123			2.28
2	2	25FEB2020_SST2	4:A,2			3.42	208	34906.4	0.06	0.00596			2.513
3	3	25FEB2020_SST3	4:A,2					35154
4	4	25FEB2020_SST4	4:A,2					35408.8
5	5	25FEB2020_SST5	4:A,2			3.48	67	35627.9	0.019	0.00187			3.1
6	6	25FEB2020_SST6	4:A,2			3.36	31	35507.3	0.009	0.00086			1.486
7	7	25FEB2020_BLANK_1	4:A,1			3.43	23	91.932	2.472	0.24724	1.049		1.489
8	8	25FEB2020_CS0	4:A,1			3.37	75	15.642	48.225	4.82247	62.525		1.84
9	9	25FEB2020_CS0_IS	4:A,2			3.4	35	34987.4	0.01	0.001			1.914
10	10	25FEB2020_CS1	4:A,3	Standard	10	3.4	32104	35098.8	9.147	0.91469	10.017	0.2	762.817	100.17
11	11	25FEB2020_CS2	4:A,4	Standard	50	3.41	141810	37127.3	38.196	3.81957	49.049	-1.9	3919.2	98.0983
12	12	25FEB2020_CS3	4:A,5	Standard	100	3.41	247136	32801.8	75.342	7.53421	98.962	-1	5750.67	98.9617
13	13	25FEB2020_CS4	4:A,6	Standard	150	3.4	388983	33110	117.482	11.7482	155.584	3.7	9732.21	103.723
14	14	25FEB2020_CS5	4:A,7	Standard	500	3.41	1297801	33331.4	389.363	38.9363	520.904	4.2	26377.3	104.181
15	15	25FEB2020_CS6	4:A,8	Standard	1000	3.41	2420750	31965.5	757.302	75.7302	1015.29	1.5	26919	101.529
16	16	25FEB2020_CS7	4:A,9	Standard	1500	3.41	3438847	31443.2	1093.67	109.367	1467.27	-2.2	45217	97.8177
17	17	25FEB2020_CS8	4:A,10	Standard	2500	3.41	5357543	30117.1	1778.9	177.89	2387.99	-4.5	39658.4	95.5198
18	18	25FEB2020_BLANK_2	4:A,1			3.43	424						4.001
19	19	25FEB2020_FULL_1	4:B,1	Analyte	833.33	3.41	9338	35731.4	2.613	0.26133	1.238	-99.9	138.494	0.14856
20	20	25FEB2020_FULL_2	4:B,2	Analyte	833.33	3.41	8191	30555.1	2.681	0.26809	1.329	-99.8	152.12	0.159447
21	21	25FEB2020_FULL_3	4:B,3	Analyte	833.33	3.41	8549	31353.3	2.727	0.27267	1.39	-99.8	164.452	0.166834
22	22	25FEB2020_FULL_4	4:B,4	Analyte	833.33	3.41	8584	31432.5	2.731	0.27309	1.396	-99.8	162.616	0.167513
23	23	25FEB2020_FULL_5	4:B,5	Analyte	833.33	3.41	9348	32262.5	2.897	0.28974	1.62	-99.8	237.201	0.194368
24	24	25FEB2020_FULL_6	4:B,6	Analyte	833.33	3.41	10553	32591.9	3.238	0.32379	2.077	-99.8	294.878	0.249261
25	25	25FEB2020_FULL_7	4:B,1	Analyte	833.33	3.41	9181	32058.5	2.864	0.28637	1.574	-99.8	220.063	0.188926
26	26	25FEB2020_FULL_8	4:B,2	Analyte	833.33	3.41	8655	31321.1	2.763	0.27633	1.44	-99.8	130.93	0.172743
27	27	25FEB2020_FULL_9	4:B,3	Analyte	833.33	3.41	9347	32021.6	2.919	0.29189	1.649	-99.8	195.048	0.197826
28	28	25FEB2020_FULL_10	4:B,4	Analyte	833.33	3.41	8922	32172.5	2.773	0.27731	1.453	-99.8	262.022	0.174322
29	29	25FEB2020_FULL_11	4:B,5	Analyte	833.33	3.41	9602	32078	2.993	0.29933	1.749	-99.8	268.501	0.209823
30	30	25FEB2020_FULL_12	4:B,6	Analyte	833.33	3.41	10437	32523.8	3.209	0.3209	2.038	-99.8	283.011	0.244607
31	31	25FEB2020_FULL_13	4:B,1	Analyte	833.33	3.41	9203	35301.4	2.607	0.26069	1.229	-99.9	154.26	0.147521
32	32	25FEB2020_FULL_14	4:B,2	Analyte	833.33	3.41	8392	33341.8	2.517	0.25171	1.109	-99.9	164.626	0.133036
33	33	25FEB2020_FULL_15	4:B,3	Analyte	833.33	3.41	9338	34627.3	2.697	0.26966	1.35	-99.8	222.507	0.161989
34	34	25FEB2020_FULL_16	4:B,4	Analyte	833.33	3.41	9311	34782.1	2.677	0.2677	1.324	-99.8	279.369	0.158821
35	35	25FEB2020_FULL_17	4:B,5	Analyte	833.33	3.41	9664	32275.9	2.994	0.29941	1.75	-99.8	240.737	0.209957
36	36	25FEB2020_FULL_18	4:B,6	Analyte	833.33	3.41	10066	33393.2	3.014	0.30143	1.777	-99.8	277.784	0.213219
37	37	25FEB2020_BLANK_3	4:A,1					85.802
38	38	25FEB2020_BROAD_1	4:C,1	Analyte	833.33	3.41	2177	36037.9	0.604	0.0604			56.038
39	39	25FEB2020_BROAD_2	4:C,2	Analyte	833.33	3.41	1866	39149.6	0.477	0.04766			63.629
40	40	25FEB2020_BROAD_3	4:C,3	Analyte	833.33	3.4	1668	29028.9	0.575	0.05745			42.536
41	41	25FEB2020_BROAD_4	4:C,4	Analyte	833.33	3.41	1756	33389.4	0.526	0.0526			55.425
42	42	25FEB2020_BROAD_5	4:C,5	Analyte	833.33	3.41	2515	38957.4	0.646	0.06455			73.145
43	43	25FEB2020_BROAD_6	4:C,6	Analyte	833.33	3.41	3074	36120.9	0.851	0.0851			77.699
44	44	25FEB2020_BROAD_7	4:C,1	Analyte	833.33	3.41	2188	32331.1	0.677	0.06767			70.067
45	45	25FEB2020_BROAD_8	4:C,2	Analyte	833.33	3.41	2291	40405.8	0.567	0.05669			72.728
46	46	25FEB2020_BROAD_9	4:C,3	Analyte	833.33	3.4	1944	28729.2	0.677	0.06765			51.049
47	47	25FEB2020_BROAD_10	4:C,4	Analyte	833.33	3.41	1833	34834.7	0.526	0.05261			53.339
48	48	25FEB2020_BROAD_11	4:C,5	Analyte	833.33	3.41	2585	38623.1	0.669	0.06693			67.496
49	49	25FEB2020_BROAD_12	4:C,6	Analyte	833.33	3.41	2782	37316.4	0.746	0.07455			66.762
50	50	25FEB2020_BROAD_13	4:C,1	Analyte	833.33	3.41	2335	34240.5	0.682	0.0682			82.974
51	51	25FEB2020_BROAD_14	4:C,2	Analyte	833.33	3.41	2134	40105	0.532	0.0532			63.889
52	52	25FEB2020_BROAD_15	4:C,3	Analyte	833.33	3.41	1660	29207.9	0.568	0.05683			46.179
53	53	25FEB2020_BROAD_16	4:C,4	Analyte	833.33	3.41	1569	33439.2	0.469	0.04692			44.895
54	54	25FEB2020_BROAD_17	4:C,5	Analyte	833.33	3.41	2594	39700.6	0.653	0.06534			77.779
55	55	25FEB2020_BROAD_18	4:C,6	Analyte	833.33	3.41	3090	37335.3	0.828	0.08277			88.905
56	56	25FEB2020_BLANK_4	4:A,1					13.844
57	57	25FEB2020_ISOLATE_1	4:D,1	Analyte	833.33	3.38	48	37061.1	0.013	0.0013			2.753
58	58	25FEB2020_ISOLATE_2	4:D,2	Analyte	833.33	3.44	21	34553.8	0.006	0.0006			1.862
59	59	25FEB2020_ISOLATE_3	4:D,3	Analyte	833.33	3.42	60	35936.7	0.017	0.00166			2.462
60	60	25FEB2020_ISOLATE_4	4:D,4	Analyte	833.33			35182
61	61	25FEB2020_ISOLATE_5	4:D,5	Analyte	833.33	3.35	29	35229.1	0.008	0.00082			1.625
62	62	25FEB2020_ISOLATE_6	4:D,6	Analyte	833.33	3.42	43	34184.8	0.012	0.00124			2.648
63	63	25FEB2020_ISOLATE_7	4:D,1	Analyte	833.33	3.5	146	34573.6	0.042	0.00423			2.944
64	64	25FEB2020_ISOLATE_8	4:D,2	Analyte	833.33	3.44	107	35242.1	0.03	0.00304			2.973
65	65	25FEB2020_ISOLATE_9	4:D,3	Analyte	833.33			36390.4
66	66	25FEB2020_ISOLATE_10	4:D,4	Analyte	833.33	3.43	56	35964.6	0.016	0.00156			2.319
67	67	25FEB2020_ISOLATE_11	4:D,5	Analyte	833.33	3.53	24	35649.4	0.007	0.00068			1.737
68	68	25FEB2020_ISOLATE_12	4:D,6	Analyte	833.33	3.48	22	34923.9	0.006	0.00063			1.391
69	69	25FEB2020_ISOLATE_13	4:D,1	Analyte	833.33	3.41	115	35022	0.033	0.0033			3.086
70	70	25FEB2020_ISOLATE_14	4:D,2	Analyte	833.33	3.51	31	35445.4	0.009	0.00087			2.324
71	71	25FEB2020_ISOLATE_15	4:D,3	Analyte	833.33	3.44	110	36676.6	0.03	0.00299			2.74
72	72	25FEB2020_ISOLATE_16	4:D,4	Analyte	833.33			36808.2
73	73	25FEB2020_ISOLATE_17	4:D,5	Analyte	833.33	3.42	103	35631	0.029	0.0029			3.205
74	74	25FEB2020_ISOLATE_18	4:D,6	Analyte	833.33	3.46	3	34045.9	0.001	0.0001			0.465
75	75	25FEB2020_BLANK_5	4:A,1
76	76	25FEB2020_iv_1	4:E,1	Analyte	125	3.36	27	38094	0.007	0.00072			2.011
77	77	25FEB2020_iv_2	4:E,2	Analyte	125	3.37	22	39882.9	0.006	0.00055			0.978
78	78	25FEB2020_iv_3	4:E,3	Analyte	125	3.51	54	38852.2	0.014	0.00138			2.622
79	79	25FEB2020_iv_4	4:E,4	Analyte	125	3.42	50	39629.3	0.013	0.00126			2.059
80	80	25FEB2020_iv_5	4:E,5	Analyte	125	3.37	63	39376.3	0.016	0.0016			2.613
81	81	25FEB2020_iv_6	4:E,6	Analyte	125	3.42	2	40043.2	0	5e-05			0.529
82	82	25FEB2020_iv_7	4:E,1	Analyte	125	3.43	95	39825.6	0.024	0.00239			1.865
83	83	25FEB2020_iv_8	4:E,2	Analyte	125	3.45	5	39376.7	0.001	0.00013			0.814
84	84	25FEB2020_iv_9	4:E,3	Analyte	125	3.44	41	40194.8	0.01	0.00102			1.723
85	85	25FEB2020_iv_10	4:E,4	Analyte	125	3.4	2	39251.3	0	5e-05			0.473
86	86	25FEB2020_iv_11	4:E,5	Analyte	125			40687.5
87	87	25FEB2020_iv_12	4:E,6	Analyte	125			40128.7
88	88	25FEB2020_iv_13	4:E,1	Analyte	125	3.48	81	40285.4	0.02	0.00201			2.016
89	89	25FEB2020_iv_14	4:E,2	Analyte	125			40654
90	90	25FEB2020_iv_15	4:E,3	Analyte	125			41127
91	91	25FEB2020_iv_16	4:E,4	Analyte	125	3.48	80	39961.7	0.02	0.002			2.312
92	92	25FEB2020_iv_17	4:E,5	Analyte	125	3.44	5	39384.2	0.001	0.00012			0.533
93	93	25FEB2020_iv_18	4:E,6	Analyte	125	3.51	4	42054.6	0.001	8e-05			1.045
94	94	25FEB2020_BLANK_6	4:A,1			3.45	28	15.126	18.663	1.86632	22.804		1.819
95	95	25FEB2020_MREC_1	5:A,1	Analyte	20000	3.42	290	39842.2	0.073	0.00729			10.169		65
96	96	25FEB2020_MREC_2	5:A,2	Analyte	20000	3.41	238	38765.3	0.061	0.00613			10.821		65
97	97	25FEB2020_MREC_3	5:A,3	Analyte	20000	3.42	184	38692.9	0.048	0.00475			6.923		65
98	98	25FEB2020_MREC_4	5:A,4	Analyte	20000	3.42	190	38978.4	0.049	0.00488			5.108		66
99	99	25FEB2020_MREC_5	5:A,5	Analyte	20000	3.43	123	40528.8	0.03	0.00304			4.633		66
100	100	25FEB2020_MREC_6	5:A,6	Analyte	20000	3.42	128	40420.1	0.032	0.00317			5.455		66
101	101	25FEB2020_MREC_7	5:A,7	Analyte	20000	3.42	173	40067.3	0.043	0.00433			5.339		67
102	102	25FEB2020_MREC_8	5:A,8	Analyte	20000	3.42	224	39703.7	0.056	0.00564			8.035		67
103	103	25FEB2020_MREC_9	5:A,9	Analyte	20000	3.41	188	40650	0.046	0.00462			7.592		67
104	104	25FEB2020_MREC_10	5:A,10	Analyte	20000	3.41	88	40812.8	0.022	0.00215			3.075		68
105	105	25FEB2020_MREC_11	5:A,11	Analyte	20000	3.4	170	40098.4	0.042	0.00423			6.614		68
106	106	25FEB2020_MREC_12	5:A,12	Analyte	20000	3.42	78	40825.6	0.019	0.00191			4.054		68
107	107	25FEB2020_MREC_13	5:B,1	Analyte	20000	3.42	62	39766	0.016	0.00156			2.908		69
108	108	25FEB2020_MREC_14	5:B,2	Analyte	20000	3.42	27	39450.8	0.007	0.00067			2.216		69
109	109	25FEB2020_MREC_15	5:B,3	Analyte	20000			39283.8							69
110	110	25FEB2020_MREC_16	5:B,4	Analyte	20000	3.41	218	38789.5	0.056	0.00561			6.699		70
111	111	25FEB2020_MREC_17	5:B,5	Analyte	20000	3.4	152	39290.1	0.039	0.00387			7.613		70
112	112	25FEB2020_MREC_18	5:B,6	Analyte	20000	3.42	125	38623.2	0.032	0.00323			6.651		70
113	113	25FEB2020_MREC_19	5:B,7	Analyte	20000	3.4	292	39249.4	0.074	0.00744			10.224		71
114	114	25FEB2020_MREC_20	5:B,8	Analyte	20000	3.41	212	40205.4	0.053	0.00528			9.601		71
115	115	25FEB2020_MREC_21	5:B,9	Analyte	20000	3.43	289	39379.2	0.073	0.00734			9.794		71
116	116	25FEB2020_MREC_22	5:B,10	Analyte	20000	3.42	127	39737.5	0.032	0.00319			4.501		72
117	117	25FEB2020_MREC_23	5:B,11	Analyte	20000	3.41	80	39928.8	0.02	0.00199			4.783		72
118	118	25FEB2020_MREC_24	5:B,12	Analyte	20000			39886.2							72
119	119	25FEB2020_MREC_25	5:C,1	Analyte	20000	3.44	127	39305.6	0.032	0.00324			2.406		73
120	120	25FEB2020_MREC_26	5:C,2	Analyte	20000	3.42	121	40074.2	0.03	0.00303			2.872		73
121	121	25FEB2020_MREC_27	5:C,3	Analyte	20000			39804.6							73
122	122	25FEB2020_MREC_28	5:C,4	Analyte	20000	3.42	346	39902.6	0.087	0.00868			9.779		74
123	123	25FEB2020_MREC_29	5:C,5	Analyte	20000	3.42	358	39517.8	0.091	0.00905			15.698		74
124	124	25FEB2020_MREC_30	5:C,6	Analyte	20000	3.41	257	39387.9	0.065	0.00652			7.534		74
125	125	25FEB2020_MREC_31	5:C,7	Analyte	20000	3.42	272	40075	0.068	0.00678			9.521		75
126	126	25FEB2020_MREC_32	5:C,8	Analyte	20000	3.41	238	39948.8	0.06	0.00595			8.815		75
127	127	25FEB2020_MREC_33	5:C,9	Analyte	20000			41426							75
128	128	25FEB2020_MREC_34	5:C,10	Analyte	20000	3.42	157	39416.7	0.04	0.00397			7.01		76
129	129	25FEB2020_MREC_35	5:C,11	Analyte	20000	3.42	131	41294.8	0.032	0.00318			5.169		76
130	130	25FEB2020_MREC_36	5:C,12	Analyte	20000	3.42	253	41384	0.061	0.0061			8.494		76
131	131	25FEB2020_MREC_37	5:D,1	Analyte	20000	3.41	91	39825.6	0.023	0.0023			2.545		77
132	132	25FEB2020_MREC_38	5:D,2	Analyte	20000	3.43	81	38827.6	0.021	0.00208			2.206		77
133	133	25FEB2020_MREC_39	5:D,3	Analyte	20000	3.43	149	39872.5	0.037	0.00373			4.118		77
134	134	25FEB2020_MREC_40	5:D,4	Analyte	20000	3.41	169	39972.3	0.042	0.00422			8.493		78
135	135	25FEB2020_MREC_41	5:D,5	Analyte	20000	3.4	130	40926.1	0.032	0.00317			3.182		78
136	136	25FEB2020_MREC_42	5:D,6	Analyte	20000	3.4	170	40437.6	0.042	0.00421			7.995		78
137	137	25FEB2020_MREC_43	5:D,7	Analyte	20000	3.42	177	39900	0.044	0.00444			6.306		79
138	138	25FEB2020_MREC_44	5:D,8	Analyte	20000	3.4	154	40389.1	0.038	0.00382			7.396		79
139	139	25FEB2020_MREC_45	5:D,9	Analyte	20000	3.41	234	40054.7	0.059	0.00585			7.757		79
140	140	25FEB2020_MREC_46	5:D,10	Analyte	20000	3.42	129	41571.5	0.031	0.00311			4.765		80
141	141	25FEB2020_MREC_47	5:D,11	Analyte	20000	3.41	91	41062.4	0.022	0.00222			4.371		80
142	142	25FEB2020_MREC_48	5:D,12	Analyte	20000	3.42	85	41316.6	0.021	0.00205			4.562		80
143	143	25FEB2020_MREC_49	5:E,1	Analyte	20000	3.39	27	41652	0.006	0.00065			1.791		81
144	144	25FEB2020_MREC_50	5:E,2	Analyte	20000	3.42	95	40859.9	0.023	0.00232			5.797		81
145	145	25FEB2020_MREC_51	5:E,3	Analyte	20000			40535.3							81
146	146	25FEB2020_MREC_52	5:E,4	Analyte	20000	3.41	417	41175	0.101	0.01013			15.082		82
147	147	25FEB2020_MREC_53	5:E,5	Analyte	20000	3.41	549	41001.6	0.134	0.01339			27.193		82
148	148	25FEB2020_MREC_54	5:E,6	Analyte	20000	3.41	598	42120.5	0.142	0.01419			29.687		82
149	149	25FEB2020_MREC_55	5:E,7	Analyte	20000	3.41	395	41972.7	0.094	0.00941			6.817		83
150	150	25FEB2020_MREC_56	5:E,8	Analyte	20000	3.42	488	42513.6	0.115	0.01149			16.016		83
151	151	25FEB2020_MREC_57	5:E,9	Analyte	20000	3.42	478	41525.9	0.115	0.01151			16.495		83
152	152	25FEB2020_MREC_58	5:E,10	Analyte	20000	3.42	246	41049.4	0.06	0.006			12.053		84
153	153	25FEB2020_MREC_59	5:E,11	Analyte	20000	3.41	131	41973.6	0.031	0.00312			7.373		84
154	154	25FEB2020_MREC_60	5:E,12	Analyte	20000	3.4	144	41861.4	0.034	0.00344			6.582		84
155	155	25FEB2020_MREC_61	5:F,1	Analyte	20000	3.42	141	41356.4	0.034	0.00341			6.392		85
156	156	25FEB2020_MREC_62	5:F,2	Analyte	20000	3.42	212	41628.7	0.051	0.00509			7.684		85
157	157	25FEB2020_MREC_63	5:F,3	Analyte	20000	3.4	186	42079.2	0.044	0.00443			5.965		85
158	158	25FEB2020_MREC_64	5:F,4	Analyte	20000	3.4	76	42686.7	0.018	0.00179			4.148		86
159	159	25FEB2020_MREC_65	5:F,5	Analyte	20000	3.38	93	42514.2	0.022	0.00218			2.811		86
160	160	25FEB2020_MREC_66	5:F,6	Analyte	20000	3.39	218	43250.3	0.05	0.00503			5.255		86
161	161	25FEB2020_MREC_67	5:F,7	Analyte	20000			44087.7							87
162	162	25FEB2020_MREC_68	5:F,8	Analyte	20000	3.38	284	41018.9	0.069	0.00692			7.741		87
163	163	25FEB2020_MREC_69	5:F,9	Analyte	20000	3.38	308	43186.1	0.071	0.00713			9.326		87
164	164	25FEB2020_MREC_70	5:F,10	Analyte	20000	3.4	228	42335.1	0.054	0.00538			8.908		88
165	165	25FEB2020_MREC_71	5:F,11	Analyte	20000	3.4	240	43595.6	0.055	0.0055			8.409		88
166	166	25FEB2020_MREC_72	5:F,12	Analyte	20000	3.39	267	39682.3	0.067	0.00672			6.727		88
167	167	25FEB2020_MREC_73	5:G,1	Analyte	20000	3.38	441	44783.8	0.099	0.00986			18.82		89
168	168	25FEB2020_MREC_74	5:G,2	Analyte	20000	3.38	343	44519.1	0.077	0.0077			11.83		89
169	169	25FEB2020_MREC_75	5:G,3	Analyte	20000	3.38	356	44199.4	0.08	0.00805			12.976		89
170	170	25FEB2020_MREC_76	5:G,4	Analyte	20000	3.4	291	43774.1	0.066	0.00664			8.152		90
171	171	25FEB2020_MREC_77	5:G,5	Analyte	20000	3.39	214	44941.8	0.048	0.00477			6.723		90
172	172	25FEB2020_MREC_78	5:G,6	Analyte	20000	3.39	274	43919	0.062	0.00624			12.446		90
173	173	25FEB2020_MREC_79	5:G,7	Analyte	20000	3.39	317	42960	0.074	0.00738			10.128		91
174	174	25FEB2020_MREC_80	5:G,8	Analyte	20000	3.39	448	43789.1	0.102	0.01023			11.84		91
175	175	25FEB2020_MREC_81	5:G,9	Analyte	20000	3.38	306	42931.7	0.071	0.00713			11.846		91
176	176	25FEB2020_MREC_82	5:G,10	Analyte	20000	3.38	258	43530.8	0.059	0.00593			7.138		92
177	177	25FEB2020_MREC_83	5:G,11	Analyte	20000	3.41	182	42934	0.042	0.00423			7.764		92
178	178	25FEB2020_MREC_84	5:G,12	Analyte	20000	3.39	118	43201.6	0.027	0.00273			6.618		92
179	179	25FEB2020_MREC_85	5:H,1	Analyte	20000	3.39	134	45463	0.029	0.00294			4.678		93
180	180	25FEB2020_MREC_86	5:H,2	Analyte	20000	3.39	109	43523	0.025	0.00251			4.089		93
181	181	25FEB2020_MREC_87	5:H,3	Analyte	20000	3.39	108	43761.3	0.025	0.00247			4.186		93
182	182	25FEB2020_MREC_88	5:H,4	Analyte	20000	3.39	258	45211.2	0.057	0.00572			8.653		94
183	183	25FEB2020_MREC_89	5:H,5	Analyte	20000	3.38	129	45189.3	0.028	0.00285			3.344		94
184	184	25FEB2020_MREC_90	5:H,6	Analyte	20000	3.37	258	45715.7	0.056	0.00565			6.257		94
185	185	25FEB2020_MREC_91	5:H,7	Analyte	20000	3.39	244	44325.2	0.055	0.00551			10.474		95
186	186	25FEB2020_MREC_92	5:H,8	Analyte	20000	3.38	341	44957.4	0.076	0.00759			8.597		95
187	187	25FEB2020_MREC_93	5:H,9	Analyte	20000	3.39	275	45855.5	0.06	0.006			8.082		95
188	188	25FEB2020_MREC_94	5:H,10	Analyte	20000	3.38	323	46020.5	0.07	0.00702			9.949		96
189	189	25FEB2020_MREC_95	5:H,11	Analyte	20000	3.39	157	45322.9	0.035	0.00346			3.845		96
190	190	25FEB2020_MREC_96	5:H,12	Analyte	20000	3.4	136	43671.5	0.031	0.00312			4.977		96
Compound 5: CBG
	#	Name	Vial	Type	Std. Conc	RT	Area	IS Area	Response	Area Ratio	Conc.	%Dev	S/N	%Rec	ID
1	1	25FEB2020_SST1	4:A,2			2.07	60	39120.2	0.015	0.00155			1.39
2	2	25FEB2020_SST2	4:A,2					34906.4
3	3	25FEB2020_SST3	4:A,2					35154
4	4	25FEB2020_SST4	4:A,2			2.24	5	35408.8	0.001	0.00014			0.521
5	5	25FEB2020_SST5	4:A,2			2.13	382	35627.9	0.107	0.01073	0.752		2.179
6	6	25FEB2020_SST6	4:A,2			2.16	304	35507.3	0.086	0.00856	0.203		2.332
7	7	25FEB2020_BLANK_1	4:A,1			2.14	79	91.932	8.582	0.85821	215.217		1.659
8	8	25FEB2020_CS0	4:A,1					15.642
9	9	25FEB2020_CS0_IS	4:A,2			2.23	69	34987.4	0.02	0.00199			2.37
10	10	25FEB2020_CS1	4:A,3	Standard	10	2.14	1675	35098.8	0.477	0.04773	10.114	1.1	34.952	101.135
11	11	25FEB2020_CS2	4:A,4	Standard	50	2.14	7193	37127.3	1.937	0.19374	47.065	-5.9	151.654	94.13
12	12	25FEB2020_CS3	4:A,5	Standard	100	2.14	12895	32801.8	3.931	0.39313	97.523	-2.5	284.749	97.5235
13	13	25FEB2020_CS4	4:A,6	Standard	150	2.14	20479	33110	6.185	0.61852	154.56	3	394.116	103.04
14	14	25FEB2020_CS5	4:A,7	Standard	500	2.14	68481	33331.4	20.546	2.05456	517.967	3.6	1398.21	103.593
15	15	25FEB2020_CS6	4:A,8	Standard	1000	2.14	129731	31965.5	40.585	4.05847	1025.08	2.5	2173.57	102.508
16	16	25FEB2020_CS7	4:A,9	Standard	1500	2.14	182910	31443.2	58.172	5.81715	1470.14	-2	3193.32	98.0093
17	17	25FEB2020_CS8	4:A,10	Standard	2500	2.14	297939	30117.1	98.927	9.89269	2501.51	0.1	4496.99	100.06
18	18	25FEB2020_BLANK_2	4:A,1			2.38	42						1.528
19	19	25FEB2020_FULL_1	4:B,1	Analyte	833.33	2.2	3254	35731.4	0.911	0.09107	21.082	-97.5	54.731	2.52984
20	20	25FEB2020_FULL_2	4:B,2	Analyte	833.33	2.2	3484	30555.1	1.14	0.11402	26.891	-96.8	74.435	3.22698
21	21	25FEB2020_FULL_3	4:B,3	Analyte	833.33	2.2	3842	31353.3	1.226	0.12255	29.05	-96.5	72.594	3.48598
22	22	25FEB2020_FULL_4	4:B,4	Analyte	833.33	2.2	3183	31432.5	1.013	0.10127	23.663	-97.2	49.468	2.83963
23	23	25FEB2020_FULL_5	4:B,5	Analyte	833.33	2.2	3368	32262.5	1.044	0.10439	24.452	-97.1	60.678	2.9343
24	24	25FEB2020_FULL_6	4:B,6	Analyte	833.33	2.2	3261	32591.9	1.001	0.10006	23.357	-97.2	66.963	2.80284
25	25	25FEB2020_FULL_7	4:B,1	Analyte	833.33	2.2	3604	32058.5	1.124	0.11243	26.488	-96.8	74.17	3.17862
26	26	25FEB2020_FULL_8	4:B,2	Analyte	833.33	2.2	3629	31321.1	1.159	0.11587	27.359	-96.7	66.233	3.28311
27	27	25FEB2020_FULL_9	4:B,3	Analyte	833.33	2.2	4458	32021.6	1.392	0.13923	33.27	-96	72.448	3.99246
28	28	25FEB2020_FULL_10	4:B,4	Analyte	833.33	2.2	3488	32172.5	1.084	0.10842	25.474	-96.9	67.642	3.05693
29	29	25FEB2020_FULL_11	4:B,5	Analyte	833.33	2.2	3500	32078	1.091	0.1091	25.646	-96.9	68.277	3.07758
30	30	25FEB2020_FULL_12	4:B,6	Analyte	833.33	2.2	3497	32523.8	1.075	0.10753	25.249	-97	69.296	3.02984
31	31	25FEB2020_FULL_13	4:B,1	Analyte	833.33	2.2	3844	35301.4	1.089	0.10889	25.591	-96.9	72.193	3.07095
32	32	25FEB2020_FULL_14	4:B,2	Analyte	833.33	2.2	3343	33341.8	1.003	0.10026	23.408	-97.2	58.494	2.80903
33	33	25FEB2020_FULL_15	4:B,3	Analyte	833.33	2.2	3908	34627.3	1.129	0.11287	26.599	-96.8	73.565	3.19194
34	34	25FEB2020_FULL_16	4:B,4	Analyte	833.33	2.21	3714	34782.1	1.068	0.10676	25.054	-97	60.996	3.00652
35	35	25FEB2020_FULL_17	4:B,5	Analyte	833.33	2.2	3539	32275.9	1.096	0.10964	25.782	-96.9	58.65	3.09387
36	36	25FEB2020_FULL_18	4:B,6	Analyte	833.33	2.2	3712	33393.2	1.112	0.11116	26.168	-96.9	81.769	3.14012
37	37	25FEB2020_BLANK_3	4:A,1					85.802
38	38	25FEB2020_BROAD_1	4:C,1	Analyte	833.33	2.2	3986	36037.9	1.106	0.11061	26.028	-96.9	92.072	3.12332
39	39	25FEB2020_BROAD_2	4:C,2	Analyte	833.33	2.2	3870	39149.6	0.989	0.09886	23.054	-97.2	70.569	2.76653
40	40	25FEB2020_BROAD_3	4:C,3	Analyte	833.33	2.2	1990	29028.9	0.685	0.06854	15.381	-98.2	42.531	1.84574
41	41	25FEB2020_BROAD_4	4:C,4	Analyte	833.33	2.2	3208	33389.4	0.961	0.09608	22.35	-97.3	56.318	2.68203
42	42	25FEB2020_BROAD_5	4:C,5	Analyte	833.33	2.2	4832	38957.4	1.24	0.12403	29.424	-96.5	81.724	3.53084
43	43	25FEB2020_BROAD_6	4:C,6	Analyte	833.33	2.2	5259	36120.9	1.456	0.14559	34.879	-95.8	101.735	4.18552
44	44	25FEB2020_BROAD_7	4:C,1	Analyte	833.33	2.2	3785	32331.1	1.171	0.11708	27.664	-96.7	67.532	3.31965
45	45	25FEB2020_BROAD_8	4:C,2	Analyte	833.33	2.2	3738	40405.8	0.925	0.09251	21.448	-97.4	68.55	2.57375
46	46	25FEB2020_BROAD_9	4:C,3	Analyte	833.33	2.2	2636	28729.2	0.917	0.09174	21.253	-97.4	42.197	2.55037
47	47	25FEB2020_BROAD_10	4:C,4	Analyte	833.33	2.2	3318	34834.7	0.952	0.09524	22.138	-97.3	62.398	2.65657
48	48	25FEB2020_BROAD_11	4:C,5	Analyte	833.33	2.2	4600	38623.1	1.191	0.1191	28.175	-96.6	72.696	3.38104
49	49	25FEB2020_BROAD_12	4:C,6	Analyte	833.33	2.2	5628	37316.4	1.508	0.15081	36.199	-95.7	118.085	4.34396
50	50	25FEB2020_BROAD_13	4:C,1	Analyte	833.33	2.2	4361	34240.5	1.274	0.12737	30.268	-96.4	74.277	3.63223
51	51	25FEB2020_BROAD_14	4:C,2	Analyte	833.33	2.2	4301	40105	1.073	0.10725	25.178	-97	82.171	3.02139
52	52	25FEB2020_BROAD_15	4:C,3	Analyte	833.33	2.2	2383	29207.9	0.816	0.08159	18.684	-97.8	42.388	2.24205
53	53	25FEB2020_BROAD_16	4:C,4	Analyte	833.33	2.2	3321	33439.2	0.993	0.09931	23.167	-97.2	76.478	2.77999
54	54	25FEB2020_BROAD_17	4:C,5	Analyte	833.33	2.2	4383	39700.6	1.104	0.11041	25.976	-96.9	76.659	3.11718
55	55	25FEB2020_BROAD_18	4:C,6	Analyte	833.33	2.2	4470	37335.3	1.197	0.11973	28.336	-96.6	102.772	3.40037
56	56	25FEB2020_BLANK_4	4:A,1			2.2	63	13.844	45.706	4.57064	1154.69		1.566
57	57	25FEB2020_ISOLATE_1	4:D,1	Analyte	833.33	2.2	2756	37061.1	0.744	0.07437	16.856	-98	56.538	2.02272
58	58	25FEB2020_ISOLATE_2	4:D,2	Analyte	833.33	2.2	1965	34553.8	0.569	0.05688	12.429	-98.5	42.747	1.49151
59	59	25FEB2020_ISOLATE_3	4:D,3	Analyte	833.33	2.2	2990	35936.7	0.832	0.08319	19.089	-97.7	58.774	2.29065
60	60	25FEB2020_ISOLATE_4	4:D,4	Analyte	833.33	2.2	3085	35182	0.877	0.08768	20.225	-97.6	68.835	2.427
61	61	25FEB2020_ISOLATE_5	4:D,5	Analyte	833.33	2.2	3515	35229.1	0.998	0.09978	23.287	-97.2	87.688	2.7944
62	62	25FEB2020_ISOLATE_6	4:D,6	Analyte	833.33	2.2	3114	34184.8	0.911	0.09108	21.085	-97.5	61.216	2.53021
63	63	25FEB2020_ISOLATE_7	4:D,1	Analyte	833.33	2.2	2984	34573.6	0.863	0.08632	19.88	-97.6	62.739	2.38562
64	64	25FEB2020_ISOLATE_8	4:D,2	Analyte	833.33	2.2	2428	35242.1	0.689	0.06889	15.469	-98.1	51.177	1.85627
65	65	25FEB2020_ISOLATE_9	4:D,3	Analyte	833.33	2.2	2848	36390.4	0.783	0.07827	17.844	-97.9	54.933	2.14131
66	66	25FEB2020_ISOLATE_10	4:D,4	Analyte	833.33	2.2	2952	35964.6	0.821	0.08209	18.81	-97.7	62.893	2.25716
67	67	25FEB2020_ISOLATE_11	4:D,5	Analyte	833.33	2.21	3411	35649.4	0.957	0.09569	22.252	-97.3	62.198	2.67025
68	68	25FEB2020_ISOLATE_12	4:D,6	Analyte	833.33	2.2	2425	34923.9	0.694	0.06943	15.606	-98.1	51.251	1.87269
69	69	25FEB2020_ISOLATE_13	4:D,1	Analyte	833.33	2.21	2651	35022	0.757	0.07569	17.191	-97.9	55.155	2.06289
70	70	25FEB2020_ISOLATE_14	4:D,2	Analyte	833.33	2.2	2148	35445.4	0.606	0.06059	13.37	-98.4	49.587	1.60442
71	71	25FEB2020_ISOLATE_15	4:D,3	Analyte	833.33	2.2	3023	36676.6	0.824	0.08241	18.892	-97.7	61.741	2.26703
72	72	25FEB2020_ISOLATE_16	4:D,4	Analyte	833.33	2.2	2950	36808.2	0.801	0.08014	18.316	-97.8	53.347	2.19793
73	73	25FEB2020_ISOLATE_17	4:D,5	Analyte	833.33	2.06	33	35631	0.009	0.00092			1.495
74	74	25FEB2020_ISOLATE_18	4:D,6	Analyte	833.33	2.2	3090	34045.9	0.908	0.09077	21.006	-97.5	52.076	2.52074
75	75	25FEB2020_BLANK_5	4:A,1			2.25	148						2.237
76	76	25FEB2020_iv_1	4:E,1	Analyte	125	2.2	318	38094	0.083	0.00834	0.147	-99.9	8.752	0.117653
77	77	25FEB2020_iv_2	4:E,2	Analyte	125	2.21	492	39882.9	0.123	0.01232	1.155	-99.1	7.279	0.923791
78	78	25FEB2020_iv_3	4:E,3	Analyte	125	2.2	616	38852.2	0.159	0.01586	2.049	-98.4	8.125	1.63929
79	79	25FEB2020_iv_4	4:E,4	Analyte	125	2.2	332	39629.3	0.084	0.00838	0.157	-99.9	7.163	0.125404
80	80	25FEB2020_iv_5	4:E,5	Analyte	125	2.2	308	39376.3	0.078	0.00782	0.015	-100	6.774	0.0117
81	81	25FEB2020_iv_6	4:E,6	Analyte	125	2.21	308	40043.2	0.077	0.0077			5.946
82	82	25FEB2020_iv_7	4:E,1	Analyte	125	2.2	289	39825.6	0.073	0.00726			6.736
83	83	25FEB2020_iv_8	4:E,2	Analyte	125	2.2	571	39376.7	0.145	0.01451	1.708	-98.6	10.02	1.36674
84	84	25FEB2020_iv_9	4:E,3	Analyte	125	2.2	436	40194.8	0.108	0.01084	0.778	-99.4	12.164	0.622492
85	85	25FEB2020_iv_10	4:E,4	Analyte	125	2.21	444	39251.3	0.113	0.01131	0.898	-99.3	7.195	0.718629
86	86	25FEB2020_iv_11	4:E,5	Analyte	125	2.21	336	40687.5	0.083	0.00825	0.125	-99.9	6.58	0.099961
87	87	25FEB2020_iv_12	4:E,6	Analyte	125	2.2	408	40128.7	0.102	0.01016	0.607	-99.5	4.391	0.485937
88	88	25FEB2020_iv_13	4:E,1	Analyte	125	2.2	559	40285.4	0.139	0.01386	1.544	-98.8	9.797	1.23555
89	89	25FEB2020_iv_14	4:E,2	Analyte	125	2.21	365	40654	0.09	0.00897	0.307	-99.8	7.114	0.24525
90	90	25FEB2020_iv_15	4:E,3	Analyte	125	2.2	383	41127	0.093	0.00931	0.392	-99.7	10.267	0.313559
91	91	25FEB2020_iv_16	4:E,4	Analyte	125	2.21	522	39961.7	0.131	0.01305	1.339	-98.9	10.96	1.07122
92	92	25FEB2020_iv_17	4:E,5	Analyte	125	2.2	304	39384.2	0.077	0.00772			6.115
93	93	25FEB2020_iv_18	4:E,6	Analyte	125	2.21	421	42054.6	0.1	0.01	0.568	-99.5	8.964	0.454336
94	94	25FEB2020_BLANK_6	4:A,1			2.07	261	15.126	172.422	17.2422	4361.4		2.738
95	95	25FEB2020_MREC_1	5:A,1	Analyte	20000	2.15	1541	39842.2	0.387	0.03868	7.825	-100	28.072	0.039123	65
96	96	25FEB2020_MREC_2	5:A,2	Analyte	20000	2.15	1124	38765.3	0.29	0.02899	5.372	-100	17.882	0.02686	65
97	97	25FEB2020_MREC_3	5:A,3	Analyte	20000	2.15	1508	38692.9	0.39	0.03896	7.896	-100	26.324	0.03948	65
98	98	25FEB2020_MREC_4	5:A,4	Analyte	20000	2.15	1267	38978.4	0.325	0.03249	6.259	-100	22.833	0.031296	66
99	99	25FEB2020_MREC_5	5:A,5	Analyte	20000	2.15	1315	40528.8	0.325	0.03246	6.249	-100	22.62	0.031247	66
100	100	25FEB2020_MREC_6	5:A,6	Analyte	20000	2.14	1389	40420.1	0.344	0.03437	6.734	-100	22.096	0.033671	66
101	101	25FEB2020_MREC_7	5:A,7	Analyte	20000	2.15	1007	40067.3	0.251	0.02514	4.399	-100	20.354	0.021996	67
102	102	25FEB2020_MREC_8	5:A,8	Analyte	20000	2.15	1389	39703.7	0.35	0.035	6.892	-100	19.015	0.034462	67
103	103	25FEB2020_MREC_9	5:A,9	Analyte	20000	2.14	1087	40650	0.267	0.02673	4.801	-100	17.952	0.024007	67
104	104	25FEB2020_MREC_10	5:A,10	Analyte	20000	2.15	1664	40812.8	0.408	0.04077	8.353	-100	26.307	0.041763	68
105	105	25FEB2020_MREC_11	5:A,11	Analyte	20000	2.15	1822	40098.4	0.455	0.04545	9.538	-100	30.66	0.047689	68
106	106	25FEB2020_MREC_12	5:A,12	Analyte	20000	2.15	1656	40825.6	0.406	0.04055	8.299	-100	27.818	0.041493	68
107	107	25FEB2020_MREC_13	5:B,1	Analyte	20000	2.15	549	39766	0.138	0.0138	1.527	-100	7.887	0.007636	69
108	108	25FEB2020_MREC_14	5:B,2	Analyte	20000	2.15	326	39450.8	0.083	0.00827	0.128	-100	6.004	0.00064	69
109	109	25FEB2020_MREC_15	5:B,3	Analyte	20000	2.14	457	39283.8	0.116	0.01164	0.982	-100	6.593	0.004909	69
110	110	25FEB2020_MREC_16	5:B,4	Analyte	20000	2.15	1299	38789.5	0.335	0.03349	6.51	-100	16.372	0.032552	70
111	111	25FEB2020_MREC_17	5:B,5	Analyte	20000	2.14	1406	39290.1	0.358	0.0358	7.095	-100	20.727	0.035475	70
112	112	25FEB2020_MREC_18	5:B,6	Analyte	20000	2.14	1330	38623.2	0.344	0.03444	6.751	-100	16.859	0.033757	70
113	113	25FEB2020_MREC_19	5:B,7	Analyte	20000	2.15	1415	39249.4	0.361	0.03606	7.162	-100	22.862	0.035808	71
114	114	25FEB2020_MREC_20	5:B,8	Analyte	20000	2.15	1290	40205.4	0.321	0.03208	6.153	-100	15.563	0.030767	71
115	115	25FEB2020_MREC_21	5:B,9	Analyte	20000	2.15	1006	39379.2	0.255	0.02554	4.499	-100	13.995	0.022496	71
116	116	25FEB2020_MREC_22	5:B,10	Analyte	20000	2.14	1899	39737.5	0.478	0.04779	10.129	-99.9	33.688	0.050645	72
117	117	25FEB2020_MREC_23	5:B,11	Analyte	20000	2.15	1828	39928.8	0.458	0.04579	9.624	-100	25.951	0.048122	72
118	118	25FEB2020_MREC_24	5:B,12	Analyte	20000	2.15	1983	39886.2	0.497	0.04972	10.619	-99.9	29.527	0.053096	72
119	119	25FEB2020_MREC_25	5:C,1	Analyte	20000	2.15	1141	39305.6	0.29	0.02902	5.381	-100	22.101	0.026903	73
120	120	25FEB2020_MREC_26	5:C,2	Analyte	20000	2.15	1419	40074.2	0.354	0.03542	6.999	-100	21.384	0.034997	73
121	121	25FEB2020_MREC_27	5:C,3	Analyte	20000	2.14	1146	39804.6	0.288	0.0288	5.325	-100	20.628	0.026625	73
122	122	25FEB2020_MREC_28	5:C,4	Analyte	20000	2.15	1653	39902.6	0.414	0.04142	8.518	-100	25.357	0.042591	74
123	123	25FEB2020_MREC_29	5:C,5	Analyte	20000	2.15	1370	39517.8	0.347	0.03466	6.807	-100	17.606	0.034035	74
124	124	25FEB2020_MREC_30	5:C,6	Analyte	20000	2.15	1108	39387.9	0.281	0.02813	5.154	-100	14.674	0.025771	74
125	125	25FEB2020_MREC_31	5:C,7	Analyte	20000	2.15	1074	40075	0.268	0.0268	4.819	-100	16.88	0.024095	75
126	126	25FEB2020_MREC_32	5:C,8	Analyte	20000	2.15	896	39948.8	0.224	0.02244	3.715	-100	15.51	0.018575	75
127	127	25FEB2020_MREC_33	5:C,9	Analyte	20000	2.15	1046	41426	0.253	0.02525	4.427	-100	16.856	0.022134	75
128	128	25FEB2020_MREC_34	5:C,10	Analyte	20000	2.14	1071	39416.7	0.272	0.02718	4.915	-100	13.256	0.024574	76
129	129	25FEB2020_MREC_35	5:C,11	Analyte	20000	2.15	1051	41294.8	0.255	0.02546	4.479	-100	19.238	0.022397	76
130	130	25FEB2020_MREC_36	5:C,12	Analyte	20000	2.15	1089	41384	0.263	0.02632	4.697	-100	14.48	0.023483	76
131	131	25FEB2020_MREC_37	5:D,1	Analyte	20000	2.14	1246	39825.6	0.313	0.0313	5.956	-100	17.222	0.029778	77
132	132	25FEB2020_MREC_38	5:D,2	Analyte	20000	2.14	1273	38827.6	0.328	0.03278	6.332	-100	24.512	0.031659	77
133	133	25FEB2020_MREC_39	5:D,3	Analyte	20000	2.15	1181	39872.5	0.296	0.02963	5.534	-100	15.076	0.027671	77
134	134	25FEB2020_MREC_40	5:D,4	Analyte	20000	2.14	1132	39972.3	0.283	0.02833	5.204	-100	11.771	0.026022	78
135	135	25FEB2020_MREC_41	5:D,5	Analyte	20000	2.15	1163	40926.1	0.284	0.02841	5.225	-100	17.65	0.026126	78
136	136	25FEB2020_MREC_42	5:D,6	Analyte	20000	2.14	1056	40437.6	0.261	0.0261	4.642	-100	14.301	0.023211	78
137	137	25FEB2020_MREC_43	5:D,7	Analyte	20000	2.15	1488	39900	0.373	0.03729	7.474	-100	23.627	0.037369	79
138	138	25FEB2020_MREC_44	5:D,8	Analyte	20000	2.14	1402	40389.1	0.347	0.03471	6.819	-100	27.189	0.034095	79
139	139	25FEB2020_MREC_45	5:D,9	Analyte	20000	2.15	1575	40054.7	0.393	0.03932	7.986	-100	21.511	0.039932	79
140	140	25FEB2020_MREC_46	5:D,10	Analyte	20000	2.15	1478	41571.5	0.355	0.03555	7.032	-100	17.986	0.035161	80
141	141	25FEB2020_MREC_47	5:D,11	Analyte	20000	2.15	1232	41062.4	0.3	0.03002	5.632	-100	16.086	0.028159	80
142	142	25FEB2020_MREC_48	5:D,12	Analyte	20000	2.15	1433	41316.6	0.347	0.03467	6.811	-100	22.097	0.034055	80
143	143	25FEB2020_MREC_49	5:E,1	Analyte	20000	2.15	1161	41652	0.279	0.02786	5.087	-100	15.888	0.025434	81
144	144	25FEB2020_MREC_50	5:E,2	Analyte	20000	2.15	1121	40859.9	0.274	0.02744	4.981	-100	13.087	0.024904	81
145	145	25FEB2020_MREC_51	5:E,3	Analyte	20000	2.14	967	40535.3	0.239	0.02386	4.075	-100	15.836	0.020376	81
146	146	25FEB2020_MREC_52	5:E,4	Analyte	20000	2.2	806	41175	0.196	0.01959	2.993	-100	6.704	0.014964	82
147	147	25FEB2020_MREC_53	5:E,5	Analyte	20000	2.2	1145	41001.6	0.279	0.02793	5.104	-100	7.503	0.025522	82
148	148	25FEB2020_MREC_54	5:E,6	Analyte	20000	2.14	974	42120.5	0.231	0.02313	3.888	-100	9.19	0.019442	82
149	149	25FEB2020_MREC_55	5:E,7	Analyte	20000	2.15	1295	41972.7	0.309	0.03086	5.845	-100	12.141	0.029227	83
150	150	25FEB2020_MREC_56	5:E,8	Analyte	20000	2.14	873	42513.6	0.205	0.02055	3.235	-100	13.993	0.016177	83
151	151	25FEB2020_MREC_57	5:E,9	Analyte	20000	2.14	894	41525.9	0.215	0.02153	3.484	-100	12.604	0.017418	83
152	152	25FEB2020_MREC_58	5:E,10	Analyte	20000	2.14	2032	41049.4	0.495	0.04949	10.561	-99.9	36.781	0.052804	84
153	153	25FEB2020_MREC_59	5:E,11	Analyte	20000	2.15	1783	41973.6	0.425	0.04248	8.786	-100	27.942	0.043932	84
154	154	25FEB2020_MREC_60	5:E,12	Analyte	20000	2.14	1961	41861.4	0.469	0.04685	9.892	-100	35.653	0.049462	84
155	155	25FEB2020_MREC_61	5:F,1	Analyte	20000	2.15	466	41356.4	0.113	0.01128	0.889	-100	6.859	0.004447	85
156	156	25FEB2020_MREC_62	5:F,2	Analyte	20000	2.15	562	41628.7	0.135	0.01351	1.454	-100	8.44	0.00727	85
157	157	25FEB2020_MREC_63	5:F,3	Analyte	20000	2.15	1111	42079.2	0.264	0.0264	4.717	-100	11.913	0.023585	85
158	158	25FEB2020_MREC_64	5:F,4	Analyte	20000	2.14	2132	42686.7	0.499	0.04994	10.675	-99.9	24.594	0.053373	86
159	159	25FEB2020_MREC_65	5:F,5	Analyte	20000	2.14	1926	42514.2	0.453	0.0453	9.499	-100	31.283	0.047496	86
160	160	25FEB2020_MREC_66	5:F,6	Analyte	20000	2.14	2027	43250.3	0.469	0.04686	9.896	-100	39.234	0.049478	86
161	161	25FEB2020_MREC_67	5:F,7	Analyte	20000	2.13	2899	44087.7	0.658	0.06576	14.678	-99.9	45.235	0.073391	87
162	162	25FEB2020_MREC_68	5:F,8	Analyte	20000	2.14	2207	41018.9	0.538	0.05381	11.655	-99.9	38.772	0.058273	87
163	163	25FEB2020_MREC_69	5:F,9	Analyte	20000	2.14	2881	43186.1	0.667	0.06672	14.92	-99.9	35.419	0.074598	87
164	164	25FEB2020_MREC_70	5:F,10	Analyte	20000	2.14	887	42335.1	0.209	0.02094	3.335	-100	10.796	0.016677	88
165	165	25FEB2020_MREC_71	5:F,11	Analyte	20000	2.14	1234	43595.6	0.283	0.0283	5.198	-100	21.113	0.02599	88
166	166	25FEB2020_MREC_72	5:F,12	Analyte	20000	2.13	1237	39682.3	0.312	0.03118	5.927	-100	17.87	0.029635	88
167	167	25FEB2020_MREC_73	5:G,1	Analyte	20000	2.13	1690	44783.8	0.377	0.03773	7.585	-100	24.154	0.037927	89
168	168	25FEB2020_MREC_74	5:G,2	Analyte	20000	2.13	1616	44519.1	0.363	0.0363	7.222	-100	26.434	0.036109	89
169	169	25FEB2020_MREC_75	5:G,3	Analyte	20000	2.13	1483	44199.4	0.335	0.03355	6.525	-100	19.893	0.032627	89
170	170	25FEB2020_MREC_76	5:G,4	Analyte	20000	2.13	1803	43774.1	0.412	0.04119	8.461	-100	26.904	0.042303	90
171	171	25FEB2020_MREC_77	5:G,5	Analyte	20000	2.13	1366	44941.8	0.304	0.03038	5.725	-100	17.895	0.028626	90
172	172	25FEB2020_MREC_78	5:G,6	Analyte	20000	2.13	1314	43919	0.299	0.02992	5.607	-100	23.407	0.028034	90
173	173	25FEB2020_MREC_79	5:G,7	Analyte	20000	2.15	337	42960	0.078	0.00784	0.019	-100	3.582	9.7e-05	91
174	174	25FEB2020_MREC_80	5:G,8	Analyte	20000	2.13	339	43789.1	0.078	0.00775			5.392		91
175	175	25FEB2020_MREC_81	5:G,9	Analyte	20000	2.14	631	42931.7	0.147	0.0147	1.755	-100	7.332	0.008775	91
176	176	25FEB2020_MREC_82	5:G,10	Analyte	20000	2.13	1344	43530.8	0.309	0.03087	5.849	-100	24.631	0.029243	92
177	177	25FEB2020_MREC_83	5:G,11	Analyte	20000	2.14	1810	42934	0.421	0.04215	8.702	-100	22.06	0.043512	92
178	178	25FEB2020_MREC_84	5:G,12	Analyte	20000	2.14	1876	43201.6	0.434	0.04342	9.023	-100	27.666	0.045114	92
179	179	25FEB2020_MREC_85	5:H,1	Analyte	20000	2.15	413	45463	0.091	0.00909	0.337	-100	6.537	0.001683	93
180	180	25FEB2020_MREC_86	5:H,2	Analyte	20000	2.13	599	43523	0.138	0.01377	1.52	-100	8.47	0.007599	93
181	181	25FEB2020_MREC_87	5:H,3	Analyte	20000	2.13	712	43761.3	0.163	0.01626	2.151	-100	10.576	0.010754	93
182	182	25FEB2020_MREC_88	5:H,4	Analyte	20000	2.14	1008	45211.2	0.223	0.02229	3.677	-100	15.699	0.018386	94
183	183	25FEB2020_MREC_89	5:H,5	Analyte	20000	2.13	965	45189.3	0.214	0.02136	3.442	-100	16.583	0.017212	94
184	184	25FEB2020_MREC_90	5:H,6	Analyte	20000	2.14	1482	45715.7	0.324	0.03241	6.239	-100	24.75	0.031195	94
185	185	25FEB2020_MREC_91	5:H,7	Analyte	20000	2.14	1528	44325.2	0.345	0.03448	6.761	-100	20.408	0.033806	95
186	186	25FEB2020_MREC_92	5:H,8	Analyte	20000	2.13	1659	44957.4	0.369	0.0369	7.375	-100	31.776	0.036873	95
187	187	25FEB2020_MREC_93	5:H,9	Analyte	20000	2.13	1508	45855.5	0.329	0.03288	6.357	-100	19.189	0.031783	95
188	188	25FEB2020_MREC_94	5:H,10	Analyte	20000	2.13	1215	46020.5	0.264	0.02641	4.72	-100	25.648	0.023599	96
189	189	25FEB2020_MREC_95	5:H,11	Analyte	20000	2.13	1055	45322.9	0.233	0.02328	3.927	-100	24.844	0.019635	96
190	190	25FEB2020_MREC_96	5:H,12	Analyte	20000	2.14	1471	43671.5	0.337	0.03369	6.561	-100	21.902	0.032803	96
Compound 6: CBN
	#	Name	Vial	Type	Std. Conc	RT	Area	IS Area	Response	Area Ratio	Conc.	%Dev	S/N	%Rec	ID
1	1	25FEB2020_SST1	4:A,2			2.94	185	39120.2	0.047	0.00472			2.483
2	2	25FEB2020_SST2	4:A,2			3.03	2	34906.4	0.001	6e-05			0.462
3	3	25FEB2020_SST3	4:A,2			2.85	48	35154	0.014	0.00137			1.904
4	4	25FEB2020_SST4	4:A,2			2.93	2	35408.8	0	4e-05			0.337
5	5	25FEB2020_SST5	4:A,2			2.91	98	35627.9	0.027	0.00275			2.248
6	6	25FEB2020_SST6	4:A,2			2.85	58	35507.3	0.016	0.00162			1.972
7	7	25FEB2020_BLANK_1	4:A,1			2.85	4	91.932	0.458	0.04578			0.678
8	8	25FEB2020_CS0	4:A,1					15.642
9	9	25FEB2020_CS0_IS	4:A,2			2.91	39	34987.4	0.011	0.00111			1.987
10	10	25FEB2020_CS1	4:A,3	Standard	10	2.89	19857	35098.8	5.657	0.56573	10.007	0.1	483.526	100.075
11	11	25FEB2020_CS2	4:A,4	Standard	50	2.89	87107	37127.3	23.462	2.34618	48.871	-2.3	2303.32	97.7411
12	12	25FEB2020_CS3	4:A,5	Standard	100	2.89	153949	32801.8	46.933	4.69329	100.103	0.1	3275.43	100.103
13	13	25FEB2020_CS4	4:A,6	Standard	150	2.89	242024	33110	73.097	7.30971	157.213	4.8	5760.35	104.809
14	14	25FEB2020_CS5	4:A,7	Standard	500	2.89	793591	33331.4	238.091	23.8091	517.358	3.5	16048.1	103.472
15	15	25FEB2020_CS6	4:A,8	Standard	1000	2.89	1486001	31965.5	464.877	46.4877	1012.38	1.2	33356.1	101.238
16	16	25FEB2020_CS7	4:A,9	Standard	1500	2.89	2114432	31443.2	672.462	67.2462	1465.49	-2.3	29978.4	97.6993
17	17	25FEB2020_CS8	4:A,10	Standard	2500	2.89	3275457	30117.1	1087.57	108.757	2371.59	-5.1	44537.1	94.8634
18	18	25FEB2020_BLANK_2	4:A,1			2.89	353						6.472
19	19	25FEB2020_FULL_1	4:B,1	Analyte	833.33	2.88	2390	35731.4	0.669	0.06689			48.016
20	20	25FEB2020_FULL_2	4:B,2	Analyte	833.33	2.89	1974	30555.1	0.646	0.06461			43.173
21	21	25FEB2020_FULL_3	4:B,3	Analyte	833.33	2.89	2156	31353.3	0.688	0.06877			43.618
22	22	25FEB2020_FULL_4	4:B,4	Analyte	833.33	2.89	2592	31432.5	0.825	0.08247			54.217
23	23	25FEB2020_FULL_5	4:B,5	Analyte	833.33	2.89	2047	32262.5	0.634	0.06343			42.816
24	24	25FEB2020_FULL_6	4:B,6	Analyte	833.33	2.89	2480	32591.9	0.761	0.07611			60.719
25	25	25FEB2020_FULL_7	4:B,1	Analyte	833.33	2.89	2210	32058.5	0.689	0.06893			49.713
26	26	25FEB2020_FULL_8	4:B,2	Analyte	833.33	2.89	2170	31321.1	0.693	0.06927			55.559
27	27	25FEB2020_FULL_9	4:B,3	Analyte	833.33	2.89	2884	32021.6	0.901	0.09006			58.421
28	28	25FEB2020_FULL_10	4:B,4	Analyte	833.33	2.89	2227	32172.5	0.692	0.06921			44.859
29	29	25FEB2020_FULL_11	4:B,5	Analyte	833.33	2.89	2516	32078	0.784	0.07844			61.883
30	30	25FEB2020_FULL_12	4:B,6	Analyte	833.33	2.89	2765	32523.8	0.85	0.08502			61.483
31	31	25FEB2020_FULL_13	4:B,1	Analyte	833.33	2.89	2453	35301.4	0.695	0.06949			39.593
32	32	25FEB2020_FULL_14	4:B,2	Analyte	833.33	2.89	1924	33341.8	0.577	0.05772			42.315
33	33	25FEB2020_FULL_15	4:B,3	Analyte	833.33	2.89	2210	34627.3	0.638	0.06383			50.523
34	34	25FEB2020_FULL_16	4:B,4	Analyte	833.33	2.89	2279	34782.1	0.655	0.06553			53.421
35	35	25FEB2020_FULL_17	4:B,5	Analyte	833.33	2.89	2598	32275.9	0.805	0.0805			52.425
36	36	25FEB2020_FULL_18	4:B,6	Analyte	833.33	2.89	2345	33393.2	0.702	0.07021			52.341
37	37	25FEB2020_BLANK_3	4:A,1			2.92	5	85.802	0.564	0.05642			0.47
38	38	25FEB2020_BROAD_1	4:C,1	Analyte	833.33	2.89	15544	36037.9	4.313	0.43133	7.074	-99.2	350.723	0.848858
39	39	25FEB2020_BROAD_2	4:C,2	Analyte	833.33	2.89	14512	39149.6	3.707	0.37067	5.75	-99.3	337.822	0.689974
40	40	25FEB2020_BROAD_3	4:C,3	Analyte	833.33	2.89	12295	29028.9	4.235	0.42354	6.904	-99.2	263.212	0.828449
41	41	25FEB2020_BROAD_4	4:C,4	Analyte	833.33	2.89	11663	33389.4	3.493	0.34929	5.283	-99.4	267.114	0.633974
42	42	25FEB2020_BROAD_5	4:C,5	Analyte	833.33	2.89	17497	38957.4	4.491	0.44913	7.462	-99.1	436.125	0.89549
43	43	25FEB2020_BROAD_6	4:C,6	Analyte	833.33	2.89	18534	36120.9	5.131	0.51311	8.859	-98.9	406.317	1.06307
44	44	25FEB2020_BROAD_7	4:C,1	Analyte	833.33	2.89	14886	32331.1	4.604	0.46043	7.709	-99.1	304.836	0.925074
45	45	25FEB2020_BROAD_8	4:C,2	Analyte	833.33	2.89	14047	40405.8	3.477	0.34766	5.247	-99.4	400.528	0.629683
46	46	25FEB2020_BROAD_9	4:C,3	Analyte	833.33	2.89	12368	28729.2	4.305	0.4305	7.056	-99.2	278.28	0.846672
47	47	25FEB2020_BROAD_10	4:C,4	Analyte	833.33	2.89	11597	34834.7	3.329	0.33292	4.926	-99.4	285.531	0.591078
48	48	25FEB2020_BROAD_11	4:C,5	Analyte	833.33	2.89	17678	38623.1	4.577	0.45772	7.65	-99.1	447.581	0.917974
49	49	25FEB2020_BROAD_12	4:C,6	Analyte	833.33	2.89	19822	37316.4	5.312	0.53118	9.253	-98.9	511.966	1.11038
50	50	25FEB2020_BROAD_13	4:C,1	Analyte	833.33	2.89	14507	34240.5	4.237	0.42367	6.907	-99.2	330.471	0.828784
51	51	25FEB2020_BROAD_14	4:C,2	Analyte	833.33	2.89	15062	40105	3.756	0.37556	5.856	-99.3	388.326	0.702769
52	52	25FEB2020_BROAD_15	4:C,3	Analyte	833.33	2.89	12836	29207.9	4.395	0.43948	7.252	-99.1	341.261	0.870194
53	53	25FEB2020_BROAD_16	4:C,4	Analyte	833.33	2.89	12132	33439.2	3.628	0.36281	5.578	-99.3	314.925	0.669371
54	54	25FEB2020_BROAD_17	4:C,5	Analyte	833.33	2.89	17784	39700.6	4.479	0.44794	7.436	-99.1	388.15	0.892365
55	55	25FEB2020_BROAD_18	4:C,6	Analyte	833.33	2.89	20179	37335.3	5.405	0.54048	9.456	-98.9	546.491	1.13475
56	56	25FEB2020_BLANK_4	4:A,1			2.87	26	13.844	18.817	1.88168	38.732		1.38
57	57	25FEB2020_ISOLATE_1	4:D,1	Analyte	833.33	2.85	46	37061.1	0.012	0.00125			2.436
58	58	25FEB2020_ISOLATE_2	4:D,2	Analyte	833.33	2.88	282	34553.8	0.082	0.00817			2.158
59	59	25FEB2020_ISOLATE_3	4:D,3	Analyte	833.33	2.98	48	35936.7	0.013	0.00133			2.166
60	60	25FEB2020_ISOLATE_4	4:D,4	Analyte	833.33	2.99	28	35182	0.008	0.00081			1.332
61	61	25FEB2020_ISOLATE_5	4:D,5	Analyte	833.33	2.79	305	35229.1	0.086	0.00865			3.05
62	62	25FEB2020_ISOLATE_6	4:D,6	Analyte	833.33	2.86	274	34184.8	0.08	0.00801			2.342
63	63	25FEB2020_ISOLATE_7	4:D,1	Analyte	833.33	2.87	89	34573.6	0.026	0.00259			1.822
64	64	25FEB2020_ISOLATE_8	4:D,2	Analyte	833.33	2.87	36	35242.1	0.01	0.00101			1.469
65	65	25FEB2020_ISOLATE_9	4:D,3	Analyte	833.33	2.95	147	36390.4	0.04	0.00405			2.068
66	66	25FEB2020_ISOLATE_10	4:D,4	Analyte	833.33	2.91	21	35964.6	0.006	0.00058			1.209
67	67	25FEB2020_ISOLATE_11	4:D,5	Analyte	833.33	2.87	15	35649.4	0.004	0.00041			0.646
68	68	25FEB2020_ISOLATE_12	4:D,6	Analyte	833.33	3	33	34923.9	0.009	0.00094			1.325
69	69	25FEB2020_ISOLATE_13	4:D,1	Analyte	833.33			35022
70	70	25FEB2020_ISOLATE_14	4:D,2	Analyte	833.33			35445.4
71	71	25FEB2020_ISOLATE_15	4:D,3	Analyte	833.33	2.84	40	36676.6	0.011	0.00109			1.942
72	72	25FEB2020_ISOLATE_16	4:D,4	Analyte	833.33	2.91	21	36808.2	0.006	0.00056			1.247
73	73	25FEB2020_ISOLATE_17	4:D,5	Analyte	833.33			35631
74	74	25FEB2020_ISOLATE_18	4:D,6	Analyte	833.33	2.92	32	34045.9	0.01	0.00095			1.708
75	75	25FEB2020_BLANK_5	4:A,1			2.78	259						2.301
76	76	25FEB2020_iv_1	4:E,1	Analyte	125			38094
77	77	25FEB2020_iv_2	4:E,2	Analyte	125	2.93	146	39882.9	0.037	0.00366			2.89
78	78	25FEB2020_iv_3	4:E,3	Analyte	125			38852.2
79	79	25FEB2020_iv_4	4:E,4	Analyte	125			39629.3
80	80	25FEB2020_iv_5	4:E,5	Analyte	125	2.77	323	39376.3	0.082	0.00819			3.316
81	81	25FEB2020_iv_6	4:E,6	Analyte	125			40043.2
82	82	25FEB2020_iv_7	4:E,1	Analyte	125	3.01	267	39825.6	0.067	0.00672			2.709
83	83	25FEB2020_iv_8	4:E,2	Analyte	125	2.88	243	39376.7	0.062	0.00618			2.584
84	84	25FEB2020_iv_9	4:E,3	Analyte	125	2.89	173	40194.8	0.043	0.0043			2.886
85	85	25FEB2020_iv_10	4:E,4	Analyte	125	2.95	4	39251.3	0.001	9e-05			0.422
86	86	25FEB2020_iv_11	4:E,5	Analyte	125	2.89	57	40687.5	0.014	0.0014			1.836
87	87	25FEB2020_iv_12	4:E,6	Analyte	125	2.87	56	40128.7	0.014	0.0014			1.876
88	88	25FEB2020_iv_13	4:E,1	Analyte	125	2.84	200	40285.4	0.05	0.00496			1.966
89	89	25FEB2020_iv_14	4:E,2	Analyte	125	2.96	309	40654	0.076	0.0076			2.574
90	90	25FEB2020_iv_15	4:E,3	Analyte	125	2.84	34	41127	0.008	0.00082			1.284
91	91	25FEB2020_iv_16	4:E,4	Analyte	125	2.92	175	39961.7	0.044	0.00438			2.554
92	92	25FEB2020_iv_17	4:E,5	Analyte	125			39384.2
93	93	25FEB2020_iv_18	4:E,6	Analyte	125	2.92	38	42054.6	0.009	0.00091			1.668
94	94	25FEB2020_BLANK_6	4:A,1			2.88	65	15.126	43.206	4.32057	91.967		2.986
95	95	25FEB2020_MREC_1	5:A,1	Analyte	20000	3.03	27	39842.2	0.007	0.00069			1.538		65
96	96	25FEB2020_MREC_2	5:A,2	Analyte	20000	2.89	78	38765.3	0.02	0.00201			2.833		65
97	97	25FEB2020_MREC_3	5:A,3	Analyte	20000	2.89	487	38692.9	0.126	0.01258			4.618		65
98	98	25FEB2020_MREC_4	5:A,4	Analyte	20000	2.89	670	38978.4	0.172	0.01719			11.044		66
99	99	25FEB2020_MREC_5	5:A,5	Analyte	20000	2.9	274	40528.8	0.068	0.00675			5.409		66
100	100	25FEB2020_MREC_6	5:A,6	Analyte	20000	2.9	717	40420.1	0.177	0.01775			7.807		66
101	101	25FEB2020_MREC_7	5:A,7	Analyte	20000			40067.3							67
102	102	25FEB2020_MREC_8	5:A,8	Analyte	20000	2.88	151	39703.7	0.038	0.00381			2.38		67
103	103	25FEB2020_MREC_9	5:A,9	Analyte	20000	2.88	334	40650	0.082	0.00822			3.829		67
104	104	25FEB2020_MREC_10	5:A,10	Analyte	20000	2.89	248	40812.8	0.061	0.00608			5.062		68
105	105	25FEB2020_MREC_11	5:A,11	Analyte	20000	2.88	28	40098.4	0.007	0.00071			1.607		68
106	106	25FEB2020_MREC_12	5:A,12	Analyte	20000	2.88	188	40825.6	0.046	0.0046			3.685		68
107	107	25FEB2020_MREC_13	5:B,1	Analyte	20000	2.94	292	39766	0.073	0.00734			2.83		69
108	108	25FEB2020_MREC_14	5:B,2	Analyte	20000			39450.8							69
109	109	25FEB2020_MREC_15	5:B,3	Analyte	20000	2.78	73	39283.8	0.019	0.00185			3.005		69
110	110	25FEB2020_MREC_16	5:B,4	Analyte	20000	2.91	245	38789.5	0.063	0.00631			3.358		70
111	111	25FEB2020_MREC_17	5:B,5	Analyte	20000	2.89	268	39290.1	0.068	0.00683			3.448		70
112	112	25FEB2020_MREC_18	5:B,6	Analyte	20000	2.91	311	38623.2	0.081	0.00805			4.92		70
113	113	25FEB2020_MREC_19	5:B,7	Analyte	20000	2.9	516	39249.4	0.132	0.01316			5.489		71
114	114	25FEB2020_MREC_20	5:B,8	Analyte	20000	2.9	750	40205.4	0.186	0.01865			6.89		71
115	115	25FEB2020_MREC_21	5:B,9	Analyte	20000	2.88	178	39379.2	0.045	0.00453			4.362		71
116	116	25FEB2020_MREC_22	5:B,10	Analyte	20000	2.9	623	39737.5	0.157	0.01569			6.813		72
117	117	25FEB2020_MREC_23	5:B,11	Analyte	20000	2.89	97	39928.8	0.024	0.00244			3.254		72
118	118	25FEB2020_MREC_24	5:B,12	Analyte	20000	2.9	373	39886.2	0.094	0.00936			6.5		72
119	119	25FEB2020_MREC_25	5:C,1	Analyte	20000	2.92	265	39305.6	0.067	0.00675			4.756		73
120	120	25FEB2020_MREC_26	5:C,2	Analyte	20000	2.89	437	40074.2	0.109	0.01091			4.322		73
121	121	25FEB2020_MREC_27	5:C,3	Analyte	20000	2.88	5	39804.6	0.001	0.00012			0.374		73
122	122	25FEB2020_MREC_28	5:C,4	Analyte	20000	2.91	664	39902.6	0.166	0.01665			5.592		74
123	123	25FEB2020_MREC_29	5:C,5	Analyte	20000	2.89	261	39517.8	0.066	0.0066			4.221		74
124	124	25FEB2020_MREC_30	5:C,6	Analyte	20000			39387.9							74
125	125	25FEB2020_MREC_31	5:C,7	Analyte	20000	2.89	548	40075	0.137	0.01368			13.3		75
126	126	25FEB2020_MREC_32	5:C,8	Analyte	20000	2.89	102	39948.8	0.025	0.00255			3.161		75
127	127	25FEB2020_MREC_33	5:C,9	Analyte	20000	2.93	4	41426	0.001	0.0001			0.914		75
128	128	25FEB2020_MREC_34	5:C,10	Analyte	20000	2.89	583	39416.7	0.148	0.01478			6.144		76
129	129	25FEB2020_MREC_35	5:C,11	Analyte	20000	2.88	300	41294.8	0.073	0.00727			6.377		76
130	130	25FEB2020_MREC_36	5:C,12	Analyte	20000	2.89	262	41384	0.063	0.00633			5.275		76
131	131	25FEB2020_MREC_37	5:D,1	Analyte	20000			39825.6							77
132	132	25FEB2020_MREC_38	5:D,2	Analyte	20000			38827.6							77
133	133	25FEB2020_MREC_39	5:D,3	Analyte	20000	2.89	22	39872.5	0.005	0.00055			0.747		77
134	134	25FEB2020_MREC_40	5:D,4	Analyte	20000	2.9	616	39972.3	0.154	0.01542			4.811		78
135	135	25FEB2020_MREC_41	5:D,5	Analyte	20000	2.91	148	40926.1	0.036	0.00362			4.085		78
136	136	25FEB2020_MREC_42	5:D,6	Analyte	20000	2.89	139	40437.6	0.034	0.00344			3.708		78
137	137	25FEB2020_MREC_43	5:D,7	Analyte	20000	2.88	112	39900	0.028	0.00282			3.209		79
138	138	25FEB2020_MREC_44	5:D,8	Analyte	20000	2.88	123	40389.1	0.03	0.00303			4.026		79
139	139	25FEB2020_MREC_45	5:D,9	Analyte	20000	2.89	94	40054.7	0.024	0.00235			3.31		79
140	140	25FEB2020_MREC_46	5:D,10	Analyte	20000	2.88	67	41571.5	0.016	0.00161			2.199		80
141	141	25FEB2020_MREC_47	5:D,11	Analyte	20000	2.9	191	41062.4	0.047	0.00465			3.212		80
142	142	25FEB2020_MREC_48	5:D,12	Analyte	20000	2.91	188	41316.6	0.045	0.00454			3.861		80
143	143	25FEB2020_MREC_49	5:E,1	Analyte	20000	2.88	379	41652	0.091	0.0091			2.97		81
144	144	25FEB2020_MREC_50	5:E,2	Analyte	20000	2.88	256	40859.9	0.063	0.00625			3.535		81
145	145	25FEB2020_MREC_51	5:E,3	Analyte	20000	2.91	190	40535.3	0.047	0.00469			3.956		81
146	146	25FEB2020_MREC_52	5:E,4	Analyte	20000	2.91	469	41175	0.114	0.01139			6.107		82
147	147	25FEB2020_MREC_53	5:E,5	Analyte	20000	2.91	481	41001.6	0.117	0.01173			7.898		82
148	148	25FEB2020_MREC_54	5:E,6	Analyte	20000	2.91	472	42120.5	0.112	0.01121			6.079		82
149	149	25FEB2020_MREC_55	5:E,7	Analyte	20000	2.89	286	41972.7	0.068	0.00682			4.197		83
150	150	25FEB2020_MREC_56	5:E,8	Analyte	20000	2.9	273	42513.6	0.064	0.00642			4.181		83
151	151	25FEB2020_MREC_57	5:E,9	Analyte	20000	2.91	218	41525.9	0.052	0.00524			5.135		83
152	152	25FEB2020_MREC_58	5:E,10	Analyte	20000	2.92	317	41049.4	0.077	0.00771			4.372		84
153	153	25FEB2020_MREC_59	5:E,11	Analyte	20000	2.89	149	41973.6	0.036	0.00356			3.462		84
154	154	25FEB2020_MREC_60	5:E,12	Analyte	20000	2.9	70	41861.4	0.017	0.00167			3.431		84
155	155	25FEB2020_MREC_61	5:F,1	Analyte	20000			41356.4							85
156	156	25FEB2020_MREC_62	5:F,2	Analyte	20000	2.89	183	41628.7	0.044	0.0044			3.792		85
157	157	25FEB2020_MREC_63	5:F,3	Analyte	20000	3.01	178	42079.2	0.042	0.00423			2.102		85
158	158	25FEB2020_MREC_64	5:F,4	Analyte	20000	2.87	114	42686.7	0.027	0.00268			3.819		86
159	159	25FEB2020_MREC_65	5:F,5	Analyte	20000	2.81	157	42514.2	0.037	0.00369			2.866		86
160	160	25FEB2020_MREC_66	5:F,6	Analyte	20000	2.88	381	43250.3	0.088	0.00882			2.951		86
161	161	25FEB2020_MREC_67	5:F,7	Analyte	20000	2.87	449	44087.7	0.102	0.01019			8.253		87
162	162	25FEB2020_MREC_68	5:F,8	Analyte	20000	2.88	494	41018.9	0.121	0.01206			12.617		87
163	163	25FEB2020_MREC_69	5:F,9	Analyte	20000	2.87	462	43186.1	0.107	0.0107			8.103		87
164	164	25FEB2020_MREC_70	5:F,10	Analyte	20000	2.87	279	42335.1	0.066	0.00659			8.765		88
165	165	25FEB2020_MREC_71	5:F,11	Analyte	20000	2.88	274	43595.6	0.063	0.00628			8.846		88
166	166	25FEB2020_MREC_72	5:F,12	Analyte	20000	2.88	197	39682.3	0.05	0.00495			4.949		88
167	167	25FEB2020_MREC_73	5:G,1	Analyte	20000	2.87	313	44783.8	0.07	0.00698			8.291		89
168	168	25FEB2020_MREC_74	5:G,2	Analyte	20000	2.87	357	44519.1	0.08	0.00803			8.405		89
169	169	25FEB2020_MREC_75	5:G,3	Analyte	20000	2.88	311	44199.4	0.07	0.00704			5.487		89
170	170	25FEB2020_MREC_76	5:G,4	Analyte	20000	2.87	184	43774.1	0.042	0.00421			5.474		90
171	171	25FEB2020_MREC_77	5:G,5	Analyte	20000	2.87	376	44941.8	0.084	0.00837			6.101		90
172	172	25FEB2020_MREC_78	5:G,6	Analyte	20000	2.87	716	43919	0.163	0.01631			6.719		90
173	173	25FEB2020_MREC_79	5:G,7	Analyte	20000	2.88	660	42960	0.154	0.01536			5.056		91
174	174	25FEB2020_MREC_80	5:G,8	Analyte	20000	2.88	208	43789.1	0.048	0.00475			5.903		91
175	175	25FEB2020_MREC_81	5:G,9	Analyte	20000	2.88	394	42931.7	0.092	0.00917			4.711		91
176	176	25FEB2020_MREC_82	5:G,10	Analyte	20000	2.88	237	43530.8	0.055	0.00545			6.367		92
177	177	25FEB2020_MREC_83	5:G,11	Analyte	20000	2.89	93	42934	0.022	0.00217			3.445		92
178	178	25FEB2020_MREC_84	5:G,12	Analyte	20000	2.87	177	43201.6	0.041	0.00409			4.8		92
179	179	25FEB2020_MREC_85	5:H,1	Analyte	20000	2.89	178	45463	0.039	0.00392			3.388		93
180	180	25FEB2020_MREC_86	5:H,2	Analyte	20000			43523							93
181	181	25FEB2020_MREC_87	5:H,3	Analyte	20000	2.89	55	43761.3	0.013	0.00125			2.019		93
182	182	25FEB2020_MREC_88	5:H,4	Analyte	20000	2.88	223	45211.2	0.049	0.00493			4.64		94
183	183	25FEB2020_MREC_89	5:H,5	Analyte	20000	2.88	321	45189.3	0.071	0.00711			3.432		94
184	184	25FEB2020_MREC_90	5:H,6	Analyte	20000	2.89	176	45715.7	0.039	0.00386			4.93		94
185	185	25FEB2020_MREC_91	5:H,7	Analyte	20000	2.88	180	44325.2	0.041	0.00406			4.238		95
186	186	25FEB2020_MREC_92	5:H,8	Analyte	20000	2.87	254	44957.4	0.056	0.00564			5.758		95
187	187	25FEB2020_MREC_93	5:H,9	Analyte	20000	2.88	283	45855.5	0.062	0.00616			5.835		95
188	188	25FEB2020_MREC_94	5:H,10	Analyte	20000	2.89	8	46020.5	0.002	0.00018			1.059		96
189	189	25FEB2020_MREC_95	5:H,11	Analyte	20000	2.91	278	45322.9	0.061	0.00613			2.916		96
190	190	25FEB2020_MREC_96	5:H,12	Analyte	20000	2.89	299	43671.5	0.068	0.00684			3.487		96
Compound 7: THC8
	#	Name	Vial	Type	Std. Conc	RT	Area	IS Area	Response	Area Ratio	Conc.	%Dev	S/N	%Rec	ID
1	1	25FEB2020_SST1	4:A,2			3.4	70	39120.2	0.018	0.00178			3.119
2	2	25FEB2020_SST2	4:A,2					34906.4
3	3	25FEB2020_SST3	4:A,2					35154
4	4	25FEB2020_SST4	4:A,2					35408.8
5	5	25FEB2020_SST5	4:A,2			3.32	13	35627.9	0.004	0.00035			0.817
6	6	25FEB2020_SST6	4:A,2					35507.3
7	7	25FEB2020_BLANK_1	4:A,1			3.52	2	91.932	0.251	0.02508			0.468
8	8	25FEB2020_CS0	4:A,1			3.46	90	15.642	57.608	5.76077	259.121		2.363
9	9	25FEB2020_CS0_IS	4:A,2			3.34	52	34987.4	0.015	0.00149			2.269
10	10	25FEB2020_CS1	4:A,3	Standard	10	3.37	9300	35098.8	2.65	0.26497	9.982	-0.2	288.249	99.8178
11	11	25FEB2020_CS2	4:A,4	Standard	50	3.37	41976	37127.3	11.306	1.13058	49.222	-1.6	1252.23	98.445
12	12	25FEB2020_CS3	4:A,5	Standard	100	3.38	74113	32801.8	22.594	2.2594	100.395	0.4	2255.87	100.395
13	13	25FEB2020_CS4	4:A,6	Standard	150	3.37	117286	33110	35.423	3.54231	158.552	5.7	2731	105.702
14	14	25FEB2020_CS5	4:A,7	Standard	500	3.38	391186	33331.4	117.363	11.7363	530.006	6	6877.76	106.001
15	15	25FEB2020_CS6	4:A,8	Standard	1000	3.37	713380	31965.5	223.172	22.3172	1009.67	1	9847.78	100.967
16	16	25FEB2020_CS7	4:A,9	Standard	1500	3.38	999654	31443.2	317.924	31.7924	1439.2	-4.1	12118	95.9469
17	17	25FEB2020_CS8	4:A,10	Standard	2500	3.38	1541429	30117.1	511.812	51.1812	2318.15	-7.3	13848.5	92.7259
18	18	25FEB2020_BLANK_2	4:A,1			3.38	529						3.902
19	19	25FEB2020_FULL_1	4:B,1	Analyte	833.33	3.42	595	35731.4	0.167	0.01666			10.094
20	20	25FEB2020_FULL_2	4:B,2	Analyte	833.33	3.41	565	30555.1	0.185	0.01848			12.552
21	21	25FEB2020_FULL_3	4:B,3	Analyte	833.33	3.41	335	31353.3	0.107	0.0107			7.697
22	22	25FEB2020_FULL_4	4:B,4	Analyte	833.33	3.4	723	31432.5	0.23	0.023			9.317
23	23	25FEB2020_FULL_5	4:B,5	Analyte	833.33	3.41	556	32262.5	0.172	0.01725			11.201
24	24	25FEB2020_FULL_6	4:B,6	Analyte	833.33	3.41	911	32591.9	0.28	0.02795			18.722
25	25	25FEB2020_FULL_7	4:B,1	Analyte	833.33	3.41	585	32058.5	0.182	0.01824			11.477
26	26	25FEB2020_FULL_8	4:B,2	Analyte	833.33	3.4	456	31321.1	0.146	0.01456			10.577
27	27	25FEB2020_FULL_9	4:B,3	Analyte	833.33	3.42	521	32021.6	0.163	0.01628			11.328
28	28	25FEB2020_FULL_10	4:B,4	Analyte	833.33			32172.5
29	29	25FEB2020_FULL_11	4:B,5	Analyte	833.33	3.41	537	32078	0.167	0.01673			11.575
30	30	25FEB2020_FULL_12	4:B,6	Analyte	833.33	3.41	653	32523.8	0.201	0.02008			11.332
31	31	25FEB2020_FULL_13	4:B,1	Analyte	833.33	3.41	501	35301.4	0.142	0.0142			11.059
32	32	25FEB2020_FULL_14	4:B,2	Analyte	833.33	3.41	440	33341.8	0.132	0.01318			10.015
33	33	25FEB2020_FULL_15	4:B,3	Analyte	833.33	3.42	426	34627.3	0.123	0.0123			8.429
34	34	25FEB2020_FULL_16	4:B,4	Analyte	833.33	3.41	397	34782.1	0.114	0.01141			9.169
35	35	25FEB2020_FULL_17	4:B,5	Analyte	833.33	3.41	460	32275.9	0.143	0.01427			13.072
36	36	25FEB2020_FULL_18	4:B,6	Analyte	833.33	3.41	634	33393.2	0.19	0.01898			9.573
37	37	25FEB2020_BLANK_3	4:A,1			3.5	20	85.802	2.357	0.23569	8.655		1.15
38	38	25FEB2020_BROAD_1	4:C,1	Analyte	833.33			36037.9
39	39	25FEB2020_BROAD_2	4:C,2	Analyte	833.33	3.42	162	39149.6	0.041	0.00415			5.023
40	40	25FEB2020_BROAD_3	4:C,3	Analyte	833.33	3.42	251	29028.9	0.086	0.00863			6.755
41	41	25FEB2020_BROAD_4	4:C,4	Analyte	833.33			33389.4
42	42	25FEB2020_BROAD_5	4:C,5	Analyte	833.33	3.4	392	38957.4	0.101	0.01007			7.216
43	43	25FEB2020_BROAD_6	4:C,6	Analyte	833.33	3.4	366	36120.9	0.101	0.01013			5.245
44	44	25FEB2020_BROAD_7	4:C,1	Analyte	833.33	3.42	273	32331.1	0.085	0.00845			4.545
45	45	25FEB2020_BROAD_8	4:C,2	Analyte	833.33			40405.8
46	46	25FEB2020_BROAD_9	4:C,3	Analyte	833.33	3.4	374	28729.2	0.13	0.01303			7.052
47	47	25FEB2020_BROAD_10	4:C,4	Analyte	833.33	3.41	290	34834.7	0.083	0.00834			4.461
48	48	25FEB2020_BROAD_11	4:C,5	Analyte	833.33			38623.1
49	49	25FEB2020_BROAD_12	4:C,6	Analyte	833.33	3.42	415	37316.4	0.111	0.01113			3.478
50	50	25FEB2020_BROAD_13	4:C,1	Analyte	833.33	3.41	48	34240.5	0.014	0.00142			1.547
51	51	25FEB2020_BROAD_14	4:C,2	Analyte	833.33	3.41	390	40105	0.097	0.00971			3.762
52	52	25FEB2020_BROAD_15	4:C,3	Analyte	833.33	3.4	66	29207.9	0.023	0.00227			3.041
53	53	25FEB2020_BROAD_16	4:C,4	Analyte	833.33	3.4	57	33439.2	0.017	0.0017			2.313
54	54	25FEB2020_BROAD_17	4:C,5	Analyte	833.33	3.42	114	39700.6	0.029	0.00286			3.822
55	55	25FEB2020_BROAD_18	4:C,6	Analyte	833.33	3.42	486	37335.3	0.13	0.01302			6.127
56	56	25FEB2020_BLANK_4	4:A,1			3.36	32	13.844	22.792	2.27918	101.291		1.509
57	57	25FEB2020_ISOLATE_1	4:D,1	Analyte	833.33	3.44	117	37061.1	0.032	0.00316			2.158
58	58	25FEB2020_ISOLATE_2	4:D,2	Analyte	833.33			34553.8
59	59	25FEB2020_ISOLATE_3	4:D,3	Analyte	833.33	3.42	258	35936.7	0.072	0.00719			3.185
60	60	25FEB2020_ISOLATE_4	4:D,4	Analyte	833.33	3.33	58	35182	0.016	0.00164			1.732
61	61	25FEB2020_ISOLATE_5	4:D,5	Analyte	833.33			35229.1
62	62	25FEB2020_ISOLATE_6	4:D,6	Analyte	833.33	3.33	143	34184.8	0.042	0.00418			2.609
63	63	25FEB2020_ISOLATE_7	4:D,1	Analyte	833.33	3.41	82	34573.6	0.024	0.00236			1.36
64	64	25FEB2020_ISOLATE_8	4:D,2	Analyte	833.33	3.35	117	35242.1	0.033	0.00332			2.027
65	65	25FEB2020_ISOLATE_9	4:D,3	Analyte	833.33	3.42	191	36390.4	0.052	0.00524			3.865
66	66	25FEB2020_ISOLATE_10	4:D,4	Analyte	833.33			35964.6
67	67	25FEB2020_ISOLATE_11	4:D,5	Analyte	833.33	3.43	207	35649.4	0.058	0.0058			2.827
68	68	25FEB2020_ISOLATE_12	4:D,6	Analyte	833.33			34923.9
69	69	25FEB2020_ISOLATE_13	4:D,1	Analyte	833.33	3.49	20	35022	0.006	0.00058			1.195
70	70	25FEB2020_ISOLATE_14	4:D,2	Analyte	833.33	3.48	180	35445.4	0.051	0.00507			3.34
71	71	25FEB2020_ISOLATE_15	4:D,3	Analyte	833.33	3.51	81	36676.6	0.022	0.0022			3.124
72	72	25FEB2020_ISOLATE_16	4:D,4	Analyte	833.33			36808.2
73	73	25FEB2020_ISOLATE_17	4:D,5	Analyte	833.33			35631
74	74	25FEB2020_ISOLATE_18	4:D,6	Analyte	833.33			34045.9
75	75	25FEB2020_BLANK_5	4:A,1
76	76	25FEB2020_iv_1	4:E,1	Analyte	125	3.44	65	38094	0.017	0.0017			2.768
77	77	25FEB2020_iv_2	4:E,2	Analyte	125	3.41	96	39882.9	0.024	0.00242			2.981
78	78	25FEB2020_iv_3	4:E,3	Analyte	125			38852.2
79	79	25FEB2020_iv_4	4:E,4	Analyte	125			39629.3
80	80	25FEB2020_iv_5	4:E,5	Analyte	125	3.48	36	39376.3	0.009	0.00092			1.721
81	81	25FEB2020_iv_6	4:E,6	Analyte	125			40043.2
82	82	25FEB2020_iv_7	4:E,1	Analyte	125	3.41	14	39825.6	0.004	0.00036			1.186
83	83	25FEB2020_iv_8	4:E,2	Analyte	125	3.35	75	39376.7	0.019	0.00189			2.01
84	84	25FEB2020_iv_9	4:E,3	Analyte	125			40194.8
85	85	25FEB2020_iv_10	4:E,4	Analyte	125	3.4	4	39251.3	0.001	0.0001			0.724
86	86	25FEB2020_iv_11	4:E,5	Analyte	125	3.43	213	40687.5	0.052	0.00525			2.939
87	87	25FEB2020_iv_12	4:E,6	Analyte	125	3.48	6	40128.7	0.001	0.00014			0.679
88	88	25FEB2020_iv_13	4:E,1	Analyte	125	3.46	30	40285.4	0.008	0.00075			2.584
89	89	25FEB2020_iv_14	4:E,2	Analyte	125	3.41	92	40654	0.023	0.00226			1.892
90	90	25FEB2020_iv_15	4:E,3	Analyte	125			41127
91	91	25FEB2020_iv_16	4:E,4	Analyte	125			39961.7
92	92	25FEB2020_iv_17	4:E,5	Analyte	125	3.37	43	39384.2	0.011	0.00109			2.378
93	93	25FEB2020_iv_18	4:E,6	Analyte	125	3.4	18	42054.6	0.004	0.00043			1.202
94	94	25FEB2020_BLANK_6	4:A,1			3.33	174	15.126	115.191	11.5191	520.161		1.727
95	95	25FEB2020_MREC_1	5:A,1	Analyte	20000			39842.2							65
96	96	25FEB2020_MREC_2	5:A,2	Analyte	20000			38765.3							65
97	97	25FEB2020_MREC_3	5:A,3	Analyte	20000			38692.9							65
98	98	25FEB2020_MREC_4	5:A,4	Analyte	20000			38978.4							66
99	99	25FEB2020_MREC_5	5:A,5	Analyte	20000			40528.8							66
100	100	25FEB2020_MREC_6	5:A,6	Analyte	20000			40420.1							66
101	101	25FEB2020_MREC_7	5:A,7	Analyte	20000			40067.3							67
102	102	25FEB2020_MREC_8	5:A,8	Analyte	20000			39703.7							67
103	103	25FEB2020_MREC_9	5:A,9	Analyte	20000			40650							67
104	104	25FEB2020_MREC_10	5:A,10	Analyte	20000			40812.8							68
105	105	25FEB2020_MREC_11	5:A,11	Analyte	20000			40098.4							68
106	106	25FEB2020_MREC_12	5:A,12	Analyte	20000			40825.6							68
107	107	25FEB2020_MREC_13	5:B,1	Analyte	20000			39766							69
108	108	25FEB2020_MREC_14	5:B,2	Analyte	20000			39450.8							69
109	109	25FEB2020_MREC_15	5:B,3	Analyte	20000			39283.8							69
110	110	25FEB2020_MREC_16	5:B,4	Analyte	20000			38789.5							70
111	111	25FEB2020_MREC_17	5:B,5	Analyte	20000			39290.1							70
112	112	25FEB2020_MREC_18	5:B,6	Analyte	20000			38623.2							70
113	113	25FEB2020_MREC_19	5:B,7	Analyte	20000			39249.4							71
114	114	25FEB2020_MREC_20	5:B,8	Analyte	20000			40205.4							71
115	115	25FEB2020_MREC_21	5:B,9	Analyte	20000			39379.2							71
116	116	25FEB2020_MREC_22	5:B,10	Analyte	20000			39737.5							72
117	117	25FEB2020_MREC_23	5:B,11	Analyte	20000			39928.8							72
118	118	25FEB2020_MREC_24	5:B,12	Analyte	20000			39886.2							72
119	119	25FEB2020_MREC_25	5:C,1	Analyte	20000			39305.6							73
120	120	25FEB2020_MREC_26	5:C,2	Analyte	20000			40074.2							73
121	121	25FEB2020_MREC_27	5:C,3	Analyte	20000			39804.6							73
122	122	25FEB2020_MREC_28	5:C,4	Analyte	20000			39902.6							74
123	123	25FEB2020_MREC_29	5:C,5	Analyte	20000			39517.8							74
124	124	25FEB2020_MREC_30	5:C,6	Analyte	20000			39387.9							74
125	125	25FEB2020_MREC_31	5:C,7	Analyte	20000			40075							75
126	126	25FEB2020_MREC_32	5:C,8	Analyte	20000			39948.8							75
127	127	25FEB2020_MREC_33	5:C,9	Analyte	20000			41426							75
128	128	25FEB2020_MREC_34	5:C,10	Analyte	20000			39416.7							76
129	129	25FEB2020_MREC_35	5:C,11	Analyte	20000			41294.8							76
130	130	25FEB2020_MREC_36	5:C,12	Analyte	20000			41384							76
131	131	25FEB2020_MREC_37	5:D,1	Analyte	20000			39825.6							77
132	132	25FEB2020_MREC_38	5:D,2	Analyte	20000			38827.6							77
133	133	25FEB2020_MREC_39	5:D,3	Analyte	20000			39872.5							77
134	134	25FEB2020_MREC_40	5:D,4	Analyte	20000			39972.3							78
135	135	25FEB2020_MREC_41	5:D,5	Analyte	20000			40926.1							78
136	136	25FEB2020_MREC_42	5:D,6	Analyte	20000			40437.6							78
137	137	25FEB2020_MREC_43	5:D,7	Analyte	20000			39900							79
138	138	25FEB2020_MREC_44	5:D,8	Analyte	20000			40389.1							79
139	139	25FEB2020_MREC_45	5:D,9	Analyte	20000			40054.7							79
140	140	25FEB2020_MREC_46	5:D,10	Analyte	20000			41571.5							80
141	141	25FEB2020_MREC_47	5:D,11	Analyte	20000			41062.4							80
142	142	25FEB2020_MREC_48	5:D,12	Analyte	20000			41316.6							80
143	143	25FEB2020_MREC_49	5:E,1	Analyte	20000			41652							81
144	144	25FEB2020_MREC_50	5:E,2	Analyte	20000			40859.9							81
145	145	25FEB2020_MREC_51	5:E,3	Analyte	20000			40535.3							81
146	146	25FEB2020_MREC_52	5:E,4	Analyte	20000			41175							82
147	147	25FEB2020_MREC_53	5:E,5	Analyte	20000	3.42	119	41001.6	0.029	0.00289			3.006		82
148	148	25FEB2020_MREC_54	5:E,6	Analyte	20000			42120.5							82
149	149	25FEB2020_MREC_55	5:E,7	Analyte	20000			41972.7							83
150	150	25FEB2020_MREC_56	5:E,8	Analyte	20000			42513.6							83
151	151	25FEB2020_MREC_57	5:E,9	Analyte	20000			41525.9							83
152	152	25FEB2020_MREC_58	5:E,10	Analyte	20000			41049.4							84
153	153	25FEB2020_MREC_59	5:E,11	Analyte	20000			41973.6							84
154	154	25FEB2020_MREC_60	5:E,12	Analyte	20000			41861.4							84
155	155	25FEB2020_MREC_61	5:F,1	Analyte	20000			41356.4							85
156	156	25FEB2020_MREC_62	5:F,2	Analyte	20000			41628.7							85
157	157	25FEB2020_MREC_63	5:F,3	Analyte	20000			42079.2							85
158	158	25FEB2020_MREC_64	5:F,4	Analyte	20000			42686.7							86
159	159	25FEB2020_MREC_65	5:F,5	Analyte	20000			42514.2							86
160	160	25FEB2020_MREC_66	5:F,6	Analyte	20000			43250.3							86
161	161	25FEB2020_MREC_67	5:F,7	Analyte	20000			44087.7							87
162	162	25FEB2020_MREC_68	5:F,8	Analyte	20000			41018.9							87
163	163	25FEB2020_MREC_69	5:F,9	Analyte	20000			43186.1							87
164	164	25FEB2020_MREC_70	5:F,10	Analyte	20000			42335.1							88
165	165	25FEB2020_MREC_71	5:F,11	Analyte	20000			43595.6							88
166	166	25FEB2020_MREC_72	5:F,12	Analyte	20000			39682.3							88
167	167	25FEB2020_MREC_73	5:G,1	Analyte	20000			44783.8							89
168	168	25FEB2020_MREC_74	5:G,2	Analyte	20000			44519.1							89
169	169	25FEB2020_MREC_75	5:G,3	Analyte	20000			44199.4							89
170	170	25FEB2020_MREC_76	5:G,4	Analyte	20000			43774.1							90
171	171	25FEB2020_MREC_77	5:G,5	Analyte	20000			44941.8							90
172	172	25FEB2020_MREC_78	5:G,6	Analyte	20000			43919							90
173	173	25FEB2020_MREC_79	5:G,7	Analyte	20000			42960							91
174	174	25FEB2020_MREC_80	5:G,8	Analyte	20000			43789.1							91
175	175	25FEB2020_MREC_81	5:G,9	Analyte	20000			42931.7							91
176	176	25FEB2020_MREC_82	5:G,10	Analyte	20000			43530.8							92
177	177	25FEB2020_MREC_83	5:G,11	Analyte	20000	3.43	88	42934	0.02	0.00204			2.391		92
178	178	25FEB2020_MREC_84	5:G,12	Analyte	20000			43201.6							92
179	179	25FEB2020_MREC_85	5:H,1	Analyte	20000			45463							93
180	180	25FEB2020_MREC_86	5:H,2	Analyte	20000			43523							93
181	181	25FEB2020_MREC_87	5:H,3	Analyte	20000			43761.3							93
182	182	25FEB2020_MREC_88	5:H,4	Analyte	20000			45211.2							94
183	183	25FEB2020_MREC_89	5:H,5	Analyte	20000			45189.3							94
184	184	25FEB2020_MREC_90	5:H,6	Analyte	20000			45715.7							94
185	185	25FEB2020_MREC_91	5:H,7	Analyte	20000			44325.2							95
186	186	25FEB2020_MREC_92	5:H,8	Analyte	20000			44957.4							95
187	187	25FEB2020_MREC_93	5:H,9	Analyte	20000			45855.5							95
188	188	25FEB2020_MREC_94	5:H,10	Analyte	20000			46020.5							96
189	189	25FEB2020_MREC_95	5:H,11	Analyte	20000			45322.9							96
190	190	25FEB2020_MREC_96	5:H,12	Analyte	20000			43671.5							96
Compound 8: THC9
	#	Name	Vial	Type	Std. Conc	RT	Area	IS Area	Response	Area Ratio	Conc.	%Dev	S/N	%Rec	ID
1	1	25FEB2020_SST1	4:A,2					39120.2
2	2	25FEB2020_SST2	4:A,2			3.24	6	34906.4	0.002	0.00018			0.52
3	3	25FEB2020_SST3	4:A,2			3.21	22	35154	0.006	0.00063			1.298
4	4	25FEB2020_SST4	4:A,2			3.13	3	35408.8	0.001	9e-05			0.568
5	5	25FEB2020_SST5	4:A,2			3.16	34	35627.9	0.01	0.00097			2.272
6	6	25FEB2020_SST6	4:A,2			3.15	10	35507.3	0.003	0.00028			1.755
7	7	25FEB2020_BLANK_1	4:A,1					91.932
8	8	25FEB2020_CS0	4:A,1			3.24	52	15.642	33.064	3.30635	220.426		2.346
9	9	25FEB2020_CS0_IS	4:A,2			3.23	33	34987.4	0.01	0.00095			2.468
10	10	25FEB2020_CS1	4:A,3	Standard	10	3.23	6224	35098.8	1.773	0.17732	10.034	0.3	136.725	100.337
11	11	25FEB2020_CS2	4:A,4	Standard	50	3.23	28122	37127.3	7.574	0.75744	49.04	-1.9	705.46	98.0807
12	12	25FEB2020_CS3	4:A,5	Standard	100	3.23	48991	32801.8	14.936	1.49356	98.536	-1.5	1407.01	98.536
13	13	25FEB2020_CS4	4:A,6	Standard	150	3.23	76333	33110	23.054	2.30544	153.126	2.1	2308.23	102.084
14	14	25FEB2020_CS5	4:A,7	Standard	500	3.23	254673	33331.4	76.406	7.64064	511.856	2.4	4396.34	102.371
15	15	25FEB2020_CS6	4:A,8	Standard	1000	3.23	488538	31965.5	152.833	15.2833	1025.74	2.6	8504.81	102.574
16	16	25FEB2020_CS7	4:A,9	Standard	1500	3.23	693845	31443.2	220.666	22.0666	1481.84	-1.2	10719	98.7894
17	17	25FEB2020_CS8	4:A,10	Standard	2500	3.23	1089586	30117.1	361.783	36.1783	2430.69	-2.8	9127.16	97.2276
18	18	25FEB2020_BLANK_2	4:A,1			3.22	259						2.679
19	19	25FEB2020_FULL_1	4:B,1	Analyte	833.33	3.17	3008	35731.4	0.842	0.08419	3.772	-99.5	29.036	0.452682
20	20	25FEB2020_FULL_2	4:B,2	Analyte	833.33	3.17	2418	30555.1	0.791	0.07913	3.432	-99.6	35.046	0.411804
21	21	25FEB2020_FULL_3	4:B,3	Analyte	833.33	3.18	2507	31353.3	0.8	0.07996	3.488	-99.6	28.952	0.418521
22	22	25FEB2020_FULL_4	4:B,4	Analyte	833.33	3.17	2699	31432.5	0.859	0.08586	3.884	-99.5	26.124	0.466132
23	23	25FEB2020_FULL_5	4:B,5	Analyte	833.33	3.17	2986	32262.5	0.925	0.09255	4.334	-99.5	35.796	0.520068
24	24	25FEB2020_FULL_6	4:B,6	Analyte	833.33	3.17	3054	32591.9	0.937	0.09371	4.412	-99.5	40.063	0.529454
25	25	25FEB2020_FULL_7	4:B,1	Analyte	833.33	3.18	2829	32058.5	0.883	0.08826	4.046	-99.5	34.409	0.485481
26	26	25FEB2020_FULL_8	4:B,2	Analyte	833.33	3.17	2091	31321.1	0.668	0.06677	2.6	-99.7	33.65	0.312057
27	27	25FEB2020_FULL_9	4:B,3	Analyte	833.33	3.17	2271	32021.6	0.709	0.07093	2.881	-99.7	27.822	0.34568
28	28	25FEB2020_FULL_10	4:B,4	Analyte	833.33	3.18	2730	32172.5	0.849	0.08485	3.817	-99.5	40.067	0.45801
29	29	25FEB2020_FULL_11	4:B,5	Analyte	833.33	3.17	2724	32078	0.849	0.08491	3.82	-99.5	40.032	0.458443
30	30	25FEB2020_FULL_12	4:B,6	Analyte	833.33	3.17	3301	32523.8	1.015	0.10151	4.936	-99.4	38.037	0.592363
31	31	25FEB2020_FULL_13	4:B,1	Analyte	833.33	3.18	2826	35301.4	0.801	0.08006	3.494	-99.6	31.843	0.419299
32	32	25FEB2020_FULL_14	4:B,2	Analyte	833.33	3.17	2313	33341.8	0.694	0.06937	2.775	-99.7	31.95	0.333036
33	33	25FEB2020_FULL_15	4:B,3	Analyte	833.33	3.19	3312	34627.3	0.956	0.09565	4.542	-99.5	32.98	0.545089
34	34	25FEB2020_FULL_16	4:B,4	Analyte	833.33	3.17	2621	34782.1	0.753	0.07534	3.177	-99.6	33.876	0.381282
35	35	25FEB2020_FULL_17	4:B,5	Analyte	833.33	3.17	2731	32275.9	0.846	0.08461	3.801	-99.5	37.587	0.456067
36	36	25FEB2020_FULL_18	4:B,6	Analyte	833.33	3.17	3142	33393.2	0.941	0.09409	4.438	-99.5	48.955	0.532522
37	37	25FEB2020_BLANK_3	4:A,1					85.802
38	38	25FEB2020_BROAD_1	4:C,1	Analyte	833.33	3.22	12	36037.9	0.003	0.00033			0.671
39	39	25FEB2020_BROAD_2	4:C,2	Analyte	833.33	3.24	109	39149.6	0.028	0.0028			4.924
40	40	25FEB2020_BROAD_3	4:C,3	Analyte	833.33	3.23	179	29028.9	0.062	0.00618			6.447
41	41	25FEB2020_BROAD_4	4:C,4	Analyte	833.33	3.24	142	33389.4	0.043	0.00426			4.741
42	42	25FEB2020_BROAD_5	4:C,5	Analyte	833.33	3.23	63	38957.4	0.016	0.00163			2.488
43	43	25FEB2020_BROAD_6	4:C,6	Analyte	833.33	3.25	5	36120.9	0.002	0.00015			0.541
44	44	25FEB2020_BROAD_7	4:C,1	Analyte	833.33	3.22	331	32331.1	0.102	0.01024			7.312
45	45	25FEB2020_BROAD_8	4:C,2	Analyte	833.33	3.23	7	40405.8	0.002	0.00018			0.84
46	46	25FEB2020_BROAD_9	4:C,3	Analyte	833.33	3.24	30	28729.2	0.01	0.00105			2.116
47	47	25FEB2020_BROAD_10	4:C,4	Analyte	833.33	3.22	309	34834.7	0.089	0.00887			5.693
48	48	25FEB2020_BROAD_11	4:C,5	Analyte	833.33	3.23	445	38623.1	0.115	0.01153			8.629
49	49	25FEB2020_BROAD_12	4:C,6	Analyte	833.33	3.22	312	37316.4	0.084	0.00836			6.087
50	50	25FEB2020_BROAD_13	4:C,1	Analyte	833.33	3.24	6	34240.5	0.002	0.00016			0.677
51	51	25FEB2020_BROAD_14	4:C,2	Analyte	833.33	3.24	134	40105	0.033	0.00333			4.222
52	52	25FEB2020_BROAD_15	4:C,3	Analyte	833.33	3.24	75	29207.9	0.026	0.00258			2.936
53	53	25FEB2020_BROAD_16	4:C,4	Analyte	833.33	3.22	150	33439.2	0.045	0.00448			5.185
54	54	25FEB2020_BROAD_17	4:C,5	Analyte	833.33	3.23	192	39700.6	0.048	0.00485			5.601
55	55	25FEB2020_BROAD_18	4:C,6	Analyte	833.33	3.22	530	37335.3	0.142	0.01421			9.625
56	56	25FEB2020_BLANK_4	4:A,1			3.21	63	13.844	45.225	4.52246	302.195		2.865
57	57	25FEB2020_ISOLATE_1	4:D,1	Analyte	833.33	3.24	122	37061.1	0.033	0.00328			4.567
58	58	25FEB2020_ISOLATE_2	4:D,2	Analyte	833.33	3.14	14	34553.8	0.004	0.0004			0.738
59	59	25FEB2020_ISOLATE_3	4:D,3	Analyte	833.33	3.24	166	35936.7	0.046	0.00463			3.948
60	60	25FEB2020_ISOLATE_4	4:D,4	Analyte	833.33	3.22	22	35182	0.006	0.00062			1.046
61	61	25FEB2020_ISOLATE_5	4:D,5	Analyte	833.33	3.24	59	35229.1	0.017	0.00168			1.946
62	62	25FEB2020_ISOLATE_6	4:D,6	Analyte	833.33	3.23	131	34184.8	0.038	0.00382			5.326
63	63	25FEB2020_ISOLATE_7	4:D,1	Analyte	833.33	3.25	130	34573.6	0.038	0.00377			3.746
64	64	25FEB2020_ISOLATE_8	4:D,2	Analyte	833.33	3.24	171	35242.1	0.049	0.00486			4.715
65	65	25FEB2020_ISOLATE_9	4:D,3	Analyte	833.33	3.26	204	36390.4	0.056	0.0056			6.096
66	66	25FEB2020_ISOLATE_10	4:D,4	Analyte	833.33	3.23	39	35964.6	0.011	0.00109			2.286
67	67	25FEB2020_ISOLATE_11	4:D,5	Analyte	833.33	3.26	190	35649.4	0.053	0.00534			4.242
68	68	25FEB2020_ISOLATE_12	4:D,6	Analyte	833.33	3.22	142	34923.9	0.041	0.00408			4.137
69	69	25FEB2020_ISOLATE_13	4:D,1	Analyte	833.33	3.23	206	35022	0.059	0.00587			4.34
70	70	25FEB2020_ISOLATE_14	4:D,2	Analyte	833.33			35445.4
71	71	25FEB2020_ISOLATE_15	4:D,3	Analyte	833.33	3.15	73	36676.6	0.02	0.002			3.36
72	72	25FEB2020_ISOLATE_16	4:D,4	Analyte	833.33	3.24	130	36808.2	0.035	0.00353			5.815
73	73	25FEB2020_ISOLATE_17	4:D,5	Analyte	833.33	3.25	179	35631	0.05	0.00503			3.891
74	74	25FEB2020_ISOLATE_18	4:D,6	Analyte	833.33	3.23	175	34045.9	0.051	0.00514			3.236
75	75	25FEB2020_BLANK_5	4:A,1
76	76	25FEB2020_iv_1	4:E,1	Analyte	125	3.22	19	38094	0.005	0.00049			1.254
77	77	25FEB2020_iv_2	4:E,2	Analyte	125	3.28	31	39882.9	0.008	0.00077			1.916
78	78	25FEB2020_iv_3	4:E,3	Analyte	125	3.16	4	38852.2	0.001	9e-05			0.584
79	79	25FEB2020_iv_4	4:E,4	Analyte	125	3.2	19	39629.3	0.005	0.00047			1.238
80	80	25FEB2020_iv_5	4:E,5	Analyte	125			39376.3
81	81	25FEB2020_iv_6	4:E,6	Analyte	125			40043.2
82	82	25FEB2020_iv_7	4:E,1	Analyte	125	3.22	34	39825.6	0.009	0.00085			1.787
83	83	25FEB2020_iv_8	4:E,2	Analyte	125	3.26	32	39376.7	0.008	0.00081			1.842
84	84	25FEB2020_iv_9	4:E,3	Analyte	125	3.29	38	40194.8	0.009	0.00095			1.937
85	85	25FEB2020_iv_10	4:E,4	Analyte	125			39251.3
86	86	25FEB2020_iv_11	4:E,5	Analyte	125	3.15	76	40687.5	0.019	0.00187			2.877
87	87	25FEB2020_iv_12	4:E,6	Analyte	125	3.23	4	40128.7	0.001	9e-05			0.401
88	88	25FEB2020_iv_13	4:E,1	Analyte	125	3.27	22	40285.4	0.006	0.00055			1.443
89	89	25FEB2020_iv_14	4:E,2	Analyte	125	3.23	24	40654	0.006	0.00058			1.468
90	90	25FEB2020_iv_15	4:E,3	Analyte	125			41127
91	91	25FEB2020_iv_16	4:E,4	Analyte	125	3.18	38	39961.7	0.009	0.00095			2.561
92	92	25FEB2020_iv_17	4:E,5	Analyte	125			39384.2
93	93	25FEB2020_iv_18	4:E,6	Analyte	125	3.19	76	42054.6	0.018	0.0018			2.761
94	94	25FEB2020_BLANK_6	4:A,1			3.3	28	15.126	18.671	1.86712	123.653		2.059
95	95	25FEB2020_MREC_1	5:A,1	Analyte	20000	3.24	8298	39842.2	2.083	0.20828	12.115	-99.9	288.39	0.060577	65
96	96	25FEB2020_MREC_2	5:A,2	Analyte	20000	3.24	8457	38765.3	2.181	0.21815	12.779	-99.9	229.219	0.063896	65
97	97	25FEB2020_MREC_3	5:A,3	Analyte	20000	3.23	8075	38692.9	2.087	0.2087	12.144	-99.9	208.526	0.060719	65
98	98	25FEB2020_MREC_4	5:A,4	Analyte	20000	3.24	9383	38978.4	2.407	0.24073	14.298	-99.9	275.838	0.07149	66
99	99	25FEB2020_MREC_5	5:A,5	Analyte	20000	3.24	10448	40528.8	2.578	0.25778	15.444	-99.9	338.906	0.07722	66
100	100	25FEB2020_MREC_6	5:A,6	Analyte	20000	3.24	9822	40420.1	2.43	0.24299	14.449	-99.9	304.266	0.072247	66
101	101	25FEB2020_MREC_7	5:A,7	Analyte	20000	3.24	5677	40067.3	1.417	0.14168	7.638	-100	133.16	0.038189	67
102	102	25FEB2020_MREC_8	5:A,8	Analyte	20000	3.24	7055	39703.7	1.777	0.1777	10.059	-99.9	244.303	0.050297	67
103	103	25FEB2020_MREC_9	5:A,9	Analyte	20000	3.23	6609	40650	1.626	0.16259	9.044	-100	194.912	0.04522	67
104	104	25FEB2020_MREC_10	5:A,10	Analyte	20000	3.23	10834	40812.8	2.655	0.26545	15.96	-99.9	304.071	0.079799	68
105	105	25FEB2020_MREC_11	5:A,11	Analyte	20000	3.24	11985	40098.4	2.989	0.29889	18.208	-99.9	359.041	0.091042	68
106	106	25FEB2020_MREC_12	5:A,12	Analyte	20000	3.24	9595	40825.6	2.35	0.23503	13.914	-99.9	335.659	0.069572	68
107	107	25FEB2020_MREC_13	5:B,1	Analyte	20000	3.24	3523	39766	0.886	0.0886	4.068	-100	117.301	0.020342	69
108	108	25FEB2020_MREC_14	5:B,2	Analyte	20000	3.24	3301	39450.8	0.837	0.08367	3.737	-100	93.835	0.018685	69
109	109	25FEB2020_MREC_15	5:B,3	Analyte	20000	3.24	3278	39283.8	0.835	0.08345	3.722	-100	74.975	0.018612	69
110	110	25FEB2020_MREC_16	5:B,4	Analyte	20000	3.24	6712	38789.5	1.73	0.17303	9.746	-100	173.491	0.048728	70
111	111	25FEB2020_MREC_17	5:B,5	Analyte	20000	3.24	6287	39290.1	1.6	0.16001	8.87	-100	193.269	0.04435	70
112	112	25FEB2020_MREC_18	5:B,6	Analyte	20000	3.23	6192	38623.2	1.603	0.16031	8.89	-100	186.961	0.04445	70
113	113	25FEB2020_MREC_19	5:B,7	Analyte	20000	3.24	8910	39249.4	2.27	0.22702	13.376	-99.9	231.94	0.066878	71
114	114	25FEB2020_MREC_20	5:B,8	Analyte	20000	3.24	7693	40205.4	1.913	0.19135	10.977	-99.9	198.665	0.054886	71
115	115	25FEB2020_MREC_21	5:B,9	Analyte	20000	3.23	7997	39379.2	2.031	0.20308	11.766	-99.9	256.913	0.058829	71
116	116	25FEB2020_MREC_22	5:B,10	Analyte	20000	3.24	10989	39737.5	2.765	0.27655	16.706	-99.9	343.932	0.083529	72
117	117	25FEB2020_MREC_23	5:B,11	Analyte	20000	3.24	10463	39928.8	2.62	0.26204	15.731	-99.9	269.067	0.078653	72
118	118	25FEB2020_MREC_24	5:B,12	Analyte	20000	3.24	11395	39886.2	2.857	0.28569	17.321	-99.9	279.446	0.086604	72
119	119	25FEB2020_MREC_25	5:C,1	Analyte	20000	3.24	5233	39305.6	1.331	0.13313	7.063	-100	170.45	0.035313	73
120	120	25FEB2020_MREC_26	5:C,2	Analyte	20000	3.24	4645	40074.2	1.159	0.11591	5.905	-100	129.16	0.029525	73
121	121	25FEB2020_MREC_27	5:C,3	Analyte	20000	3.24	5244	39804.6	1.317	0.13173	6.969	-100	140.577	0.034844	73
122	122	25FEB2020_MREC_28	5:C,4	Analyte	20000	3.24	16619	39902.6	4.165	0.41649	26.115	-99.9	474.894	0.130576	74
123	123	25FEB2020_MREC_29	5:C,5	Analyte	20000	3.24	12951	39517.8	3.277	0.32772	20.147	-99.9	251.405	0.100734	74
124	124	25FEB2020_MREC_30	5:C,6	Analyte	20000	3.23	9401	39387.9	2.387	0.23868	14.16	-99.9	240.624	0.070798	74
125	125	25FEB2020_MREC_31	5:C,7	Analyte	20000	3.24	8171	40075	2.039	0.20389	11.82	-99.9	223.683	0.059102	75
126	126	25FEB2020_MREC_32	5:C,8	Analyte	20000	3.24	6182	39948.8	1.548	0.15476	8.517	-100	168.295	0.042585	75
127	127	25FEB2020_MREC_33	5:C,9	Analyte	20000	3.24	6923	41426	1.671	0.16711	9.347	-100	199.824	0.046737	75
128	128	25FEB2020_MREC_34	5:C,10	Analyte	20000	3.24	6301	39416.7	1.599	0.15986	8.86	-100	171.122	0.044301	76
129	129	25FEB2020_MREC_35	5:C,11	Analyte	20000	3.24	6894	41294.8	1.669	0.16695	9.337	-100	191.385	0.046683	76
130	130	25FEB2020_MREC_36	5:C,12	Analyte	20000	3.24	6952	41384	1.68	0.168	9.407	-100	176.283	0.047036	76
131	131	25FEB2020_MREC_37	5:D,1	Analyte	20000	3.23	3482	39825.6	0.874	0.08742	3.99	-100	104.339	0.019948	77
132	132	25FEB2020_MREC_38	5:D,2	Analyte	20000	3.24	3532	38827.6	0.91	0.09096	4.227	-100	113.112	0.021137	77
133	133	25FEB2020_MREC_39	5:D,3	Analyte	20000	3.24	3451	39872.5	0.865	0.08654	3.93	-100	123.18	0.019651	77
134	134	25FEB2020_MREC_40	5:D,4	Analyte	20000	3.24	5481	39972.3	1.371	0.13711	7.331	-100	192.02	0.036653	78
135	135	25FEB2020_MREC_41	5:D,5	Analyte	20000	3.24	6285	40926.1	1.536	0.15358	8.438	-100	170.179	0.042189	78
136	136	25FEB2020_MREC_42	5:D,6	Analyte	20000	3.23	6121	40437.6	1.514	0.15136	8.289	-100	157.118	0.041443	78
137	137	25FEB2020_MREC_43	5:D,7	Analyte	20000	3.24	6894	39900	1.728	0.17278	9.728	-100	171.895	0.048642	79
138	138	25FEB2020_MREC_44	5:D,8	Analyte	20000	3.24	8263	40389.1	2.046	0.20458	11.867	-99.9	284.664	0.059335	79
139	139	25FEB2020_MREC_45	5:D,9	Analyte	20000	3.24	8435	40054.7	2.106	0.21059	12.271	-99.9	199.43	0.061354	79
140	140	25FEB2020_MREC_46	5:D,10	Analyte	20000	3.24	6575	41571.5	1.582	0.15817	8.746	-100	149.975	0.04373	80
141	141	25FEB2020_MREC_47	5:D,11	Analyte	20000	3.24	6010	41062.4	1.464	0.14637	7.953	-100	138.958	0.039766	80
142	142	25FEB2020_MREC_48	5:D,12	Analyte	20000	3.24	6765	41316.6	1.637	0.16374	9.121	-100	193.771	0.045606	80
143	143	25FEB2020_MREC_49	5:E,1	Analyte	20000	3.24	5666	41652	1.36	0.13602	7.257	-100	170.405	0.036287	81
144	144	25FEB2020_MREC_50	5:E,2	Analyte	20000	3.24	5554	40859.9	1.359	0.13592	7.25	-100	163.291	0.036251	81
145	145	25FEB2020_MREC_51	5:E,3	Analyte	20000	3.24	5187	40535.3	1.28	0.12795	6.714	-100	134.336	0.033572	81
146	146	25FEB2020_MREC_52	5:E,4	Analyte	20000	3.24	5867	41175	1.425	0.1425	7.693	-100	184.711	0.038463	82
147	147	25FEB2020_MREC_53	5:E,5	Analyte	20000	3.24	6076	41001.6	1.482	0.1482	8.076	-100	202.971	0.04038	82
148	148	25FEB2020_MREC_54	5:E,6	Analyte	20000	3.24	5558	42120.5	1.32	0.13196	6.984	-100	156.272	0.034921	82
149	149	25FEB2020_MREC_55	5:E,7	Analyte	20000	3.24	8260	41972.7	1.968	0.1968	11.344	-99.9	235.741	0.056718	83
150	150	25FEB2020_MREC_56	5:E,8	Analyte	20000	3.24	9743	42513.6	2.292	0.22917	13.52	-99.9	302.599	0.067601	83
151	151	25FEB2020_MREC_57	5:E,9	Analyte	20000	3.24	8959	41525.9	2.157	0.21574	12.618	-99.9	235.771	0.063088	83
152	152	25FEB2020_MREC_58	5:E,10	Analyte	20000	3.24	8738	41049.4	2.129	0.21288	12.425	-99.9	266.517	0.062124	84
153	153	25FEB2020_MREC_59	5:E,11	Analyte	20000	3.24	8064	41973.6	1.921	0.19213	11.03	-99.9	203.743	0.055148	84
154	154	25FEB2020_MREC_60	5:E,12	Analyte	20000	3.24	8888	41861.4	2.123	0.21231	12.387	-99.9	271.657	0.061934	84
155	155	25FEB2020_MREC_61	5:F,1	Analyte	20000	3.24	2562	41356.4	0.619	0.06194	2.276	-100	63.458	0.011381	85
156	156	25FEB2020_MREC_62	5:F,2	Analyte	20000	3.24	3539	41628.7	0.85	0.08501	3.827	-100	105.331	0.019136	85
157	157	25FEB2020_MREC_63	5:F,3	Analyte	20000	3.24	2990	42079.2	0.71	0.07105	2.888	-100	90.627	0.014442	85
158	158	25FEB2020_MREC_64	5:F,4	Analyte	20000	3.23	4987	42686.7	1.168	0.11683	5.966	-100	141.488	0.029832	86
159	159	25FEB2020_MREC_65	5:F,5	Analyte	20000	3.22	5727	42514.2	1.347	0.1347	7.169	-100	141.091	0.035843	86
160	160	25FEB2020_MREC_66	5:F,6	Analyte	20000	3.21	5682	43250.3	1.314	0.13137	6.945	-100	124.342	0.034723	86
161	161	25FEB2020_MREC_67	5:F,7	Analyte	20000	3.22	15962	44087.7	3.621	0.36205	22.455	-99.9	391.619	0.112276	87
162	162	25FEB2020_MREC_68	5:F,8	Analyte	20000	3.22	13010	41018.9	3.172	0.31717	19.437	-99.9	318.847	0.097186	87
163	163	25FEB2020_MREC_69	5:F,9	Analyte	20000	3.22	14430	43186.1	3.341	0.33413	20.578	-99.9	372.836	0.102889	87
164	164	25FEB2020_MREC_70	5:F,10	Analyte	20000	3.22	3845	42335.1	0.908	0.09082	4.218	-100	105.382	0.021089	88
165	165	25FEB2020_MREC_71	5:F,11	Analyte	20000	3.22	3983	43595.6	0.914	0.09136	4.254	-100	84.31	0.021272	88
166	166	25FEB2020_MREC_72	5:F,12	Analyte	20000	3.22	3746	39682.3	0.944	0.0944	4.459	-100	112.526	0.022293	88
167	167	25FEB2020_MREC_73	5:G,1	Analyte	20000	3.22	11400	44783.8	2.546	0.25457	15.228	-99.9	260.681	0.076139	89
168	168	25FEB2020_MREC_74	5:G,2	Analyte	20000	3.22	9823	44519.1	2.206	0.22064	12.947	-99.9	235.86	0.064734	89
169	169	25FEB2020_MREC_75	5:G,3	Analyte	20000	3.22	10308	44199.4	2.332	0.23321	13.792	-99.9	261.955	0.06896	89
170	170	25FEB2020_MREC_76	5:G,4	Analyte	20000	3.22	7076	43774.1	1.617	0.16166	8.981	-100	231.158	0.044904	90
171	171	25FEB2020_MREC_77	5:G,5	Analyte	20000	3.22	6822	44941.8	1.518	0.15181	8.318	-100	174.865	0.041592	90
172	172	25FEB2020_MREC_78	5:G,6	Analyte	20000	3.22	7884	43919	1.795	0.17951	10.181	-99.9	228.257	0.050906	90
173	173	25FEB2020_MREC_79	5:G,7	Analyte	20000	3.21	3280	42960	0.764	0.07636	3.245	-100	88.708	0.016226	91
174	174	25FEB2020_MREC_80	5:G,8	Analyte	20000	3.22	3426	43789.1	0.782	0.07824	3.372	-100	80.421	0.01686	91
175	175	25FEB2020_MREC_81	5:G,9	Analyte	20000	3.22	3257	42931.7	0.759	0.07586	3.212	-100	92.312	0.016061	91
176	176	25FEB2020_MREC_82	5:G,10	Analyte	20000	3.22	7495	43530.8	1.722	0.17217	9.687	-100	161.15	0.048437	92
177	177	25FEB2020_MREC_83	5:G,11	Analyte	20000	3.22	7167	42934	1.669	0.16694	9.336	-100	169.067	0.046681	92
178	178	25FEB2020_MREC_84	5:G,12	Analyte	20000	3.22	8951	43201.6	2.072	0.2072	12.043	-99.9	224.589	0.060214	92
179	179	25FEB2020_MREC_85	5:H,1	Analyte	20000	3.22	4065	45463	0.894	0.08941	4.123	-100	110.863	0.020616	93
180	180	25FEB2020_MREC_86	5:H,2	Analyte	20000	3.22	3704	43523	0.851	0.08511	3.834	-100	99.936	0.019169	93
181	181	25FEB2020_MREC_87	5:H,3	Analyte	20000	3.22	4874	43761.3	1.114	0.11138	5.6	-100	93.2	0.028001	93
182	182	25FEB2020_MREC_88	5:H,4	Analyte	20000	3.22	4480	45211.2	0.991	0.09909	4.774	-100	74.886	0.023869	94
183	183	25FEB2020_MREC_89	5:H,5	Analyte	20000	3.22	4477	45189.3	0.991	0.09907	4.772	-100	105.516	0.023862	94
184	184	25FEB2020_MREC_90	5:H,6	Analyte	20000	3.22	5503	45715.7	1.204	0.12038	6.206	-100	129.796	0.031028	94
185	185	25FEB2020_MREC_91	5:H,7	Analyte	20000	3.22	10600	44325.2	2.391	0.23914	14.19	-99.9	243.574	0.070952	95
186	186	25FEB2020_MREC_92	5:H,8	Analyte	20000	3.22	11768	44957.4	2.618	0.26175	15.711	-99.9	311.422	0.078555	95
187	187	25FEB2020_MREC_93	5:H,9	Analyte	20000	3.22	11100	45855.5	2.421	0.24207	14.388	-99.9	226.228	0.071939	95
188	188	25FEB2020_MREC_94	5:H,10	Analyte	20000	3.22	6731	46020.5	1.463	0.14627	7.946	-100	191.319	0.039731	96
189	189	25FEB2020_MREC_95	5:H,11	Analyte	20000	3.22	5634	45322.9	1.243	0.1243	6.469	-100	133.388	0.032345	96
190	190	25FEB2020_MREC_96	5:H,12	Analyte	20000	3.22	6413	43671.5	1.468	0.14685	7.985	-100	174.624	0.039925	96
Compound 9: THCV
	#	Name	Vial	Type	Std. Conc	RT	Area	IS Area	Response	Area Ratio	Conc.	%Dev	S/N	%Rec	ID
1	1	25FEB2020_SST1	4:A,2					39120.2
2	2	25FEB2020_SST2	4:A,2			2.52	64	34906.4	0.018	0.00184			2.192
3	3	25FEB2020_SST3	4:A,2			2.64	287	35154	0.082	0.00817			4.005
4	4	25FEB2020_SST4	4:A,2			2.66	39	35408.8	0.011	0.0011			2.141
5	5	25FEB2020_SST5	4:A,2			2.51	35	35627.9	0.01	0.00098			2.454
6	6	25FEB2020_SST6	4:A,2			2.56	15	35507.3	0.004	0.00042			1.106
7	7	25FEB2020_BLANK_1	4:A,1			2.47	21	91.932	2.321	0.2321	7.351		1.053
8	8	25FEB2020_CS0	4:A,1			2.73	69	15.642	44.429	4.44291	185.321		2.545
9	9	25FEB2020_CS0_IS	4:A,2			2.59	89	34987.4	0.025	0.00253			2.326
10	10	25FEB2020_CS1	4:A,3	Standard	10	2.54	10372	35098.8	2.955	0.29551	10.031	0.3	332.116	100.311
11	11	25FEB2020_CS2	4:A,4	Standard	50	2.54	44752	37127.3	12.054	1.20538	48.487	-3	1380.65	96.9732
12	12	25FEB2020_CS3	4:A,5	Standard	100	2.54	79525	32801.8	24.244	2.42441	100.009	0	2554.86	100.009
13	13	25FEB2020_CS4	4:A,6	Standard	150	2.54	123411	33110	37.273	3.7273	155.076	3.4	3654.68	103.384
14	14	25FEB2020_CS5	4:A,7	Standard	500	2.54	411853	33331.4	123.563	12.3563	519.782	4	9345.37	103.956
15	15	25FEB2020_CS6	4:A,8	Standard	1000	2.54	776634	31965.5	242.961	24.2961	1024.42	2.4	12729.1	102.442
16	16	25FEB2020_CS7	4:A,9	Standard	1500	2.54	1088636	31443.2	346.224	34.6224	1460.86	-2.6	17565.6	97.3907
17	17	25FEB2020_CS8	4:A,10	Standard	2500	2.55	1703626	30117.1	565.667	56.5667	2388.34	-4.5	24232.9	95.5338
18	18	25FEB2020_BLANK_2	4:A,1			2.7	728						4.224
19	19	25FEB2020_FULL_1	4:B,1	Analyte	833.33	2.49	133	35731.4	0.037	0.00374			2.937
20	20	25FEB2020_FULL_2	4:B,2	Analyte	833.33	2.52	163	30555.1	0.053	0.00533			2.067
21	21	25FEB2020_FULL_3	4:B,3	Analyte	833.33			31353.3
22	22	25FEB2020_FULL_4	4:B,4	Analyte	833.33	2.6	28	31432.5	0.009	0.00088			1.855
23	23	25FEB2020_FULL_5	4:B,5	Analyte	833.33	2.55	246	32262.5	0.076	0.00764			2.777
24	24	25FEB2020_FULL_6	4:B,6	Analyte	833.33	2.56	126	32591.9	0.039	0.00386			2.42
25	25	25FEB2020_FULL_7	4:B,1	Analyte	833.33	2.54	150	32058.5	0.047	0.00467			5.181
26	26	25FEB2020_FULL_8	4:B,2	Analyte	833.33	2.58	260	31321.1	0.083	0.0083			3.314
27	27	25FEB2020_FULL_9	4:B,3	Analyte	833.33			32021.6
28	28	25FEB2020_FULL_10	4:B,4	Analyte	833.33	2.52	58	32172.5	0.018	0.00182			2.684
29	29	25FEB2020_FULL_11	4:B,5	Analyte	833.33	2.53	256	32078	0.08	0.00799			2.959
30	30	25FEB2020_FULL_12	4:B,6	Analyte	833.33	2.54	391	32523.8	0.12	0.01203			4.514
31	31	25FEB2020_FULL_13	4:B,1	Analyte	833.33	2.7	119	35301.4	0.034	0.00337			3.241
32	32	25FEB2020_FULL_14	4:B,2	Analyte	833.33			33341.8
33	33	25FEB2020_FULL_15	4:B,3	Analyte	833.33	2.54	342	34627.3	0.099	0.00987			3.964
34	34	25FEB2020_FULL_16	4:B,4	Analyte	833.33	2.56	9	34782.1	0.002	0.00025			1.117
35	35	25FEB2020_FULL_17	4:B,5	Analyte	833.33	2.53	740	32275.9	0.229	0.02293			5.428
36	36	25FEB2020_FULL_18	4:B,6	Analyte	833.33	2.68	17	33393.2	0.005	0.00051			1.357
37	37	25FEB2020_BLANK_3	4:A,1					85.802
38	38	25FEB2020_BROAD_1	4:C,1	Analyte	833.33	2.47	232	36037.9	0.064	0.00644			3.419
39	39	25FEB2020_BROAD_2	4:C,2	Analyte	833.33	2.5	44	39149.6	0.011	0.00113			2.923
40	40	25FEB2020_BROAD_3	4:C,3	Analyte	833.33			29028.9
41	41	25FEB2020_BROAD_4	4:C,4	Analyte	833.33	2.59	33	33389.4	0.01	0.001			1.749
42	42	25FEB2020_BROAD_5	4:C,5	Analyte	833.33	2.47	41	38957.4	0.01	0.00105			1.993
43	43	25FEB2020_BROAD_6	4:C,6	Analyte	833.33	2.76	8	36120.9	0.002	0.00022			1.019
44	44	25FEB2020_BROAD_7	4:C,1	Analyte	833.33	2.71	136	32331.1	0.042	0.00422			3.376
45	45	25FEB2020_BROAD_8	4:C,2	Analyte	833.33	2.6	77	40405.8	0.019	0.0019			2.372
46	46	25FEB2020_BROAD_9	4:C,3	Analyte	833.33			28729.2
47	47	25FEB2020_BROAD_10	4:C,4	Analyte	833.33	2.57	261	34834.7	0.075	0.00751			2.671
48	48	25FEB2020_BROAD_11	4:C,5	Analyte	833.33	2.73	78	38623.1	0.02	0.00203			2.908
49	49	25FEB2020_BROAD_12	4:C,6	Analyte	833.33	2.63	21	37316.4	0.006	0.00057			1.673
50	50	25FEB2020_BROAD_13	4:C,1	Analyte	833.33			34240.5
51	51	25FEB2020_BROAD_14	4:C,2	Analyte	833.33	2.6	60	40105	0.015	0.0015			2.906
52	52	25FEB2020_BROAD_15	4:C,3	Analyte	833.33	2.65	119	29207.9	0.041	0.00409			1.954
53	53	25FEB2020_BROAD_16	4:C,4	Analyte	833.33	2.69	6	33439.2	0.002	0.00018			1.089
54	54	25FEB2020_BROAD_17	4:C,5	Analyte	833.33	2.53	110	39700.6	0.028	0.00276			2.859
55	55	25FEB2020_BROAD_18	4:C,6	Analyte	833.33			37335.3
56	56	25FEB2020_BLANK_4	4:A,1			2.57	13	13.844	9.706	0.9706	38.564		0.958
57	57	25FEB2020_ISOLATE_1	4:D,1	Analyte	833.33	2.57	4	37061.1	0.001	0.00011			0.875
58	58	25FEB2020_ISOLATE_2	4:D,2	Analyte	833.33	2.45	30	34553.8	0.009	0.00087			1.806
59	59	25FEB2020_ISOLATE_3	4:D,3	Analyte	833.33	2.73	51	35936.7	0.014	0.00143			2.792
60	60	25FEB2020_ISOLATE_4	4:D,4	Analyte	833.33			35182
61	61	25FEB2020_ISOLATE_5	4:D,5	Analyte	833.33	2.58	278	35229.1	0.079	0.00788			5.492
62	62	25FEB2020_ISOLATE_6	4:D,6	Analyte	833.33			34184.8
63	63	25FEB2020_ISOLATE_7	4:D,1	Analyte	833.33			34573.6
64	64	25FEB2020_ISOLATE_8	4:D,2	Analyte	833.33	2.57	192	35242.1	0.054	0.00545			3.954
65	65	25FEB2020_ISOLATE_9	4:D,3	Analyte	833.33	2.67	45	36390.4	0.012	0.00124			2.454
66	66	25FEB2020_ISOLATE_10	4:D,4	Analyte	833.33	2.76	26	35964.6	0.007	0.00073			1.874
67	67	25FEB2020_ISOLATE_11	4:D,5	Analyte	833.33	2.67	219	35649.4	0.061	0.00615			3.137
68	68	25FEB2020_ISOLATE_12	4:D,6	Analyte	833.33	2.44	123	34923.9	0.035	0.00352			2.736
69	69	25FEB2020_ISOLATE_13	4:D,1	Analyte	833.33	2.61	113	35022	0.032	0.00323			2.14
70	70	25FEB2020_ISOLATE_14	4:D,2	Analyte	833.33	2.6	48	35445.4	0.014	0.00135			2.717
71	71	25FEB2020_ISOLATE_15	4:D,3	Analyte	833.33	2.44	29	36676.6	0.008	0.00078			1.446
72	72	25FEB2020_ISOLATE_16	4:D,4	Analyte	833.33	2.52	37	36808.2	0.01	0.00101			2.343
73	73	25FEB2020_ISOLATE_17	4:D,5	Analyte	833.33	2.72	143	35631	0.04	0.004			2.112
74	74	25FEB2020_ISOLATE_18	4:D,6	Analyte	833.33	2.71	182	34045.9	0.053	0.00533			2.301
75	75	25FEB2020_BLANK_5	4:A,1
76	76	25FEB2020_iv_1	4:E,1	Analyte	125			38094
77	77	25FEB2020_iv_2	4:E,2	Analyte	125	2.62	273	39882.9	0.069	0.00685			2.614
78	78	25FEB2020_iv_3	4:E,3	Analyte	125	2.65	47	38852.2	0.012	0.0012			2.599
79	79	25FEB2020_iv_4	4:E,4	Analyte	125	2.6	259	39629.3	0.065	0.00654			3.013
80	80	25FEB2020_iv_5	4:E,5	Analyte	125			39376.3
81	81	25FEB2020_iv_6	4:E,6	Analyte	125	2.66	21	40043.2	0.005	0.00053			1.638
82	82	25FEB2020_iv_7	4:E,1	Analyte	125	2.61	68	39825.6	0.017	0.00171			2.459
83	83	25FEB2020_iv_8	4:E,2	Analyte	125	2.51	67	39376.7	0.017	0.0017			2.709
84	84	25FEB2020_iv_9	4:E,3	Analyte	125			40194.8
85	85	25FEB2020_iv_10	4:E,4	Analyte	125			39251.3
86	86	25FEB2020_iv_11	4:E,5	Analyte	125	2.58	61	40687.5	0.015	0.0015			2.357
87	87	25FEB2020_iv_12	4:E,6	Analyte	125	2.64	174	40128.7	0.043	0.00434			2.344
88	88	25FEB2020_iv_13	4:E,1	Analyte	125	2.56	50	40285.4	0.012	0.00123			1.408
89	89	25FEB2020_iv_14	4:E,2	Analyte	125	2.75	114	40654	0.028	0.0028			2.154
90	90	25FEB2020_iv_15	4:E,3	Analyte	125	2.7	202	41127	0.049	0.00492			2.76
91	91	25FEB2020_iv_16	4:E,4	Analyte	125	2.56	27	39961.7	0.007	0.00067			1.678
92	92	25FEB2020_iv_17	4:E,5	Analyte	125	2.59	29	39384.2	0.007	0.00073			1.793
93	93	25FEB2020_iv_18	4:E,6	Analyte	125	2.47	249	42054.6	0.059	0.00591			2.206
94	94	25FEB2020_BLANK_6	4:A,1			2.63	14	15.126	9.505	0.95055	37.716		1.349
95	95	25FEB2020_MREC_1	5:A,1	Analyte	20000	2.49	382	39842.2	0.096	0.0096			3.714		65
96	96	25FEB2020_MREC_2	5:A,2	Analyte	20000	2.49	155	38765.3	0.04	0.00399			3.374		65
97	97	25FEB2020_MREC_3	5:A,3	Analyte	20000	2.5	444	38692.9	0.115	0.01148			3.262		65
98	98	25FEB2020_MREC_4	5:A,4	Analyte	20000			38978.4							66
99	99	25FEB2020_MREC_5	5:A,5	Analyte	20000	2.47	177	40528.8	0.044	0.00437			3.353		66
100	100	25FEB2020_MREC_6	5:A,6	Analyte	20000	2.57	19	40420.1	0.005	0.00046			1.145		66
101	101	25FEB2020_MREC_7	5:A,7	Analyte	20000	2.49	222	40067.3	0.056	0.00555			5.373		67
102	102	25FEB2020_MREC_8	5:A,8	Analyte	20000	2.53	281	39703.7	0.071	0.00707			3.819		67
103	103	25FEB2020_MREC_9	5:A,9	Analyte	20000	2.48	260	40650	0.064	0.00639			3.508		67
104	104	25FEB2020_MREC_10	5:A,10	Analyte	20000	2.5	224	40812.8	0.055	0.00549			3.86		68
105	105	25FEB2020_MREC_11	5:A,11	Analyte	20000	2.67	97	40098.4	0.024	0.00242			2.449		68
106	106	25FEB2020_MREC_12	5:A,12	Analyte	20000	2.61	353	40825.6	0.086	0.00865			3.589		68
107	107	25FEB2020_MREC_13	5:B,1	Analyte	20000	2.55	124	39766	0.031	0.00312			2.188		69
108	108	25FEB2020_MREC_14	5:B,2	Analyte	20000	2.56	267	39450.8	0.068	0.00676			3.324		69
109	109	25FEB2020_MREC_15	5:B,3	Analyte	20000			39283.8							69
110	110	25FEB2020_MREC_16	5:B,4	Analyte	20000	2.57	274	38789.5	0.071	0.00705			4.241		70
111	111	25FEB2020_MREC_17	5:B,5	Analyte	20000			39290.1							70
112	112	25FEB2020_MREC_18	5:B,6	Analyte	20000	2.57	258	38623.2	0.067	0.00667			2.202		70
113	113	25FEB2020_MREC_19	5:B,7	Analyte	20000	2.54	372	39249.4	0.095	0.00948			4.277		71
114	114	25FEB2020_MREC_20	5:B,8	Analyte	20000	2.65	22	40205.4	0.005	0.00054			2.041		71
115	115	25FEB2020_MREC_21	5:B,9	Analyte	20000	2.47	212	39379.2	0.054	0.0054			2.618		71
116	116	25FEB2020_MREC_22	5:B,10	Analyte	20000			39737.5							72
117	117	25FEB2020_MREC_23	5:B,11	Analyte	20000	2.55	283	39928.8	0.071	0.00708			3.82		72
118	118	25FEB2020_MREC_24	5:B,12	Analyte	20000	2.56	28	39886.2	0.007	0.0007			1.701		72
119	119	25FEB2020_MREC_25	5:C,1	Analyte	20000	2.5	393	39305.6	0.1	0.01			3.667		73
120	120	25FEB2020_MREC_26	5:C,2	Analyte	20000	2.59	23	40074.2	0.006	0.00057			1.634		73
121	121	25FEB2020_MREC_27	5:C,3	Analyte	20000	2.47	24	39804.6	0.006	0.0006			1.529		73
122	122	25FEB2020_MREC_28	5:C,4	Analyte	20000	2.55	341	39902.6	0.086	0.00855			5.914		74
123	123	25FEB2020_MREC_29	5:C,5	Analyte	20000	2.47	248	39517.8	0.063	0.00628			4.199		74
124	124	25FEB2020_MREC_30	5:C,6	Analyte	20000	2.55	208	39387.9	0.053	0.00529			4.497		74
125	125	25FEB2020_MREC_31	5:C,7	Analyte	20000	2.49	389	40075	0.097	0.00971			5.8		75
126	126	25FEB2020_MREC_32	5:C,8	Analyte	20000	2.48	109	39948.8	0.027	0.00273			3.956		75
127	127	25FEB2020_MREC_33	5:C,9	Analyte	20000	2.47	183	41426	0.044	0.00441			4.529		75
128	128	25FEB2020_MREC_34	5:C,10	Analyte	20000	2.51	591	39416.7	0.15	0.015			4.035		76
129	129	25FEB2020_MREC_35	5:C,11	Analyte	20000			41294.8							76
130	130	25FEB2020_MREC_36	5:C,12	Analyte	20000	2.66	388	41384	0.094	0.00937			3.773		76
131	131	25FEB2020_MREC_37	5:D,1	Analyte	20000			39825.6							77
132	132	25FEB2020_MREC_38	5:D,2	Analyte	20000	2.69	58	38827.6	0.015	0.00149			1.714		77
133	133	25FEB2020_MREC_39	5:D,3	Analyte	20000	2.56	51	39872.5	0.013	0.00127			1.78		77
134	134	25FEB2020_MREC_40	5:D,4	Analyte	20000	2.65	61	39972.3	0.015	0.00153			1.842		78
135	135	25FEB2020_MREC_41	5:D,5	Analyte	20000	2.48	826	40926.1	0.202	0.02018			13.984		78
136	136	25FEB2020_MREC_42	5:D,6	Analyte	20000	2.48	778	40437.6	0.192	0.01923			15.561		78
137	137	25FEB2020_MREC_43	5:D,7	Analyte	20000	2.67	343	39900	0.086	0.0086			4.053		79
138	138	25FEB2020_MREC_44	5:D,8	Analyte	20000	2.48	354	40389.1	0.088	0.00875			2.71		79
139	139	25FEB2020_MREC_45	5:D,9	Analyte	20000	2.48	532	40054.7	0.133	0.01328			3.524		79
140	140	25FEB2020_MREC_46	5:D,10	Analyte	20000	2.63	103	41571.5	0.025	0.00248			2.651		80
141	141	25FEB2020_MREC_47	5:D,11	Analyte	20000	2.66	66	41062.4	0.016	0.00162			2.597		80
142	142	25FEB2020_MREC_48	5:D,12	Analyte	20000	2.63	53	41316.6	0.013	0.00127			2.656		80
143	143	25FEB2020_MREC_49	5:E,1	Analyte	20000	2.71	223	41652	0.053	0.00535			3.548		81
144	144	25FEB2020_MREC_50	5:E,2	Analyte	20000	2.51	111	40859.9	0.027	0.00272			2.78		81
145	145	25FEB2020_MREC_51	5:E,3	Analyte	20000	2.63	35	40535.3	0.009	0.00087			2.164		81
146	146	25FEB2020_MREC_52	5:E,4	Analyte	20000	2.49	94	41175	0.023	0.00229			2.556		82
147	147	25FEB2020_MREC_53	5:E,5	Analyte	20000	2.46	78	41001.6	0.019	0.0019			2.322		82
148	148	25FEB2020_MREC_54	5:E,6	Analyte	20000	2.53	242	42120.5	0.057	0.00574			3.547		82
149	149	25FEB2020_MREC_55	5:E,7	Analyte	20000			41972.7							83
150	150	25FEB2020_MREC_56	5:E,8	Analyte	20000	2.72	61	42513.6	0.014	0.00143			2.465		83
151	151	25FEB2020_MREC_57	5:E,9	Analyte	20000	2.48	91	41525.9	0.022	0.00219			1.891		83
152	152	25FEB2020_MREC_58	5:E,10	Analyte	20000	2.49	376	41049.4	0.092	0.00915			7.592		84
153	153	25FEB2020_MREC_59	5:E,11	Analyte	20000	2.53	317	41973.6	0.076	0.00755			3.915		84
154	154	25FEB2020_MREC_60	5:E,12	Analyte	20000	2.68	76	41861.4	0.018	0.00182			2.212		84
155	155	25FEB2020_MREC_61	5:F,1	Analyte	20000	2.69	31	41356.4	0.008	0.00075			1.767		85
156	156	25FEB2020_MREC_62	5:F,2	Analyte	20000	2.54	327	41628.7	0.079	0.00786			3.784		85
157	157	25FEB2020_MREC_63	5:F,3	Analyte	20000	2.71	4	42079.2	0.001	9e-05			0.829		85
158	158	25FEB2020_MREC_64	5:F,4	Analyte	20000	2.47	426	42686.7	0.1	0.00998			3.74		86
159	159	25FEB2020_MREC_65	5:F,5	Analyte	20000	2.46	152	42514.2	0.036	0.00357			4.662		86
160	160	25FEB2020_MREC_66	5:F,6	Analyte	20000	2.44	118	43250.3	0.027	0.00273			2.701		86
161	161	25FEB2020_MREC_67	5:F,7	Analyte	20000	2.72	50	44087.7	0.011	0.00113			2.341		87
162	162	25FEB2020_MREC_68	5:F,8	Analyte	20000	2.59	204	41018.9	0.05	0.00498			2.408		87
163	163	25FEB2020_MREC_69	5:F,9	Analyte	20000	2.45	175	43186.1	0.04	0.00404			5.063		87
164	164	25FEB2020_MREC_70	5:F,10	Analyte	20000	2.72	59	42335.1	0.014	0.00139			2.398		88
165	165	25FEB2020_MREC_71	5:F,11	Analyte	20000	2.63	48	43595.6	0.011	0.0011			2.199		88
166	166	25FEB2020_MREC_72	5:F,12	Analyte	20000	2.46	62	39682.3	0.016	0.00156			2.695		88
167	167	25FEB2020_MREC_73	5:G,1	Analyte	20000	2.53	105	44783.8	0.023	0.00235			3.038		89
168	168	25FEB2020_MREC_74	5:G,2	Analyte	20000	2.53	367	44519.1	0.082	0.00825			4.308		89
169	169	25FEB2020_MREC_75	5:G,3	Analyte	20000	2.67	10	44199.4	0.002	0.00024			0.674		89
170	170	25FEB2020_MREC_76	5:G,4	Analyte	20000	2.46	230	43774.1	0.053	0.00526			5.204		90
171	171	25FEB2020_MREC_77	5:G,5	Analyte	20000	2.55	168	44941.8	0.037	0.00373			3.447		90
172	172	25FEB2020_MREC_78	5:G,6	Analyte	20000	2.47	193	43919	0.044	0.00438			5.917		90
173	173	25FEB2020_MREC_79	5:G,7	Analyte	20000	2.57	6	42960	0.001	0.00015			0.6		91
174	174	25FEB2020_MREC_80	5:G,8	Analyte	20000	2.55	470	43789.1	0.107	0.01073			4.09		91
175	175	25FEB2020_MREC_81	5:G,9	Analyte	20000	2.53	63	42931.7	0.015	0.00147			2.891		91
176	176	25FEB2020_MREC_82	5:G,10	Analyte	20000	2.63	22	43530.8	0.005	0.00052			1.307		92
177	177	25FEB2020_MREC_83	5:G,11	Analyte	20000	2.71	52	42934	0.012	0.00122			2.17		92
178	178	25FEB2020_MREC_84	5:G,12	Analyte	20000	2.54	19	43201.6	0.004	0.00043			1.492		92
179	179	25FEB2020_MREC_85	5:H,1	Analyte	20000	2.47	686	45463	0.151	0.01509			10.589		93
180	180	25FEB2020_MREC_86	5:H,2	Analyte	20000	2.46	360	43523	0.083	0.00828			9.465		93
181	181	25FEB2020_MREC_87	5:H,3	Analyte	20000	2.47	443	43761.3	0.101	0.01012			9.814		93
182	182	25FEB2020_MREC_88	5:H,4	Analyte	20000	2.47	340	45211.2	0.075	0.00752			6.186		94
183	183	25FEB2020_MREC_89	5:H,5	Analyte	20000	2.45	222	45189.3	0.049	0.00492			6.067		94
184	184	25FEB2020_MREC_90	5:H,6	Analyte	20000	2.47	286	45715.7	0.063	0.00626			5.365		94
185	185	25FEB2020_MREC_91	5:H,7	Analyte	20000	2.47	748	44325.2	0.169	0.01688			12.982		95
186	186	25FEB2020_MREC_92	5:H,8	Analyte	20000	2.46	968	44957.4	0.215	0.02153			21.956		95
187	187	25FEB2020_MREC_93	5:H,9	Analyte	20000	2.46	1549	45855.5	0.338	0.03378			21.073		95
188	188	25FEB2020_MREC_94	5:H,10	Analyte	20000	2.49	35	46020.5	0.008	0.00076			2.585		96
189	189	25FEB2020_MREC_95	5:H,11	Analyte	20000	2.63	17	45322.9	0.004	0.00037			0.962		96
190	190	25FEB2020_MREC_96	5:H,12	Analyte	20000	2.71	81	43671.5	0.019	0.00186			2.192		96
Compound 10: 9THCD3 - IS
	#	Name	Vial	Type	Std. Conc	RT	Area	IS Area	Response	Area Ratio	Conc.	%Dev	S/N	%Rec	ID
1	1	25FEB2020_SST1	4:A,2		10	3.31	39120		39120.2		11.81	18.1	1687.15	118.101
2	2	25FEB2020_SST2	4:A,2		10	3.3	34906		34906.4		10.538	5.4	1507.61	105.38
3	3	25FEB2020_SST3	4:A,2		10	3.27	35154		35154		10.613	6.1	1070.91	106.127
4	4	25FEB2020_SST4	4:A,2		10	3.24	35409		35408.8		10.69	6.9	1609.65	106.896
5	5	25FEB2020_SST5	4:A,2		10	3.23	35628		35627.9		10.756	7.6	1498.78	107.558
6	6	25FEB2020_SST6	4:A,2		10	3.23	35507		35507.3		10.719	7.2	1376.09	107.194
7	7	25FEB2020_BLANK_1	4:A,1		10	3.23	92		91.932		0.028	-99.7	1.952	0.277536
8	8	25FEB2020_CS0	4:A,1		10	3.36	16		15.642		0.005	-100	1.935	0.047222
9	9	25FEB2020_CS0_IS	4:A,2		10	3.22	34987		34987.4		10.562	5.6	1377.26	105.624
10	10	25FEB2020_CS1	4:A,3	Standard	10	3.22	35099		35098.8		10.596	6	1646.8	105.961
11	11	25FEB2020_CS2	4:A,4	Standard	10	3.22	37127		37127.3		11.208	12.1	1559.24	112.085
12	12	25FEB2020_CS3	4:A,5	Standard	10	3.22	32802		32801.8		9.903	-1	1334.36	99.0262
13	13	25FEB2020_CS4	4:A,6	Standard	10	3.22	33110		33110		9.996	0	1158.09	99.9565
14	14	25FEB2020_CS5	4:A,7	Standard	10	3.22	33331		33331.4		10.062	0.6	1678.22	100.625
15	15	25FEB2020_CS6	4:A,8	Standard	10	3.22	31965		31965.5		9.65	-3.5	1310.53	96.5013
16	16	25FEB2020_CS7	4:A,9	Standard	10	3.22	31443		31443.2		9.492	-5.1	1191.09	94.9245
17	17	25FEB2020_CS8	4:A,10	Standard	10	3.22	30117		30117.1		9.092	-9.1	1114.28	90.9213
18	18	25FEB2020_BLANK_2	4:A,1		10
19	19	25FEB2020_FULL_1	4:B,1	Analyte	10	3.22	35731		35731.4		10.787	7.9	1588.58	107.87
20	20	25FEB2020_FULL_2	4:B,2	Analyte	10	3.22	30555		30555.1		9.224	-7.8	1306.92	92.2437
21	21	25FEB2020_FULL_3	4:B,3	Analyte	10	3.22	31353		31353.3		9.465	-5.3	1491.3	94.6534
22	22	25FEB2020_FULL_4	4:B,4	Analyte	10	3.22	31432		31432.5		9.489	-5.1	1249.15	94.8923
23	23	25FEB2020_FULL_5	4:B,5	Analyte	10	3.22	32263		32262.5		9.74	-2.6	1363.26	97.3981
24	24	25FEB2020_FULL_6	4:B,6	Analyte	10	3.22	32592		32591.9		9.839	-1.6	1489.79	98.3926
25	25	25FEB2020_FULL_7	4:B,1	Analyte	10	3.22	32058		32058.5		9.678	-3.2	1275.71	96.7822
26	26	25FEB2020_FULL_8	4:B,2	Analyte	10	3.22	31321		31321.1		9.456	-5.4	1111.46	94.5559
27	27	25FEB2020_FULL_9	4:B,3	Analyte	10	3.22	32022		32021.6		9.667	-3.3	1397.09	96.6709
28	28	25FEB2020_FULL_10	4:B,4	Analyte	10	3.22	32173		32172.5		9.713	-2.9	1313.36	97.1264
29	29	25FEB2020_FULL_11	4:B,5	Analyte	10	3.22	32078		32078		9.684	-3.2	1374.86	96.8411
30	30	25FEB2020_FULL_12	4:B,6	Analyte	10	3.22	32524		32523.8		9.819	-1.8	974.665	98.1868
31	31	25FEB2020_FULL_13	4:B,1	Analyte	10	3.22	35301		35301.4		10.657	6.6	1551.49	106.572
32	32	25FEB2020_FULL_14	4:B,2	Analyte	10	3.22	33342		33341.8		10.066	0.7	1606.32	100.656
33	33	25FEB2020_FULL_15	4:B,3	Analyte	10	3.22	34627		34627.3		10.454	4.5	1520.06	104.537
34	34	25FEB2020_FULL_16	4:B,4	Analyte	10	3.22	34782		34782.1		10.5	5	1361.84	105.004
35	35	25FEB2020_FULL_17	4:B,5	Analyte	10	3.22	32276		32275.9		9.744	-2.6	1362.96	97.4387
36	36	25FEB2020_FULL_18	4:B,6	Analyte	10	3.22	33393		33393.2		10.081	0.8	1531.66	100.811
37	37	25FEB2020_BLANK_3	4:A,1		10	3.16	86		85.802		0.026	-99.7	2.943	0.25903
38	38	25FEB2020_BROAD_1	4:C,1	Analyte	10	3.22	36038		36037.9		10.88	8.8	1865.91	108.796
39	39	25FEB2020_BROAD_2	4:C,2	Analyte	10	3.22	39150		39149.6		11.819	18.2	1184.43	118.19
40	40	25FEB2020_BROAD_3	4:C,3	Analyte	10	3.22	29029		29028.9		8.764	-12.4	1407.17	87.636
41	41	25FEB2020_BROAD_4	4:C,4	Analyte	10	3.22	33389		33389.4		10.08	0.8	1658.43	100.8
42	42	25FEB2020_BROAD_5	4:C,5	Analyte	10	3.22	38957		38957.4		11.761	17.6	1610.26	117.609
43	43	25FEB2020_BROAD_6	4:C,6	Analyte	10	3.22	36121		36120.9		10.905	9	1452.34	109.046
44	44	25FEB2020_BROAD_7	4:C,1	Analyte	10	3.22	32331		32331.1		9.761	-2.4	1539.55	97.6051
45	45	25FEB2020_BROAD_8	4:C,2	Analyte	10	3.22	40406		40405.8		12.198	22	1922.66	121.982
46	46	25FEB2020_BROAD_9	4:C,3	Analyte	10	3.22	28729		28729.2		8.673	-13.3	1195.3	86.7313
47	47	25FEB2020_BROAD_10	4:C,4	Analyte	10	3.22	34835		34834.7		10.516	5.2	1581.37	105.163
48	48	25FEB2020_BROAD_11	4:C,5	Analyte	10	3.22	38623		38623.1		11.66	16.6	1688.16	116.6
49	49	25FEB2020_BROAD_12	4:C,6	Analyte	10	3.22	37316		37316.4		11.266	12.7	1714.59	112.655
50	50	25FEB2020_BROAD_13	4:C,1	Analyte	10	3.22	34241		34240.5		10.337	3.4	1391.81	103.37
51	51	25FEB2020_BROAD_14	4:C,2	Analyte	10	3.22	40105		40105		12.107	21.1	1717.82	121.074
52	52	25FEB2020_BROAD_15	4:C,3	Analyte	10	3.22	29208		29207.9		8.818	-11.8	1293.95	88.1765
53	53	25FEB2020_BROAD_16	4:C,4	Analyte	10	3.22	33439		33439.2		10.095	1	1338.29	100.951
54	54	25FEB2020_BROAD_17	4:C,5	Analyte	10	3.22	39701		39700.6		11.985	19.9	2033.92	119.853
55	55	25FEB2020_BROAD_18	4:C,6	Analyte	10	3.22	37335		37335.3		11.271	12.7	1948.36	112.712
56	56	25FEB2020_BLANK_4	4:A,1		10	3.23	14		13.844		0.004	-100	1.339	0.041794
57	57	25FEB2020_ISOLATE_1	4:D,1	Analyte	10	3.22	37061		37061.1		11.188	11.9	1219.53	111.885
58	58	25FEB2020_ISOLATE_2	4:D,2	Analyte	10	3.22	34554		34553.8		10.432	4.3	1382.03	104.315
59	59	25FEB2020_ISOLATE_3	4:D,3	Analyte	10	3.22	35937		35936.7		10.849	8.5	1524.07	108.49
60	60	25FEB2020_ISOLATE_4	4:D,4	Analyte	10	3.22	35182		35182		10.621	6.2	1814.37	106.212
61	61	25FEB2020_ISOLATE_5	4:D,5	Analyte	10	3.22	35229		35229.1		10.635	6.4	1675.62	106.354
62	62	25FEB2020_ISOLATE_6	4:D,6	Analyte	10	3.22	34185		34184.8		10.32	3.2	1416.14	103.201
63	63	25FEB2020_ISOLATE_7	4:D,1	Analyte	10	3.22	34574		34573.6		10.438	4.4	1405.75	104.375
64	64	25FEB2020_ISOLATE_8	4:D,2	Analyte	10	3.22	35242		35242.1		10.639	6.4	1623.31	106.393
65	65	25FEB2020_ISOLATE_9	4:D,3	Analyte	10	3.23	36390		36390.4		10.986	9.9	1318.16	109.86
66	66	25FEB2020_ISOLATE_10	4:D,4	Analyte	10	3.22	35965		35964.6		10.857	8.6	1508.83	108.575
67	67	25FEB2020_ISOLATE_11	4:D,5	Analyte	10	3.23	35649		35649.4		10.762	7.6	1400.7	107.623
68	68	25FEB2020_ISOLATE_12	4:D,6	Analyte	10	3.22	34924		34923.9		10.543	5.4	1573	105.433
69	69	25FEB2020_ISOLATE_13	4:D,1	Analyte	10	3.23	35022		35022		10.573	5.7	1517.23	105.729
70	70	25FEB2020_ISOLATE_14	4:D,2	Analyte	10	3.22	35445		35445.4		10.701	7	1654.02	107.007
71	71	25FEB2020_ISOLATE_15	4:D,3	Analyte	10	3.22	36677		36676.6		11.072	10.7	1359.14	110.724
72	72	25FEB2020_ISOLATE_16	4:D,4	Analyte	10	3.22	36808		36808.2		11.112	11.1	1728.38	111.121
73	73	25FEB2020_ISOLATE_17	4:D,5	Analyte	10	3.23	35631		35631		10.757	7.6	1534.26	107.567
74	74	25FEB2020_ISOLATE_18	4:D,6	Analyte	10	3.23	34046		34045.9		10.278	2.8	1521.75	102.782
75	75	25FEB2020_BLANK_5	4:A,1		10
76	76	25FEB2020_iv_1	4:E,1	Analyte	10	3.22	38094		38094		11.5	15	2013.92	115.003
77	77	25FEB2020_iv_2	4:E,2	Analyte	10	3.23	39883		39882.9		12.04	20.4	1666.99	120.404
78	78	25FEB2020_iv_3	4:E,3	Analyte	10	3.22	38852		38852.2		11.729	17.3	1715.45	117.292
79	79	25FEB2020_iv_4	4:E,4	Analyte	10	3.22	39629		39629.3		11.964	19.6	1923.6	119.638
80	80	25FEB2020_iv_5	4:E,5	Analyte	10	3.22	39376		39376.3		11.887	18.9	1870.51	118.874
81	81	25FEB2020_iv_6	4:E,6	Analyte	10	3.22	40043		40043.2		12.089	20.9	1925.38	120.887
82	82	25FEB2020_iv_7	4:E,1	Analyte	10	3.22	39826		39825.6		12.023	20.2	1736.2	120.231
83	83	25FEB2020_iv_8	4:E,2	Analyte	10	3.22	39377		39376.7		11.888	18.9	1680.54	118.875
84	84	25FEB2020_iv_9	4:E,3	Analyte	10	3.22	40195		40194.8		12.135	21.3	1904.98	121.345
85	85	25FEB2020_iv_10	4:E,4	Analyte	10	3.22	39251		39251.3		11.85	18.5	1668.18	118.497
86	86	25FEB2020_iv_11	4:E,5	Analyte	10	3.22	40688		40687.5		12.283	22.8	1461.02	122.833
87	87	25FEB2020_iv_12	4:E,6	Analyte	10	3.22	40129		40128.7		12.115	21.1	2152.45	121.145
88	88	25FEB2020_iv_13	4:E,1	Analyte	10	3.23	40285		40285.4		12.162	21.6	1588.45	121.619
89	89	25FEB2020_iv_14	4:E,2	Analyte	10	3.22	40654		40654		12.273	22.7	2027.86	122.731
90	90	25FEB2020_iv_15	4:E,3	Analyte	10	3.22	41127		41127		12.416	24.2	1780.9	124.159
91	91	25FEB2020_iv_16	4:E,4	Analyte	10	3.22	39962		39961.7		12.064	20.6	1711.98	120.641
92	92	25FEB2020_iv_17	4:E,5	Analyte	10	3.22	39384		39384.2		11.89	18.9	1611.23	118.898
93	93	25FEB2020_iv_18	4:E,6	Analyte	10	3.22	42055		42054.6		12.696	27	2012.96	126.96
94	94	25FEB2020_BLANK_6	4:A,1		10	3.22	15		15.126		0.005	-100	1.33	0.045664
95	95	25FEB2020_MREC_1	5:A,1	Analyte	10	3.23	39842		39842.2		12.028	20.3	1798.32	120.281	65
96	96	25FEB2020_MREC_2	5:A,2	Analyte	10	3.23	38765		38765.3		11.703	17	1492.46	117.03	65
97	97	25FEB2020_MREC_3	5:A,3	Analyte	10	3.23	38693		38692.9		11.681	16.8	1380.41	116.811	65
98	98	25FEB2020_MREC_4	5:A,4	Analyte	10	3.23	38978		38978.4		11.767	17.7	1712.83	117.673	66
99	99	25FEB2020_MREC_5	5:A,5	Analyte	10	3.22	40529		40528.8		12.235	22.4	1781.95	122.353	66
100	100	25FEB2020_MREC_6	5:A,6	Analyte	10	3.22	40420		40420.1		12.203	22	1839.13	122.025	66
101	101	25FEB2020_MREC_7	5:A,7	Analyte	10	3.23	40067		40067.3		12.096	21	1471.49	120.96	67
102	102	25FEB2020_MREC_8	5:A,8	Analyte	10	3.23	39704		39703.7		11.986	19.9	2004.4	119.862	67
103	103	25FEB2020_MREC_9	5:A,9	Analyte	10	3.22	40650		40650		12.272	22.7	1863.35	122.719	67
104	104	25FEB2020_MREC_10	5:A,10	Analyte	10	3.22	40813		40812.8		12.321	23.2	2040.77	123.211	68
105	105	25FEB2020_MREC_11	5:A,11	Analyte	10	3.22	40098		40098.4		12.105	21.1	1663.16	121.054	68
106	106	25FEB2020_MREC_12	5:A,12	Analyte	10	3.22	40826		40825.6		12.325	23.2	1765.05	123.249	68
107	107	25FEB2020_MREC_13	5:B,1	Analyte	10	3.23	39766		39766		12.005	20.1	1833.6	120.051	69
108	108	25FEB2020_MREC_14	5:B,2	Analyte	10	3.23	39451		39450.8		11.91	19.1	1919.83	119.099	69
109	109	25FEB2020_MREC_15	5:B,3	Analyte	10	3.23	39284		39283.8		11.859	18.6	1717.88	118.595	69
110	110	25FEB2020_MREC_16	5:B,4	Analyte	10	3.23	38790		38789.5		11.71	17.1	1631.09	117.103	70
111	111	25FEB2020_MREC_17	5:B,5	Analyte	10	3.23	39290		39290.1		11.861	18.6	1179.48	118.614	70
112	112	25FEB2020_MREC_18	5:B,6	Analyte	10	3.23	38623		38623.2		11.66	16.6	1586.42	116.601	70
113	113	25FEB2020_MREC_19	5:B,7	Analyte	10	3.22	39249		39249.4		11.849	18.5	1663.8	118.491	71
114	114	25FEB2020_MREC_20	5:B,8	Analyte	10	3.22	40205		40205.4		12.138	21.4	1904.11	121.377	71
115	115	25FEB2020_MREC_21	5:B,9	Analyte	10	3.23	39379		39379.2		11.888	18.9	1905.66	118.883	71
116	116	25FEB2020_MREC_22	5:B,10	Analyte	10	3.23	39737		39737.5		11.996	20	1745.19	119.964	72
117	117	25FEB2020_MREC_23	5:B,11	Analyte	10	3.23	39929		39928.8		12.054	20.5	1714.06	120.542	72
118	118	25FEB2020_MREC_24	5:B,12	Analyte	10	3.22	39886		39886.2		12.041	20.4	1860.98	120.413	72
119	119	25FEB2020_MREC_25	5:C,1	Analyte	10	3.23	39306		39305.6		11.866	18.7	1387.86	118.661	73
120	120	25FEB2020_MREC_26	5:C,2	Analyte	10	3.23	40074		40074.2		12.098	21	2039.93	120.981	73
121	121	25FEB2020_MREC_27	5:C,3	Analyte	10	3.22	39805		39804.6		12.017	20.2	2287.32	120.167	73
122	122	25FEB2020_MREC_28	5:C,4	Analyte	10	3.23	39903		39902.6		12.046	20.5	2231.85	120.463	74
123	123	25FEB2020_MREC_29	5:C,5	Analyte	10	3.23	39518		39517.8		11.93	19.3	2006.03	119.301	74
124	124	25FEB2020_MREC_30	5:C,6	Analyte	10	3.23	39388		39387.9		11.891	18.9	1335.94	118.909	74
125	125	25FEB2020_MREC_31	5:C,7	Analyte	10	3.23	40075		40075		12.098	21	1508.6	120.983	75
126	126	25FEB2020_MREC_32	5:C,8	Analyte	10	3.23	39949		39948.8		12.06	20.6	1944.48	120.602	75
127	127	25FEB2020_MREC_33	5:C,9	Analyte	10	3.23	41426		41426		12.506	25.1	1893.5	125.062	75
128	128	25FEB2020_MREC_34	5:C,10	Analyte	10	3.23	39417		39416.7		11.9	19	1936.06	118.996	76
129	129	25FEB2020_MREC_35	5:C,11	Analyte	10	3.23	41295		41294.8		12.467	24.7	1956.04	124.666	76
130	130	25FEB2020_MREC_36	5:C,12	Analyte	10	3.23	41384		41384		12.494	24.9	1699.16	124.935	76
131	131	25FEB2020_MREC_37	5:D,1	Analyte	10	3.23	39826		39825.6		12.023	20.2	1801.41	120.23	77
132	132	25FEB2020_MREC_38	5:D,2	Analyte	10	3.23	38828		38827.6		11.722	17.2	1749.59	117.218	77
133	133	25FEB2020_MREC_39	5:D,3	Analyte	10	3.23	39873		39872.5		12.037	20.4	1912.4	120.372	77
134	134	25FEB2020_MREC_40	5:D,4	Analyte	10	3.23	39972		39972.3		12.067	20.7	1765.85	120.673	78
135	135	25FEB2020_MREC_41	5:D,5	Analyte	10	3.22	40926		40926.1		12.355	23.6	1765.56	123.553	78
136	136	25FEB2020_MREC_42	5:D,6	Analyte	10	3.23	40438		40437.6		12.208	22.1	1512.94	122.078	78
137	137	25FEB2020_MREC_43	5:D,7	Analyte	10	3.23	39900		39900		12.046	20.5	1672.71	120.455	79
138	138	25FEB2020_MREC_44	5:D,8	Analyte	10	3.23	40389		40389.1		12.193	21.9	1668.42	121.932	79
139	139	25FEB2020_MREC_45	5:D,9	Analyte	10	3.22	40055		40054.7		12.092	20.9	1964.51	120.922	79
140	140	25FEB2020_MREC_46	5:D,10	Analyte	10	3.23	41571		41571.5		12.55	25.5	1855.58	125.501	80
141	141	25FEB2020_MREC_47	5:D,11	Analyte	10	3.23	41062		41062.4		12.396	24	1789.47	123.964	80
142	142	25FEB2020_MREC_48	5:D,12	Analyte	10	3.23	41317		41316.6		12.473	24.7	1689.61	124.732	80
143	143	25FEB2020_MREC_49	5:E,1	Analyte	10	3.23	41652		41652		12.574	25.7	2127.03	125.744	81
144	144	25FEB2020_MREC_50	5:E,2	Analyte	10	3.23	40860		40859.9		12.335	23.4	1859.26	123.353	81
145	145	25FEB2020_MREC_51	5:E,3	Analyte	10	3.23	40535		40535.3		12.237	22.4	1816.76	122.373	81
146	146	25FEB2020_MREC_52	5:E,4	Analyte	10	3.23	41175		41175		12.43	24.3	2019.42	124.304	82
147	147	25FEB2020_MREC_53	5:E,5	Analyte	10	3.23	41002		41001.6		12.378	23.8	1641.2	123.781	82
148	148	25FEB2020_MREC_54	5:E,6	Analyte	10	3.23	42120		42120.5		12.716	27.2	2200.42	127.158	82
149	149	25FEB2020_MREC_55	5:E,7	Analyte	10	3.23	41973		41972.7		12.671	26.7	1913.83	126.712	83
150	150	25FEB2020_MREC_56	5:E,8	Analyte	10	3.23	42514		42513.6		12.835	28.3	1898.13	128.345	83
151	151	25FEB2020_MREC_57	5:E,9	Analyte	10	3.23	41526		41525.9		12.536	25.4	1833.05	125.364	83
152	152	25FEB2020_MREC_58	5:E,10	Analyte	10	3.23	41049		41049.4		12.393	23.9	1696.15	123.925	84
153	153	25FEB2020_MREC_59	5:E,11	Analyte	10	3.23	41974		41973.6		12.672	26.7	1621.45	126.715	84
154	154	25FEB2020_MREC_60	5:E,12	Analyte	10	3.23	41861		41861.4		12.638	26.4	1993.75	126.377	84
155	155	25FEB2020_MREC_61	5:F,1	Analyte	10	3.23	41356		41356.4		12.485	24.9	2068.79	124.852	85
156	156	25FEB2020_MREC_62	5:F,2	Analyte	10	3.23	41629		41628.7		12.567	25.7	1814.39	125.674	85
157	157	25FEB2020_MREC_63	5:F,3	Analyte	10	3.23	42079		42079.2		12.703	27	1901.36	127.034	85
158	158	25FEB2020_MREC_64	5:F,4	Analyte	10	3.22	42687		42686.7		12.887	28.9	2126.2	128.868	86
159	159	25FEB2020_MREC_65	5:F,5	Analyte	10	3.21	42514		42514.2		12.835	28.3	1215.7	128.347	86
160	160	25FEB2020_MREC_66	5:F,6	Analyte	10	3.21	43250		43250.3		13.057	30.6	1743.98	130.569	86
161	161	25FEB2020_MREC_67	5:F,7	Analyte	10	3.21	44088		44087.7		13.31	33.1	2115.23	133.098	87
162	162	25FEB2020_MREC_68	5:F,8	Analyte	10	3.21	41019		41018.9		12.383	23.8	2139.88	123.833	87
163	163	25FEB2020_MREC_69	5:F,9	Analyte	10	3.21	43186		43186.1		13.038	30.4	1979.48	130.376	87
164	164	25FEB2020_MREC_70	5:F,10	Analyte	10	3.21	42335		42335.1		12.781	27.8	2045.47	127.806	88
165	165	25FEB2020_MREC_71	5:F,11	Analyte	10	3.21	43596		43595.6		13.161	31.6	1894.89	131.612	88
166	166	25FEB2020_MREC_72	5:F,12	Analyte	10	3.21	39682		39682.3		11.98	19.8	1570.73	119.798	88
167	167	25FEB2020_MREC_73	5:G,1	Analyte	10	3.2	44784		44783.8		13.52	35.2	1741.76	135.199	89
168	168	25FEB2020_MREC_74	5:G,2	Analyte	10	3.21	44519		44519.1		13.44	34.4	1465.99	134.4	89
169	169	25FEB2020_MREC_75	5:G,3	Analyte	10	3.21	44199		44199.4		13.343	33.4	2180.28	133.435	89
170	170	25FEB2020_MREC_76	5:G,4	Analyte	10	3.21	43774		43774.1		13.215	32.2	2340.03	132.151	90
171	171	25FEB2020_MREC_77	5:G,5	Analyte	10	3.21	44942		44941.8		13.568	35.7	1765.89	135.676	90
172	172	25FEB2020_MREC_78	5:G,6	Analyte	10	3.21	43919		43919		13.259	32.6	1492.9	132.588	90
173	173	25FEB2020_MREC_79	5:G,7	Analyte	10	3.21	42960		42960		12.969	29.7	1839.19	129.693	91
174	174	25FEB2020_MREC_80	5:G,8	Analyte	10	3.21	43789		43789.1		13.22	32.2	1069.95	132.196	91
175	175	25FEB2020_MREC_81	5:G,9	Analyte	10	3.21	42932		42931.7		12.961	29.6	1895.35	129.608	91
176	176	25FEB2020_MREC_82	5:G,10	Analyte	10	3.21	43531		43530.8		13.142	31.4	2136.1	131.416	92
177	177	25FEB2020_MREC_83	5:G,11	Analyte	10	3.21	42934		42934		12.961	29.6	2109.35	129.614	92
178	178	25FEB2020_MREC_84	5:G,12	Analyte	10	3.21	43202		43201.6		13.042	30.4	2376.51	130.422	92
179	179	25FEB2020_MREC_85	5:H,1	Analyte	10	3.21	45463		45463		13.725	37.2	2206.39	137.25	93
180	180	25FEB2020_MREC_86	5:H,2	Analyte	10	3.21	43523		43523		13.139	31.4	1943.14	131.393	93
181	181	25FEB2020_MREC_87	5:H,3	Analyte	10	3.21	43761		43761.3		13.211	32.1	1695.36	132.112	93
182	182	25FEB2020_MREC_88	5:H,4	Analyte	10	3.21	45211		45211.2		13.649	36.5	2066.01	136.489	94
183	183	25FEB2020_MREC_89	5:H,5	Analyte	10	3.21	45189		45189.3		13.642	36.4	1827.79	136.423	94
184	184	25FEB2020_MREC_90	5:H,6	Analyte	10	3.21	45716		45715.7		13.801	38	2279.73	138.012	94
185	185	25FEB2020_MREC_91	5:H,7	Analyte	10	3.21	44325		44325.2		13.381	33.8	2261.41	133.814	95
186	186	25FEB2020_MREC_92	5:H,8	Analyte	10	3.21	44957		44957.4		13.572	35.7	2040.35	135.723	95
187	187	25FEB2020_MREC_93	5:H,9	Analyte	10	3.21	45856		45855.5		13.843	38.4	2304.87	138.434	95
188	188	25FEB2020_MREC_94	5:H,10	Analyte	10	3.2	46020		46020.5		13.893	38.9	1286.16	138.932	96
189	189	25FEB2020_MREC_95	5:H,11	Analyte	10	3.21	45323		45322.9		13.683	36.8	2222.65	136.826	96
190	190	25FEB2020_MREC_96	5:H,12	Analyte	10	3.21	43671		43671.5		13.184	31.8	1745.98	131.841	96
Compound 11: CBDA
	#	Name	Vial	Type	Std. Conc	RT	Area	IS Area	Response	Area Ratio	Conc.	%Dev	S/N	%Rec	ID
1	1	25FEB2020_SST1	4:A,2					36.981
2	2	25FEB2020_SST2	4:A,2					67.618
3	3	25FEB2020_SST3	4:A,2			2.38	2	72.499	0.304	0.03041			82
4	4	25FEB2020_SST4	4:A,2			2.3	1	95.522	0.073	0.00725			0.583
5	5	25FEB2020_SST5	4:A,2			2.33	1	90.837	0.058	0.00577			0.337
6	6	25FEB2020_SST6	4:A,2					99.564
7	7	25FEB2020_BLANK_1	4:A,1			2.4	1						0.457
8	8	25FEB2020_CS0	4:A,1			2.37	1						0.962
9	9	25FEB2020_CS0_IS	4:A,2			2.39	0	83.945	0.049	0.0049			0.21
10	10	25FEB2020_CS1	4:A,3	Standard	10	2.31	104	73.747	14.133	1.41335	10.03	0.3	55.65	100.295
11	11	25FEB2020_CS2	4:A,4	Standard	50	2.31	508	94.522	53.702	5.37019	50.608	1.2	106.365	101.217
12	12	25FEB2020_CS3	4:A,5	Standard	100	2.31	884	91.849	96.231	9.62309	94.223	-5.8	49.324	94.2234
13	13	25FEB2020_CS4	4:A,6	Standard	150	2.31	1415	67.537	209.459	20.9459	210.343	40.2	364.402	140.228
14	14	25FEB2020_CS5	4:A,7	Standard	500	2.31	4905	73.824	664.397	66.4397	676.898	35.4	1574.86	135.38
15	15	25FEB2020_CS6	4:A,8	Standard	1000	2.31	9400	91.619	1025.95	102.595	1047.68	4.8	3091.76	104.768
16	16	25FEB2020_CS7	4:A,9	Standard	1500	2.31	13927	97.371	1430.26	143.026	1462.32	-2.5	2203.82	97.4878
17	17	25FEB2020_CS8	4:A,10	Standard	2500	2.31	24127	96.855	2491.06	249.106	2550.21	2	1348.88	102.008
18	18	25FEB2020_BLANK_2	4:A,1					0.882
19	19	25FEB2020_FULL_1	4:B,1	Analyte	833.33	2.31	1	114.054	0.082	0.00822			90
20	20	25FEB2020_FULL_2	4:B,2	Analyte	833.33	2.46	1	102.71	0.09	0.00899			2.054
21	21	25FEB2020_FULL_3	4:B,3	Analyte	833.33	2.32	2	113.031	0.193	0.01932			81
22	22	25FEB2020_FULL_4	4:B,4	Analyte	833.33	2.31	0	91.654	0.028	0.00277			0.977
23	23	25FEB2020_FULL_5	4:B,5	Analyte	833.33	2.3	2	113.852	0.144	0.01443			61
24	24	25FEB2020_FULL_6	4:B,6	Analyte	833.33	2.33	3	71.568	0.474	0.04742			53
25	25	25FEB2020_FULL_7	4:B,1	Analyte	833.33			98.84
26	26	25FEB2020_FULL_8	4:B,2	Analyte	833.33	2.3	0	118.112	0.023	0.00226			10
27	27	25FEB2020_FULL_9	4:B,3	Analyte	833.33	2.31	0	127.538	0.027	0.00267			13
28	28	25FEB2020_FULL_10	4:B,4	Analyte	833.33	2.41	0	116.149	0.014	0.00143			6
29	29	25FEB2020_FULL_11	4:B,5	Analyte	833.33			106.698
30	30	25FEB2020_FULL_12	4:B,6	Analyte	833.33	2.31	0	70.901	0.057	0.00573			15
31	31	25FEB2020_FULL_13	4:B,1	Analyte	833.33	2.31	0	93.918	0.037	0.00367			54
32	32	25FEB2020_FULL_14	4:B,2	Analyte	833.33	2.4	5	98.801	0.487	0.04866			179
33	33	25FEB2020_FULL_15	4:B,3	Analyte	833.33	2.29	1	117.18	0.046	0.00457			1.25
34	34	25FEB2020_FULL_16	4:B,4	Analyte	833.33	2.36	2	103.088	0.172	0.01717			4.023
35	35	25FEB2020_FULL_17	4:B,5	Analyte	833.33			16.683
36	36	25FEB2020_FULL_18	4:B,6	Analyte	833.33	2.37	1	114	0.106	0.01056			1.739
37	37	25FEB2020_BLANK_3	4:A,1					0.998
38	38	25FEB2020_BROAD_1	4:C,1	Analyte	833.33			75.179
39	39	25FEB2020_BROAD_2	4:C,2	Analyte	833.33			131.312
40	40	25FEB2020_BROAD_3	4:C,3	Analyte	833.33			59.971
41	41	25FEB2020_BROAD_4	4:C,4	Analyte	833.33	2.35	1	113.545	0.105	0.01052			2.472
42	42	25FEB2020_BROAD_5	4:C,5	Analyte	833.33			115.602
43	43	25FEB2020_BROAD_6	4:C,6	Analyte	833.33			118.149
44	44	25FEB2020_BROAD_7	4:C,1	Analyte	833.33	2.41	3	94.495	0.293	0.0293			9.663
45	45	25FEB2020_BROAD_8	4:C,2	Analyte	833.33	2.29	3	139.12	0.213	0.02131			110
46	46	25FEB2020_BROAD_9	4:C,3	Analyte	833.33	2.3	3	83.318	0.338	0.03379			10.288
47	47	25FEB2020_BROAD_10	4:C,4	Analyte	833.33			105.133
48	48	25FEB2020_BROAD_11	4:C,5	Analyte	833.33			110.811
49	49	25FEB2020_BROAD_12	4:C,6	Analyte	833.33	2.29	1	98.2	0.078	0.00776			28
50	50	25FEB2020_BROAD_13	4:C,1	Analyte	833.33	2.32	1	100.702	0.143	0.01435			2.642
51	51	25FEB2020_BROAD_14	4:C,2	Analyte	833.33	2.32	1	104.639	0.137	0.01369			53
52	52	25FEB2020_BROAD_15	4:C,3	Analyte	833.33			82.509
53	53	25FEB2020_BROAD_16	4:C,4	Analyte	833.33	2.3	0	113.356	0.021	0.00213			28
54	54	25FEB2020_BROAD_17	4:C,5	Analyte	833.33	2.3	1	116.45	0.06	0.00598			26
55	55	25FEB2020_BROAD_18	4:C,6	Analyte	833.33	2.31	2	108.419	0.178	0.01776			3.583
56	56	25FEB2020_BLANK_4	4:A,1					0.846
57	57	25FEB2020_ISOLATE_1	4:D,1	Analyte	833.33			97.875
58	58	25FEB2020_ISOLATE_2	4:D,2	Analyte	833.33	2.3	3	83.398	0.334	0.03336			103
59	59	25FEB2020_ISOLATE_3	4:D,3	Analyte	833.33	2.44	1	94.804	0.103	0.01027			36
60	60	25FEB2020_ISOLATE_4	4:D,4	Analyte	833.33			117.49
61	61	25FEB2020_ISOLATE_5	4:D,5	Analyte	833.33	2.28	1	2.351	3.611	0.36112			32
62	62	25FEB2020_ISOLATE_6	4:D,6	Analyte	833.33	2.3	1	108.446	0.1	0.00996			40
63	63	25FEB2020_ISOLATE_7	4:D,1	Analyte	833.33	2.34	5	92.147	0.592	0.05922			4.994
64	64	25FEB2020_ISOLATE_8	4:D,2	Analyte	833.33	2.31	4	99.833	0.43	0.04298			3.795
65	65	25FEB2020_ISOLATE_9	4:D,3	Analyte	833.33			82.377
66	66	25FEB2020_ISOLATE_10	4:D,4	Analyte	833.33			75.32
67	67	25FEB2020_ISOLATE_11	4:D,5	Analyte	833.33	2.34	1	98.886	0.059	0.00587			22
68	68	25FEB2020_ISOLATE_12	4:D,6	Analyte	833.33	2.29	1	120.375	0.086	0.00865			39
69	69	25FEB2020_ISOLATE_13	4:D,1	Analyte	833.33	2.31	6	92.958	0.663	0.06627			6.706
70	70	25FEB2020_ISOLATE_14	4:D,2	Analyte	833.33			125.555
71	71	25FEB2020_ISOLATE_15	4:D,3	Analyte	833.33			87.454
72	72	25FEB2020_ISOLATE_16	4:D,4	Analyte	833.33	2.33	2	100.258	0.224	0.02236			4.23
73	73	25FEB2020_ISOLATE_17	4:D,5	Analyte	833.33			93.483
74	74	25FEB2020_ISOLATE_18	4:D,6	Analyte	833.33	2.33	2	119.138	0.154	0.01536			68
75	75	25FEB2020_BLANK_5	4:A,1			2.29	1						20
76	76	25FEB2020_iv_1	4:E,1	Analyte	125	2.43	1	111.818	0.052	0.00521			22
[truncated: 690 more rows]

## Sheet: 27FEB2020
Quantify Compound Summary Report
Printed Tue Mar 03 09:43:20 2020
Compound 1: CBC
	#	Name	Vial	Type	Std. Conc	RT	Area	IS Area	Response	Area Ratio	Conc.	%Dev	S/N	%Rec	ID
1	1	27FEB2020_SST1	2:A,2			3.69	20	45720.9	0.004	0.00043	0.337		1.065
2	2	27FEB2020_SST2	2:A,2					44117.4
3	3	27FEB2020_SST3	2:A,2					43353.8
4	4	27FEB2020_SST4	2:A,2					42945.1
5	5	27FEB2020_SST5	2:A,2			3.73	258	41652.9	0.062	0.00619	0.665		3.234
6	6	27FEB2020_SST6	2:A,2			3.71	2	42007.6	0	4e-05	0.314		0.479
7	7	27FEB2020_CS0	2:A,1			3.71	27	41.545	6.426	0.6426	36.927		1.751
8	8	27FEB2020_CS0IS	2:A,2			3.73	138	42998	0.032	0.00321	0.495		2.432
9	9	27FEB2020_CS1	2:B,1	Standard	10	3.61	7272	42518.1	1.71	0.17104	10.058	0.6	228.417	100.578
10	10	27FEB2020_CS2	2:B,2	Standard	50	3.61	36777	43393.3	8.475	0.84753	48.603	-2.8	1009.57	97.2055
11	11	27FEB2020_CS3	2:B,3	Standard	100	3.61	75857	43740.9	17.342	1.73423	99.125	-0.9	1814.6	99.1252
12	12	27FEB2020_CS4	2:B,4	Standard	150	3.61	115082	43496.3	26.458	2.64579	151.064	0.7	2480.85	100.709
13	13	27FEB2020_CS5	2:B,5	Standard	750	3.6	537469	40648.3	132.224	13.2224	753.7	0.5	10158	100.493
14	14	27FEB2020_CS6	2:B,6	Standard	750	3.6	550467	41404.6	132.948	13.2948	757.825	1	9384.09	101.043
15	15	27FEB2020_CS7	2:B,7	Standard	1500	3.6	1064655	40928.7	260.124	26.0124	1482.45	-1.2	10803.4	98.83
16	16	27FEB2020_CS8	2:B,8	Standard	2500	3.6	1706037	38119.3	447.552	44.7552	2550.37	2	17506.8	102.015
17	17	27FEB2020_BLANK_1	2:A,1			3.73	7						0.719
18	18	27FEB2020_FULL_1	2:C,1	Analyte	833.33	3.61	7503	41879.7	1.792	0.17915	10.52	-98.7	82.927	1.2624
19	19	27FEB2020_FULL_2	2:C,2	Analyte	833.33	3.61	7854	41942.8	1.872	0.18725	10.981	-98.7	165.934	1.31774
20	20	27FEB2020_FULL_3	2:C,3	Analyte	833.33	3.61	8232	41172.5	1.999	0.19995	11.705	-98.6	146.267	1.40459
21	21	27FEB2020_FULL_4	2:C,1	Analyte	833.33	3.6	7259	40670.1	1.785	0.17848	10.482	-98.7	107.688	1.2578
22	22	27FEB2020_FULL_5	2:C,2	Analyte	833.33	3.61	7754	41300.2	1.878	0.18775	11.01	-98.7	126.018	1.32118
23	23	27FEB2020_FULL_6	2:C,3	Analyte	833.33	3.61	8349	38764.5	2.154	0.21538	12.584	-98.5	129.021	1.51006
24	24	27FEB2020_FULL_7	2:C,1	Analyte	833.33	3.6	7700	41131.7	1.872	0.18719	10.978	-98.7	161.456	1.31736
25	25	27FEB2020_FULL_8	2:C,2	Analyte	833.33	3.61	8047	41005.8	1.963	0.19625	11.494	-98.6	158.982	1.3793
26	26	27FEB2020_FULL_9	2:C,3	Analyte	833.33	3.61	8349	40563.1	2.058	0.20584	12.04	-98.6	198.334	1.44484
27	27	27FEB2020_BLANK_2	2:A,1			3.57	50	35.689	13.906	1.39062	79.547		2.442
28	28	27FEB2020_BROAD_1	2:D,1	Analyte	833.33	3.61	8257	44446.5	1.858	0.18578	10.897	-98.7	160.244	1.30769
29	29	27FEB2020_BROAD_2	2:D,2	Analyte	833.33	3.59	8587	43522.8	1.973	0.1973	11.554	-98.6	194.809	1.38645
30	30	27FEB2020_BROAD_3	2:D,3	Analyte	833.33	3.59	8982	44704.2	2.009	0.20091	11.76	-98.6	193.277	1.41116
31	31	27FEB2020_BROAD_4	2:D,1	Analyte	833.33	3.59	8021	44182.2	1.816	0.18155	10.657	-98.7	161.533	1.27881
32	32	27FEB2020_BROAD_5	2:D,2	Analyte	833.33	3.59	8565	45500.3	1.882	0.18824	11.038	-98.7	152.59	1.32456
33	33	27FEB2020_BROAD_6	2:D,3	Analyte	833.33	3.6	8988	44993.2	1.998	0.19976	11.694	-98.6	141.86	1.40333
34	34	27FEB2020_BROAD_7	2:D,1	Analyte	833.33	3.6	8304	42336.7	1.962	0.19615	11.488	-98.6	191.868	1.37862
35	35	27FEB2020_BROAD_8	2:D,2	Analyte	833.33	3.59	8954	44942.6	1.992	0.19924	11.664	-98.6	155.406	1.39973
36	36	27FEB2020_BROAD_9	2:D,3	Analyte	833.33	3.59	8961	45724.3	1.96	0.19598	11.479	-98.6	132.004	1.37745
37	37	27FEB2020_BLANK_3	2:A,1					48.127
38	38	27FEB2020_ISOLATE_1	2:E,1	Analyte	833.33			45831.8
39	39	27FEB2020_ISOLATE_2	2:E,2	Analyte	833.33			43667
40	40	27FEB2020_ISOLATE_3	2:E,3	Analyte	833.33	3.68	43	44438.1	0.01	0.00098	0.368	-100	1.824	0.04414
41	41	27FEB2020_ISOLATE_4	2:E,1	Analyte	833.33	3.76	262	45415.3	0.058	0.00577	0.641	-99.9	2.612	0.076933
42	42	27FEB2020_ISOLATE_5	2:E,2	Analyte	833.33	3.6	371	44732.8	0.083	0.00829	0.785	-99.9	3.102	0.094171
43	43	27FEB2020_ISOLATE_6	2:E,3	Analyte	833.33	3.72	60	43586.2	0.014	0.00137	0.39	-100	2.698	0.046831
44	44	27FEB2020_ISOLATE_7	2:E,1	Analyte	833.33			45056.9
45	45	27FEB2020_ISOLATE_8	2:E,2	Analyte	833.33	3.62	135	44742.6	0.03	0.00302	0.484	-99.9	3.27	0.058139
46	46	27FEB2020_ISOLATE_9	2:E,3	Analyte	833.33			40106.3
47	47	27FEB2020_BLANK_4	2:A,1			3.75	85	62.11	13.704	1.37038	78.393		2.569
Compound 2: CBD
	#	Name	Vial	Type	Std. Conc	RT	Area	IS Area	Response	Area Ratio	Conc.	%Dev	S/N	%Rec	ID
1	1	27FEB2020_SST1	2:A,2			2.24	160	45720.9	0.035	0.00349			4.356
2	2	27FEB2020_SST2	2:A,2			2.21	358	44117.4	0.081	0.00811			7.889
3	3	27FEB2020_SST3	2:A,2			2.22	297	43353.8	0.069	0.00685			4.04
4	4	27FEB2020_SST4	2:A,2			2.2	331	42945.1	0.077	0.0077			5.317
5	5	27FEB2020_SST5	2:A,2			2.21	213	41652.9	0.051	0.00512			7.202
6	6	27FEB2020_SST6	2:A,2			2.19	154	42007.6	0.037	0.00367			5.344
7	7	27FEB2020_CS0	2:A,1			2.15	183	41.545	44.073	4.40732	317.03		1.848
8	8	27FEB2020_CS0IS	2:A,2			2.3	7	42998	0.002	0.00017			0.834
9	9	27FEB2020_CS1	2:B,1	Standard	10	2.19	6273	42518.1	1.475	0.14754	10.001	0	167.151	100.008
10	10	27FEB2020_CS2	2:B,2	Standard	50	2.2	29817	43393.3	6.871	0.68714	48.893	-2.2	736.4	97.7864
11	11	27FEB2020_CS3	2:B,3	Standard	100	2.2	62321	43740.9	14.248	1.42477	102.059	2.1	1695.57	102.059
12	12	27FEB2020_CS4	2:B,4	Standard	150	2.2	94290	43496.3	21.678	2.16777	155.611	3.7	2027.39	103.741
13	13	27FEB2020_CS5	2:B,5	Standard	750	2.2	421742	40648.3	103.754	10.3754	747.186	-0.4	5763.93	99.6249
14	14	27FEB2020_CS6	2:B,6	Standard	750	2.2	434701	41404.6	104.989	10.4989	756.085	0.8	6780.27	100.811
15	15	27FEB2020_CS7	2:B,7	Standard	1500	2.2	819373	40928.7	200.195	20.0195	1442.3	-3.8	12039.3	96.1533
16	16	27FEB2020_CS8	2:B,8	Standard	2500	2.2	1320095	38119.3	346.306	34.6306	2495.41	-0.2	11956.9	99.8164
17	17	27FEB2020_BLANK_1	2:A,1			2.27	119						2.179
18	18	27FEB2020_FULL_1	2:C,1	Analyte	833.33	2.2	557514	41879.7	133.123	13.3123	958.866	15.1	10624.5	115.064
19	19	27FEB2020_FULL_2	2:C,2	Analyte	833.33	2.2	591828	41942.8	141.104	14.1104	1016.39	22	11615.3	121.967
20	20	27FEB2020_FULL_3	2:C,3	Analyte	833.33	2.2	618331	41172.5	150.181	15.0181	1081.81	29.8	9270.84	129.818
21	21	27FEB2020_FULL_4	2:C,1	Analyte	833.33	2.2	566242	40670.1	139.228	13.9228	1002.87	20.3	9725.31	120.345
22	22	27FEB2020_FULL_5	2:C,2	Analyte	833.33	2.2	591366	41300.2	143.187	14.3187	1031.4	23.8	10960.2	123.769
23	23	27FEB2020_FULL_6	2:C,3	Analyte	833.33	2.2	593905	38764.5	153.209	15.3209	1103.64	32.4	11268.2	132.437
24	24	27FEB2020_FULL_7	2:C,1	Analyte	833.33	2.2	572405	41131.7	139.164	13.9164	1002.41	20.3	12386.3	120.29
25	25	27FEB2020_FULL_8	2:C,2	Analyte	833.33	2.2	585660	41005.8	142.824	14.2824	1028.79	23.5	11565.7	123.455
26	26	27FEB2020_FULL_9	2:C,3	Analyte	833.33	2.2	618838	40563.1	152.562	15.2562	1098.97	31.9	11317.5	131.877
27	27	27FEB2020_BLANK_2	2:A,1			2.2	630	35.689	176.404	17.6404	1270.82		3.954
28	28	27FEB2020_BROAD_1	2:D,1	Analyte	833.33	2.2	678432	44446.5	152.64	15.264	1099.54	31.9	15702.7	131.945
29	29	27FEB2020_BROAD_2	2:D,2	Analyte	833.33	2.2	710532	43522.8	163.255	16.3255	1176.05	41.1	11993.7	141.126
30	30	27FEB2020_BROAD_3	2:D,3	Analyte	833.33	2.19	736563	44704.2	164.764	16.4764	1186.92	42.4	12218.9	142.431
31	31	27FEB2020_BROAD_4	2:D,1	Analyte	833.33	2.2	687714	44182.2	155.654	15.5654	1121.26	34.6	11081.8	134.552
32	32	27FEB2020_BROAD_5	2:D,2	Analyte	833.33	2.19	711370	45500.3	156.344	15.6344	1126.24	35.1	15213.4	135.149
33	33	27FEB2020_BROAD_6	2:D,3	Analyte	833.33	2.2	735803	44993.2	163.537	16.3537	1178.08	41.4	16487	141.37
34	34	27FEB2020_BROAD_7	2:D,1	Analyte	833.33	2.2	676482	42336.7	159.786	15.9786	1151.05	38.1	14151.9	138.126
35	35	27FEB2020_BROAD_8	2:D,2	Analyte	833.33	2.2	734772	44942.6	163.491	16.3491	1177.75	41.3	13022.7	141.331
36	36	27FEB2020_BROAD_9	2:D,3	Analyte	833.33	2.2	743172	45724.3	162.533	16.2533	1170.85	40.5	13061.9	140.502
37	37	27FEB2020_BLANK_3	2:A,1			2.36	57	48.127	11.841	1.18412	84.714		1.825
38	38	27FEB2020_ISOLATE_1	2:E,1	Analyte	833.33	2.2	585207	45831.8	127.686	12.7686	919.679	10.4	13800.4	110.362
39	39	27FEB2020_ISOLATE_2	2:E,2	Analyte	833.33	2.2	582612	43667	133.422	13.3422	961.02	15.3	13908.3	115.323
40	40	27FEB2020_ISOLATE_3	2:E,3	Analyte	833.33	2.2	582260	44438.1	131.027	13.1027	943.761	13.3	10516.3	113.252
41	41	27FEB2020_ISOLATE_4	2:E,1	Analyte	833.33	2.2	584900	45415.3	128.789	12.8789	927.631	11.3	12837.2	111.316
42	42	27FEB2020_ISOLATE_5	2:E,2	Analyte	833.33	2.2	566698	44732.8	126.685	12.6685	912.466	9.5	12146.5	109.496
43	43	27FEB2020_ISOLATE_6	2:E,3	Analyte	833.33	2.2	579930	43586.2	133.054	13.3054	958.368	15	12354	115.005
44	44	27FEB2020_ISOLATE_7	2:E,1	Analyte	833.33	2.2	586933	45056.9	130.265	13.0265	938.268	12.6	13184	112.593
45	45	27FEB2020_ISOLATE_8	2:E,2	Analyte	833.33	2.2	582080	44742.6	130.095	13.0095	937.043	12.4	10247.2	112.446
46	46	27FEB2020_ISOLATE_9	2:E,3	Analyte	833.33	2.2	534560	40106.3	133.286	13.3286	960.042	15.2	10113.1	115.206
47	47	27FEB2020_BLANK_4	2:A,1			2.18	425	62.11	68.393	6.83932	492.319		3.259
Compound 3: CBDV
	#	Name	Vial	Type	Std. Conc	RT	Area	IS Area	Response	Area Ratio	Conc.	%Dev	S/N	%Rec	ID
1	1	27FEB2020_SST1	2:A,2			1.95	110	45720.9	0.024	0.00241			2.975
2	2	27FEB2020_SST2	2:A,2			1.93	17	44117.4	0.004	0.0004			0.888
3	3	27FEB2020_SST3	2:A,2			1.87	23	43353.8	0.005	0.00052			1.568
4	4	27FEB2020_SST4	2:A,2			1.85	69	42945.1	0.016	0.0016			2.431
5	5	27FEB2020_SST5	2:A,2					41652.9
6	6	27FEB2020_SST6	2:A,2			2.07	207	42007.6	0.049	0.00492			2.665
7	7	27FEB2020_CS0	2:A,1			2.11	154	41.545	37.105	3.71046	248.078		2.844
8	8	27FEB2020_CS0IS	2:A,2			1.83	170	42998	0.039	0.00394			2.381
9	9	27FEB2020_CS1	2:B,1	Standard	10	1.86	6679	42518.1	1.571	0.1571	9.994	-0.1	297.176	99.9425
10	10	27FEB2020_CS2	2:B,2	Standard	50	1.86	32239	43393.3	7.43	0.74295	49.248	-1.5	1229.91	98.4957
11	11	27FEB2020_CS3	2:B,3	Standard	100	1.86	67113	43740.9	15.343	1.53432	102.272	2.3	2104.75	102.272
12	12	27FEB2020_CS4	2:B,4	Standard	150	1.86	99529	43496.3	22.882	2.28821	152.784	1.9	2888.66	101.856
13	13	27FEB2020_CS5	2:B,5	Standard	750	1.86	463477	40648.3	114.021	11.4021	763.438	1.8	5905.24	101.792
14	14	27FEB2020_CS6	2:B,6	Standard	750	1.86	466768	41404.6	112.733	11.2733	754.809	0.6	8808.64	100.641
15	15	27FEB2020_CS7	2:B,7	Standard	1500	1.86	899536	40928.7	219.781	21.9781	1472.06	-1.9	15268.9	98.137
16	16	27FEB2020_CS8	2:B,8	Standard	2500	1.86	1378012	38119.3	361.499	36.1499	2421.6	-3.1	16856.3	96.864
17	17	27FEB2020_BLANK_1	2:A,1			1.92	16						0.953
18	18	27FEB2020_FULL_1	2:C,1	Analyte	833.33	1.86	2070	41879.7	0.494	0.04943	2.781	-99.7	61.168	0.333673
19	19	27FEB2020_FULL_2	2:C,2	Analyte	833.33	1.86	2552	41942.8	0.608	0.06085	3.545	-99.6	73.008	0.425459
20	20	27FEB2020_FULL_3	2:C,3	Analyte	833.33	1.86	2569	41172.5	0.624	0.0624	3.65	-99.6	96.324	0.437956
21	21	27FEB2020_FULL_4	2:C,1	Analyte	833.33	1.86	2374	40670.1	0.584	0.05836	3.379	-99.6	97.438	0.405461
22	22	27FEB2020_FULL_5	2:C,2	Analyte	833.33	1.85	2215	41300.2	0.536	0.05364	3.063	-99.6	94.891	0.367507
23	23	27FEB2020_FULL_6	2:C,3	Analyte	833.33	1.86	2550	38764.5	0.658	0.06579	3.877	-99.5	99.983	0.4652
24	24	27FEB2020_FULL_7	2:C,1	Analyte	833.33	1.86	2055	41131.7	0.5	0.04997	2.817	-99.7	68.733	0.338013
25	25	27FEB2020_FULL_8	2:C,2	Analyte	833.33	1.86	2515	41005.8	0.613	0.06134	3.579	-99.6	104.755	0.42943
26	26	27FEB2020_FULL_9	2:C,3	Analyte	833.33	1.86	2501	40563.1	0.617	0.06167	3.6	-99.6	102.024	0.432048
27	27	27FEB2020_BLANK_2	2:A,1			1.86	159	35.689	44.587	4.45868	298.211		3.133
28	28	27FEB2020_BROAD_1	2:D,1	Analyte	833.33	1.86	2408	44446.5	0.542	0.05418	3.098	-99.6	110.138	0.371814
29	29	27FEB2020_BROAD_2	2:D,2	Analyte	833.33	1.86	2631	43522.8	0.604	0.06045	3.519	-99.6	125.36	0.422231
30	30	27FEB2020_BROAD_3	2:D,3	Analyte	833.33	1.85	2604	44704.2	0.583	0.05825	3.371	-99.6	99.934	0.404571
31	31	27FEB2020_BROAD_4	2:D,1	Analyte	833.33	1.86	2568	44182.2	0.581	0.05813	3.364	-99.6	105.657	0.403623
32	32	27FEB2020_BROAD_5	2:D,2	Analyte	833.33	1.86	2414	45500.3	0.531	0.05306	3.024	-99.6	106.317	0.362829
33	33	27FEB2020_BROAD_6	2:D,3	Analyte	833.33	1.86	2766	44993.2	0.615	0.06148	3.588	-99.6	112.582	0.430523
34	34	27FEB2020_BROAD_7	2:D,1	Analyte	833.33	1.86	2458	42336.7	0.581	0.05807	3.359	-99.6	93.093	0.40309
35	35	27FEB2020_BROAD_8	2:D,2	Analyte	833.33	1.86	2798	44942.6	0.623	0.06226	3.64	-99.6	126.46	0.436823
36	36	27FEB2020_BROAD_9	2:D,3	Analyte	833.33	1.86	2959	45724.3	0.647	0.06472	3.805	-99.5	112.345	0.456583
37	37	27FEB2020_BLANK_3	2:A,1			2.09	25	48.127	5.174	0.5174	34.136		2.444
38	38	27FEB2020_ISOLATE_1	2:E,1	Analyte	833.33	1.86	2013	45831.8	0.439	0.04392	2.411	-99.7	84.49	0.289381
39	39	27FEB2020_ISOLATE_2	2:E,2	Analyte	833.33	1.86	1935	43667	0.443	0.04432	2.438	-99.7	79.493	0.292586
40	40	27FEB2020_ISOLATE_3	2:E,3	Analyte	833.33	1.86	1999	44438.1	0.45	0.04498	2.482	-99.7	73.357	0.297888
41	41	27FEB2020_ISOLATE_4	2:E,1	Analyte	833.33	1.86	2014	45415.3	0.443	0.04434	2.439	-99.7	93.608	0.292723
42	42	27FEB2020_ISOLATE_5	2:E,2	Analyte	833.33	1.86	2097	44732.8	0.469	0.04688	2.609	-99.7	79.989	0.313122
43	43	27FEB2020_ISOLATE_6	2:E,3	Analyte	833.33	1.86	1984	43586.2	0.455	0.04551	2.518	-99.7	71.967	0.302144
44	44	27FEB2020_ISOLATE_7	2:E,1	Analyte	833.33	1.86	2053	45056.9	0.456	0.04557	2.522	-99.7	65.219	0.302585
45	45	27FEB2020_ISOLATE_8	2:E,2	Analyte	833.33	1.86	1926	44742.6	0.431	0.04305	2.353	-99.7	76.83	0.282353
46	46	27FEB2020_ISOLATE_9	2:E,3	Analyte	833.33	1.86	1748	40106.3	0.436	0.04358	2.389	-99.7	56.084	0.286635
47	47	27FEB2020_BLANK_4	2:A,1			1.89	70	62.11	11.342	1.13425	75.466		2.135
Compound 4: CBL
	#	Name	Vial	Type	Std. Conc	RT	Area	IS Area	Response	Area Ratio	Conc.	%Dev	S/N	%Rec	ID
1	1	27FEB2020_SST1	2:A,2					45720.9
2	2	27FEB2020_SST2	2:A,2			3.34	10	44117.4	0.002	0.00022			1.341
3	3	27FEB2020_SST3	2:A,2			3.42	51	43353.8	0.012	0.00117			2.167
4	4	27FEB2020_SST4	2:A,2			3.43	43	42945.1	0.01	0.00099			2.694
5	5	27FEB2020_SST5	2:A,2					41652.9
6	6	27FEB2020_SST6	2:A,2			3.36	9	42007.6	0.002	0.00022			1.562
7	7	27FEB2020_CS0	2:A,1					41.545
8	8	27FEB2020_CS0IS	2:A,2			3.51	143	42998	0.033	0.00333			2.111
9	9	27FEB2020_CS1	2:B,1	Standard	10	3.39	30249	42518.1	7.114	0.71144	9.973	-0.3	802.117	99.7327
10	10	27FEB2020_CS2	2:B,2	Standard	50	3.39	149746	43393.3	34.509	3.45089	49.275	-1.4	4700.56	98.5506
11	11	27FEB2020_CS3	2:B,3	Standard	100	3.39	316051	43740.9	72.255	7.22551	103.428	3.4	8740.97	103.428
12	12	27FEB2020_CS4	2:B,4	Standard	150	3.39	469909	43496.3	108.034	10.8034	154.76	3.2	11021.8	103.173
13	13	27FEB2020_CS5	2:B,5	Standard	750	3.39	2165615	40648.3	532.769	53.2769	764.112	1.9	35266.8	101.882
14	14	27FEB2020_CS6	2:B,6	Standard	750	3.39	2201335	41404.6	531.664	53.1664	762.527	1.7	31657.7	101.67
15	15	27FEB2020_CS7	2:B,7	Standard	1500	3.39	4106653	40928.7	1003.37	100.337	1439.27	-4	43893.6	95.951
16	16	27FEB2020_CS8	2:B,8	Standard	2500	3.39	6351703	38119.3	1666.27	166.627	2390.31	-4.4	47473.1	95.6123
17	17	27FEB2020_BLANK_1	2:A,1			3.39	333						4.769
18	18	27FEB2020_FULL_1	2:C,1	Analyte	833.33	3.39	9031	41879.7	2.156	0.21565	2.86	-99.7	113.627	0.343243
19	19	27FEB2020_FULL_2	2:C,2	Analyte	833.33	3.4	9305	41942.8	2.219	0.22185	2.949	-99.6	163.597	0.353923
20	20	27FEB2020_FULL_3	2:C,3	Analyte	833.33	3.39	9891	41172.5	2.402	0.24024	3.213	-99.6	196.713	0.385577
21	21	27FEB2020_FULL_4	2:C,1	Analyte	833.33	3.4	8424	40670.1	2.071	0.20713	2.738	-99.7	171.138	0.328579
22	22	27FEB2020_FULL_5	2:C,2	Analyte	833.33	3.39	9878	41300.2	2.392	0.23919	3.198	-99.6	238.443	0.383763
23	23	27FEB2020_FULL_6	2:C,3	Analyte	833.33	3.39	9203	38764.5	2.374	0.23742	3.173	-99.6	222.258	0.380719
24	24	27FEB2020_FULL_7	2:C,1	Analyte	833.33	3.39	9021	41131.7	2.193	0.21932	2.913	-99.7	183.75	0.349555
25	25	27FEB2020_FULL_8	2:C,2	Analyte	833.33	3.39	9339	41005.8	2.277	0.22774	3.034	-99.6	235.298	0.364055
26	26	27FEB2020_FULL_9	2:C,3	Analyte	833.33	3.4	9768	40563.1	2.408	0.24081	3.221	-99.6	267.539	0.38656
27	27	27FEB2020_BLANK_2	2:A,1			3.36	16	35.689	4.393	0.43932	6.069		1.382
28	28	27FEB2020_BROAD_1	2:D,1	Analyte	833.33	3.39	2369	44446.5	0.533	0.0533	0.531	-99.9	56.241	0.06375
29	29	27FEB2020_BROAD_2	2:D,2	Analyte	833.33	3.38	2661	43522.8	0.611	0.06115	0.644	-99.9	71.522	0.077251
30	30	27FEB2020_BROAD_3	2:D,3	Analyte	833.33	3.38	2651	44704.2	0.593	0.05929	0.617	-99.9	72.61	0.074057
31	31	27FEB2020_BROAD_4	2:D,1	Analyte	833.33	3.38	2304	44182.2	0.521	0.05215	0.515	-99.9	46.824	0.061757
32	32	27FEB2020_BROAD_5	2:D,2	Analyte	833.33	3.38	2717	45500.3	0.597	0.0597	0.623	-99.9	81.465	0.074767
33	33	27FEB2020_BROAD_6	2:D,3	Analyte	833.33	3.39	2834	44993.2	0.63	0.06299	0.67	-99.9	70.562	0.080423
34	34	27FEB2020_BROAD_7	2:D,1	Analyte	833.33	3.38	2459	42336.7	0.581	0.05808	0.6	-99.9	62.297	0.071975
35	35	27FEB2020_BROAD_8	2:D,2	Analyte	833.33	3.39	2803	44942.6	0.624	0.06237	0.661	-99.9	75.143	0.079356
36	36	27FEB2020_BROAD_9	2:D,3	Analyte	833.33	3.38	2658	45724.3	0.581	0.05813	0.601	-99.9	70.883	0.072061
37	37	27FEB2020_BLANK_3	2:A,1			3.4	287	48.127	59.6	5.96	85.273		3.521
38	38	27FEB2020_ISOLATE_1	2:E,1	Analyte	833.33	3.47	298	45831.8	0.065	0.0065			3.107
39	39	27FEB2020_ISOLATE_2	2:E,2	Analyte	833.33			43667
40	40	27FEB2020_ISOLATE_3	2:E,3	Analyte	833.33	3.38	56	44438.1	0.013	0.00126			2.784
41	41	27FEB2020_ISOLATE_4	2:E,1	Analyte	833.33	3.49	32	45415.3	0.007	0.0007			1.865
42	42	27FEB2020_ISOLATE_5	2:E,2	Analyte	833.33	3.45	21	44732.8	0.005	0.00046			1.475
43	43	27FEB2020_ISOLATE_6	2:E,3	Analyte	833.33			43586.2
44	44	27FEB2020_ISOLATE_7	2:E,1	Analyte	833.33	3.38	99	45056.9	0.022	0.00219			2.292
45	45	27FEB2020_ISOLATE_8	2:E,2	Analyte	833.33			44742.6
46	46	27FEB2020_ISOLATE_9	2:E,3	Analyte	833.33	3.44	70	40106.3	0.017	0.00174			2.34
47	47	27FEB2020_BLANK_4	2:A,1			3.48	30	62.11	4.834	0.48342	6.702		2.1
Compound 5: CBG
	#	Name	Vial	Type	Std. Conc	RT	Area	IS Area	Response	Area Ratio	Conc.	%Dev	S/N	%Rec	ID
1	1	27FEB2020_SST1	2:A,2			2.11	90	45720.9	0.02	0.00197	9.689		1.69
2	2	27FEB2020_SST2	2:A,2			2.23	41	44117.4	0.009	0.00093	9.422		1.697
3	3	27FEB2020_SST3	2:A,2			2.26	45	43353.8	0.01	0.00104	9.452		1.5
4	4	27FEB2020_SST4	2:A,2			2.29	70	42945.1	0.016	0.00162	9.601		1.723
5	5	27FEB2020_SST5	2:A,2			2.24	36	41652.9	0.009	0.00087	9.407		1.519
6	6	27FEB2020_SST6	2:A,2			2.13	145	42007.6	0.035	0.00345	10.068		2.01
7	7	27FEB2020_CS0	2:A,1			2.37	238	41.545	57.362	5.73624	1475.09		2.243
8	8	27FEB2020_CS0IS	2:A,2			2.29	521	42998	0.121	0.01212	12.283		2.441
9	9	27FEB2020_CS1	2:B,1	Standard	10	2.26	94	42518.1	0.022	0.0022	9.748	-2.5	3.036	97.4794
10	10	27FEB2020_CS2	2:B,2	Standard	50	2.14	7941	43393.3	1.83	0.18299	55.949	11.9	170.718	111.898
11	11	27FEB2020_CS3	2:B,3	Standard	100	2.14	15634	43740.9	3.574	0.35742	100.526	0.5	315.828	100.526
12	12	27FEB2020_CS4	2:B,4	Standard	150	2.14	24685	43496.3	5.675	0.56752	154.218	2.8	371.203	102.812
13	13	27FEB2020_CS5	2:B,5	Standard	750	2.14	114893	40648.3	28.265	2.8265	731.504	-2.5	2385.87	97.5339
14	14	27FEB2020_CS6	2:B,6	Standard	750	2.14	118573	41404.6	28.638	2.86377	741.027	-1.2	2326.68	98.8036
15	15	27FEB2020_CS7	2:B,7	Standard	1500	2.14	226084	40928.7	55.239	5.52386	1420.82	-5.3	4952.19	94.7212
16	16	27FEB2020_CS8	2:B,8	Standard	2500	2.14	357466	38119.3	93.776	9.37756	2405.64	-3.8	8718.8	96.2255
17	17	27FEB2020_BLANK_1	2:A,1			2.19	628						2.605
18	18	27FEB2020_FULL_1	2:C,1	Analyte	833.33	2.2	3040	41879.7	0.726	0.07258	27.733	-96.7	59.799	3.32797
19	19	27FEB2020_FULL_2	2:C,2	Analyte	833.33	2.2	3104	41942.8	0.74	0.07401	28.1	-96.6	55.234	3.372
20	20	27FEB2020_FULL_3	2:C,3	Analyte	833.33	2.19	3419	41172.5	0.83	0.08303	30.405	-96.4	74.163	3.6486
21	21	27FEB2020_FULL_4	2:C,1	Analyte	833.33	2.2	3120	40670.1	0.767	0.0767	28.787	-96.5	48.494	3.4545
22	22	27FEB2020_FULL_5	2:C,2	Analyte	833.33	2.2	3368	41300.2	0.815	0.08154	30.025	-96.4	82.219	3.60296
23	23	27FEB2020_FULL_6	2:C,3	Analyte	833.33	2.2	3292	38764.5	0.849	0.08492	30.888	-96.3	65.369	3.70652
24	24	27FEB2020_FULL_7	2:C,1	Analyte	833.33	2.2	3196	41131.7	0.777	0.07771	29.043	-96.5	72.582	3.48523
25	25	27FEB2020_FULL_8	2:C,2	Analyte	833.33	2.19	3583	41005.8	0.874	0.08737	31.512	-96.2	65.194	3.78151
26	26	27FEB2020_FULL_9	2:C,3	Analyte	833.33	2.2	3517	40563.1	0.867	0.0867	31.341	-96.2	62.222	3.76095
27	27	27FEB2020_BLANK_2	2:A,1			2.08	162	35.689	45.488	4.54877	1171.63		1.538
28	28	27FEB2020_BROAD_1	2:D,1	Analyte	833.33	2.2	3304	44446.5	0.743	0.07434	28.184	-96.6	68.554	3.38211
29	29	27FEB2020_BROAD_2	2:D,2	Analyte	833.33	2.19	4232	43522.8	0.972	0.09724	34.036	-95.9	81.972	4.0843
30	30	27FEB2020_BROAD_3	2:D,3	Analyte	833.33	2.19	4548	44704.2	1.017	0.10174	35.187	-95.8	100.262	4.22244
31	31	27FEB2020_BROAD_4	2:D,1	Analyte	833.33	2.2	3623	44182.2	0.82	0.08201	30.143	-96.4	76.614	3.61717
32	32	27FEB2020_BROAD_5	2:D,2	Analyte	833.33	2.2	4412	45500.3	0.97	0.09698	33.968	-95.9	76.872	4.07616
33	33	27FEB2020_BROAD_6	2:D,3	Analyte	833.33	2.19	3993	44993.2	0.888	0.08876	31.867	-96.2	85.767	3.8241
34	34	27FEB2020_BROAD_7	2:D,1	Analyte	833.33	2.19	3852	42336.7	0.91	0.09099	32.439	-96.1	84.27	3.89266
35	35	27FEB2020_BROAD_8	2:D,2	Analyte	833.33	2.2	4542	44942.6	1.011	0.10106	35.013	-95.8	82.799	4.20158
36	36	27FEB2020_BROAD_9	2:D,3	Analyte	833.33	2.2	4300	45724.3	0.94	0.09404	33.217	-96	95.463	3.98603
37	37	27FEB2020_BLANK_3	2:A,1			2.25	354	48.127	73.553	7.35531	1888.85		3.413
38	38	27FEB2020_ISOLATE_1	2:E,1	Analyte	833.33	2.19	2928	45831.8	0.639	0.06388	25.509	-96.9	70.766	3.06115
39	39	27FEB2020_ISOLATE_2	2:E,2	Analyte	833.33	2.2	2643	43667	0.605	0.06052	24.652	-97	56.249	2.95823
40	40	27FEB2020_ISOLATE_3	2:E,3	Analyte	833.33	2.19	2912	44438.1	0.655	0.06553	25.932	-96.9	67.777	3.11185
41	41	27FEB2020_ISOLATE_4	2:E,1	Analyte	833.33	2.2	2756	45415.3	0.607	0.06068	24.692	-97	62.312	2.96307
42	42	27FEB2020_ISOLATE_5	2:E,2	Analyte	833.33	2.2	2657	44732.8	0.594	0.05939	24.363	-97.1	67.056	2.92352
43	43	27FEB2020_ISOLATE_6	2:E,3	Analyte	833.33	2.2	2892	43586.2	0.664	0.06636	26.145	-96.9	64.776	3.13736
44	44	27FEB2020_ISOLATE_7	2:E,1	Analyte	833.33	2.2	3123	45056.9	0.693	0.06931	26.899	-96.8	64.821	3.22784
45	45	27FEB2020_ISOLATE_8	2:E,2	Analyte	833.33	2.2	2735	44742.6	0.611	0.06113	24.807	-97	52.245	2.9769
46	46	27FEB2020_ISOLATE_9	2:E,3	Analyte	833.33	2.2	3236	40106.3	0.807	0.08068	29.803	-96.4	55.092	3.57636
47	47	27FEB2020_BLANK_4	2:A,1			2.31	29	62.11	4.686	0.46859	128.934		1.206
Compound 6: CBN
	#	Name	Vial	Type	Std. Conc	RT	Area	IS Area	Response	Area Ratio	Conc.	%Dev	S/N	%Rec	ID
1	1	27FEB2020_SST1	2:A,2			3	239	45720.9	0.052	0.00522			2.399
2	2	27FEB2020_SST2	2:A,2					44117.4
3	3	27FEB2020_SST3	2:A,2			2.93	61	43353.8	0.014	0.00141			2.543
4	4	27FEB2020_SST4	2:A,2			2.87	45	42945.1	0.01	0.00104			2.604
5	5	27FEB2020_SST5	2:A,2					41652.9
6	6	27FEB2020_SST6	2:A,2			2.85	175	42007.6	0.042	0.00417			2.39
7	7	27FEB2020_CS0	2:A,1			2.85	221	41.545	53.1	5.30995	123.701		2.709
8	8	27FEB2020_CS0IS	2:A,2			2.91	174	42998	0.04	0.00404			2.326
9	9	27FEB2020_CS1	2:B,1	Standard	10	2.88	19350	42518.1	4.551	0.45509	9.979	-0.2	475.462	99.7911
10	10	27FEB2020_CS2	2:B,2	Standard	50	2.88	91922	43393.3	21.183	2.11834	48.939	-2.1	1946.88	97.8789
11	11	27FEB2020_CS3	2:B,3	Standard	100	2.88	195739	43740.9	44.75	4.47497	104.142	4.1	4784.53	104.142
12	12	27FEB2020_CS4	2:B,4	Standard	150	2.88	289036	43496.3	66.451	6.64507	154.975	3.3	7695.67	103.317
13	13	27FEB2020_CS5	2:B,5	Standard	750	2.88	1320305	40648.3	324.812	32.4812	760.169	1.4	27972.8	101.356
14	14	27FEB2020_CS6	2:B,6	Standard	750	2.88	1349303	41404.6	325.882	32.5882	762.676	1.7	22040.2	101.69
15	15	27FEB2020_CS7	2:B,7	Standard	1500	2.88	2523173	40928.7	616.48	61.648	1443.38	-3.8	48595.6	96.2255
16	16	27FEB2020_CS8	2:B,8	Standard	2500	2.88	3890452	38119.3	1020.6	102.06	2390	-4.4	40456.2	95.6
17	17	27FEB2020_BLANK_1	2:A,1			2.88	425						5.53
18	18	27FEB2020_FULL_1	2:C,1	Analyte	833.33	2.88	2486	41879.7	0.594	0.05936	0.709	-99.9	40.091	0.085116
19	19	27FEB2020_FULL_2	2:C,2	Analyte	833.33	2.88	2175	41942.8	0.518	0.05185	0.533	-99.9	51.165	0.064001
20	20	27FEB2020_FULL_3	2:C,3	Analyte	833.33	2.88	2415	41172.5	0.587	0.05865	0.693	-99.9	51.276	0.083134
21	21	27FEB2020_FULL_4	2:C,1	Analyte	833.33	2.88	1932	40670.1	0.475	0.0475	0.431	-99.9	42.571	0.051768
22	22	27FEB2020_FULL_5	2:C,2	Analyte	833.33	2.88	2382	41300.2	0.577	0.05767	0.67	-99.9	42.377	0.080377
23	23	27FEB2020_FULL_6	2:C,3	Analyte	833.33	2.88	2111	38764.5	0.545	0.05445	0.594	-99.9	42.711	0.07132
24	24	27FEB2020_FULL_7	2:C,1	Analyte	833.33	2.88	1966	41131.7	0.478	0.04781	0.439	-99.9	54.913	0.052641
25	25	27FEB2020_FULL_8	2:C,2	Analyte	833.33	2.88	2558	41005.8	0.624	0.06239	0.78	-99.9	49.324	0.093642
26	26	27FEB2020_FULL_9	2:C,3	Analyte	833.33	2.88	2838	40563.1	0.7	0.06997	0.958	-99.9	50.434	0.114937
27	27	27FEB2020_BLANK_2	2:A,1			2.88	8	35.689	2.348	0.23481	4.819		0.728
28	28	27FEB2020_BROAD_1	2:D,1	Analyte	833.33	2.88	16815	44446.5	3.783	0.37831	8.181	-99	422.421	0.98167
29	29	27FEB2020_BROAD_2	2:D,2	Analyte	833.33	2.88	16070	43522.8	3.692	0.36924	7.968	-99	377.731	0.956171
30	30	27FEB2020_BROAD_3	2:D,3	Analyte	833.33	2.87	16941	44704.2	3.789	0.37895	8.195	-99	349.693	0.983458
31	31	27FEB2020_BROAD_4	2:D,1	Analyte	833.33	2.88	16135	44182.2	3.652	0.36519	7.873	-99.1	367.427	0.944774
32	32	27FEB2020_BROAD_5	2:D,2	Analyte	833.33	2.87	16774	45500.3	3.687	0.36867	7.955	-99	415.639	0.954555
33	33	27FEB2020_BROAD_6	2:D,3	Analyte	833.33	2.88	17825	44993.2	3.962	0.39617	8.599	-99	463.804	1.03186
34	34	27FEB2020_BROAD_7	2:D,1	Analyte	833.33	2.87	14877	42336.7	3.514	0.35139	7.55	-99.1	337.476	0.906001
35	35	27FEB2020_BROAD_8	2:D,2	Analyte	833.33	2.88	17218	44942.6	3.831	0.38311	8.293	-99	341.002	0.995159
36	36	27FEB2020_BROAD_9	2:D,3	Analyte	833.33	2.88	17156	45724.3	3.752	0.3752	8.108	-99	569.309	0.972928
37	37	27FEB2020_BLANK_3	2:A,1			2.91	366	48.127	76.118	7.6118	177.62		3.913
38	38	27FEB2020_ISOLATE_1	2:E,1	Analyte	833.33	2.94	249	45831.8	0.054	0.00543			2.747
39	39	27FEB2020_ISOLATE_2	2:E,2	Analyte	833.33	2.93	196	43667	0.045	0.00449			4.1
40	40	27FEB2020_ISOLATE_3	2:E,3	Analyte	833.33	2.93	339	44438.1	0.076	0.00762			3.028
41	41	27FEB2020_ISOLATE_4	2:E,1	Analyte	833.33			45415.3
42	42	27FEB2020_ISOLATE_5	2:E,2	Analyte	833.33	3	185	44732.8	0.041	0.00413			3.453
43	43	27FEB2020_ISOLATE_6	2:E,3	Analyte	833.33	2.92	94	43586.2	0.022	0.00215			4.005
44	44	27FEB2020_ISOLATE_7	2:E,1	Analyte	833.33			45056.9
45	45	27FEB2020_ISOLATE_8	2:E,2	Analyte	833.33	2.93	111	44742.6	0.025	0.00247			2.826
46	46	27FEB2020_ISOLATE_9	2:E,3	Analyte	833.33	2.88	8	40106.3	0.002	0.00019			0.774
47	47	27FEB2020_BLANK_4	2:A,1					62.11
Compound 7: THC8
	#	Name	Vial	Type	Std. Conc	RT	Area	IS Area	Response	Area Ratio	Conc.	%Dev	S/N	%Rec	ID
1	1	27FEB2020_SST1	2:A,2					45720.9
2	2	27FEB2020_SST2	2:A,2			3.44	78	44117.4	0.018	0.00176			2.897
3	3	27FEB2020_SST3	2:A,2			3.5	172	43353.8	0.04	0.00396			4.376
4	4	27FEB2020_SST4	2:A,2			3.38	111	42945.1	0.026	0.00257			3.17
5	5	27FEB2020_SST5	2:A,2			3.44	4	41652.9	0.001	0.0001			0.84
6	6	27FEB2020_SST6	2:A,2					42007.6
7	7	27FEB2020_CS0	2:A,1					41.545
8	8	27FEB2020_CS0IS	2:A,2					42998
9	9	27FEB2020_CS1	2:B,1	Standard	10	3.36	9574	42518.1	2.252	0.22517	9.992	-0.1	277.838	99.9207
10	10	27FEB2020_CS2	2:B,2	Standard	50	3.36	44087	43393.3	10.16	1.01598	48.459	-3.1	1185.82	96.918
11	11	27FEB2020_CS3	2:B,3	Standard	100	3.36	94295	43740.9	21.558	2.15575	103.9	3.9	2147.84	103.9
12	12	27FEB2020_CS4	2:B,4	Standard	150	3.36	140980	43496.3	32.412	3.2412	156.699	4.5	2909.23	104.466
13	13	27FEB2020_CS5	2:B,5	Standard	750	3.36	635142	40648.3	156.253	15.6253	759.094	1.2	11359.8	101.213
14	14	27FEB2020_CS6	2:B,6	Standard	750	3.36	656984	41404.6	158.674	15.8674	770.871	2.8	10635.8	102.783
15	15	27FEB2020_CS7	2:B,7	Standard	1500	3.36	1222389	40928.7	298.663	29.8663	1451.81	-3.2	11715	96.7875
16	16	27FEB2020_CS8	2:B,8	Standard	2500	3.36	1842593	38119.3	483.375	48.3375	2350.3	-6	17745.6	94.012
17	17	27FEB2020_BLANK_1	2:A,1			3.37	415						4.451
18	18	27FEB2020_FULL_1	2:C,1	Analyte	833.33	3.38	387	41879.7	0.092	0.00923			5.791
19	19	27FEB2020_FULL_2	2:C,2	Analyte	833.33	3.39	552	41942.8	0.132	0.01315			11.778
20	20	27FEB2020_FULL_3	2:C,3	Analyte	833.33	3.4	479	41172.5	0.116	0.01164			8.692
21	21	27FEB2020_FULL_4	2:C,1	Analyte	833.33	3.39	427	40670.1	0.105	0.01049			6.616
22	22	27FEB2020_FULL_5	2:C,2	Analyte	833.33	3.38	570	41300.2	0.138	0.01379			9.702
23	23	27FEB2020_FULL_6	2:C,3	Analyte	833.33	3.39	683	38764.5	0.176	0.01761			9.967
24	24	27FEB2020_FULL_7	2:C,1	Analyte	833.33	3.4	793	41131.7	0.193	0.01929			14.298
25	25	27FEB2020_FULL_8	2:C,2	Analyte	833.33	3.38	580	41005.8	0.141	0.01415			9.122
26	26	27FEB2020_FULL_9	2:C,3	Analyte	833.33	3.39	755	40563.1	0.186	0.01862			15.681
27	27	27FEB2020_BLANK_2	2:A,1					35.689
28	28	27FEB2020_BROAD_1	2:D,1	Analyte	833.33	3.38	530	44446.5	0.119	0.01193			4.796
29	29	27FEB2020_BROAD_2	2:D,2	Analyte	833.33	3.4	256	43522.8	0.059	0.00589			5.8
30	30	27FEB2020_BROAD_3	2:D,3	Analyte	833.33	3.38	350	44704.2	0.078	0.00783			4.607
31	31	27FEB2020_BROAD_4	2:D,1	Analyte	833.33	3.38	218	44182.2	0.049	0.00493			5.466
32	32	27FEB2020_BROAD_5	2:D,2	Analyte	833.33	3.39	326	45500.3	0.072	0.00716			3.739
33	33	27FEB2020_BROAD_6	2:D,3	Analyte	833.33	3.37	698	44993.2	0.155	0.01552			6.132
34	34	27FEB2020_BROAD_7	2:D,1	Analyte	833.33	3.4	222	42336.7	0.052	0.00524			6.86
35	35	27FEB2020_BROAD_8	2:D,2	Analyte	833.33	3.37	281	44942.6	0.063	0.00625			3.553
36	36	27FEB2020_BROAD_9	2:D,3	Analyte	833.33	3.37	194	45724.3	0.042	0.00424			2.807
37	37	27FEB2020_BLANK_3	2:A,1					48.127
38	38	27FEB2020_ISOLATE_1	2:E,1	Analyte	833.33			45831.8
39	39	27FEB2020_ISOLATE_2	2:E,2	Analyte	833.33			43667
40	40	27FEB2020_ISOLATE_3	2:E,3	Analyte	833.33	3.51	118	44438.1	0.026	0.00264			2.097
41	41	27FEB2020_ISOLATE_4	2:E,1	Analyte	833.33	3.51	41	45415.3	0.009	0.00091			1.562
42	42	27FEB2020_ISOLATE_5	2:E,2	Analyte	833.33			44732.8
43	43	27FEB2020_ISOLATE_6	2:E,3	Analyte	833.33			43586.2
44	44	27FEB2020_ISOLATE_7	2:E,1	Analyte	833.33			45056.9
45	45	27FEB2020_ISOLATE_8	2:E,2	Analyte	833.33			44742.6
46	46	27FEB2020_ISOLATE_9	2:E,3	Analyte	833.33	3.48	117	40106.3	0.029	0.00292			2.296
47	47	27FEB2020_BLANK_4	2:A,1			3.37	73	62.11	11.718	1.17179	56.038		1.641
Compound 8: THC9
	#	Name	Vial	Type	Std. Conc	RT	Area	IS Area	Response	Area Ratio	Conc.	%Dev	S/N	%Rec	ID
1	1	27FEB2020_SST1	2:A,2			3.21	28	45720.9	0.006	0.0006			1.385
2	2	27FEB2020_SST2	2:A,2			3.19	103	44117.4	0.023	0.00233	0.067		1.992
3	3	27FEB2020_SST3	2:A,2			3.24	12	43353.8	0.003	0.00028			1.098
4	4	27FEB2020_SST4	2:A,2			3.33	4	42945.1	0.001	9e-05			0.538
5	5	27FEB2020_SST5	2:A,2			3.23	44	41652.9	0.011	0.00105			1.849
6	6	27FEB2020_SST6	2:A,2					42007.6
7	7	27FEB2020_CS0	2:A,1			3.22	17	41.545	4.08	0.40804	29.26		1.299
8	8	27FEB2020_CS0IS	2:A,2			3.23	34	42998	0.008	0.00079			1.635
9	9	27FEB2020_CS1	2:B,1	Standard	10	3.22	5988	42518.1	1.408	0.14084	10.034	0.3	171.22	100.336
10	10	27FEB2020_CS2	2:B,2	Standard	50	3.22	29006	43393.3	6.684	0.66843	47.997	-4	680.295	95.9946
11	11	27FEB2020_CS3	2:B,3	Standard	100	3.22	62502	43740.9	14.289	1.42891	102.718	2.7	1577.97	102.718
12	12	27FEB2020_CS4	2:B,4	Standard	150	3.22	93191	43496.3	21.425	2.14249	154.065	2.7	2577.52	102.71
13	13	27FEB2020_CS5	2:B,5	Standard	750	3.22	431343	40648.3	106.116	10.6116	763.471	1.8	8146.02	101.796
14	14	27FEB2020_CS6	2:B,6	Standard	750	3.22	434819	41404.6	105.017	10.5017	755.563	0.7	6732.96	100.742
[truncated: 327 more rows]

## Sheet: 28FEB2020
Quantify Compound Summary Report
Printed Tue Mar 03 09:50:27 2020
Compound 1: CBC
[truncated: 3,163 more rows]
[truncated: 3 more columns]

## Sheet: 29FEB2020
Quantify Compound Summary Report
[truncated: 267 more rows]

[truncated: 2 more sheets: 01MAR2020, 02MAR2020]
