# Supplementary material for: Response of essential oil hemp (Cannabis sativa L.) growth, biomass, and cannabinoid profiles to varying fertigation rates
Source: PLoS One. 2021 Jul 29;16(7):e0252985. doi: 10.1371/journal.pone.0252985 (PMC8320997; doi:10.1371/journal.pone.0252985)
Supplement: S2 File — (CSV) [file pone.0252985.s003.csv]

S2 File. Raw phenotype dataset.
Barcode	Range	Row	Table	Rep	Treatment	Pedigree	Plot	UniqueID	PlantingDate	4 inch Pots	1 Gallon Pots	Lights off	6 Weeks	Kola Mass (g)	Kola Length (cm)	Kola Density	Chaff Biomass (g)	Total Biomass (g)	Flower Biomass (g)	Bucked Biomass (g)	Stem Mass (g)	FWR Harvest Index	Harvest Index	Percent Stem Weight	FWR:Chaff	Max Stem Diameter (mm)	90 Degree Stem Diameter (mm)	HGT_11/14/2019	HGT_11/19/2019	HGT_12/05/2019	HGT_12/20/19	HGT_12/30/19	HGT_1/21/20	HGT_2/5/2020	SPAD_12/19/19	750nm (Abs)	663nm (Abs)	646nm (Abs)	Chlorophyll a (nmol mL-1)	Chlorophyll b (nmol mL-1)	Chlorophyll (a+b)(nmol mL-1)	HGT 31 DAS	HGT 36 DAS	HGT 52 DAS	HGT 67 DAS	HGT 77 DAS	HGT 99 DAS	HGT 114 DAS	Cannabichromene
MR19-NITR-001	1	1	1	1	50 ppm N	Cherry Blossom x Trump	1	MREC_0000000347	10/14/2019	11/5/2019	11/26/2019	12/10/2019	1/21/2020	2.729	10.5	0.259904762	57.4	210.1	98.329	155.729	46.6	0.485985697	0.769682052	0.230317948	1.71304878			19.5	27	48	84	116	120	118.5	49.1	0	0.32	0.129	401.955	115.391	517.346	19.5	27	48	84	116	120	118.5	0.084803333
MR19-NITR-002	1	2	1	2	50 ppm N	Cherry Blossom (Tuan)	2	MREC_0000000348	10/14/2019	11/5/2019	11/26/2019	12/10/2019	1/21/2020	3.248	10	0.3248	70.6	257.6	98.848	169.448	81.4	0.394055364	0.675500702	0.324499298	1.400113314	22.87	19.93	17.5	26	56	96	125	131	130	52.8	0	0.467	0.183	588.102	156.623	744.725	17.5	26	56	96	125	131	130	0.149816667
MR19-NITR-003	1	3	1	3	50 ppm N	Cherry Blossom	3	MREC_0000000349	10/14/2019	11/5/2019	11/26/2019	12/10/2019	1/21/2020	2.753	8.5	0.323882353	66.2	236.7	111.753	177.953	53	0.483877672	0.770516079	0.229483921	1.688111782	16.89	15.82	18	25	52	103	134	145	143.5	50.7	0	0.34	0.133	428.235	113.507	541.742	18	25	52	103	134	145	143.5	0.061922
MR19-NITR-004	2	3	1	3	50 ppm N	Berry Blossom	4	MREC_0000000350	10/14/2019	11/5/2019	11/26/2019	12/10/2019	1/21/2020	2.61	8	0.32625	70.2	207.8	81.81	152.01	50.4	0.404179635	0.751000445	0.248999555	1.165384615	17	16.4	23.5	33	64	117	132	135	136	47.2	0	0.329	0.126	415.149	103.796	518.945	23.5	33	64	117	132	135	136	0
MR19-NITR-005	2	2	1	2	50 ppm N	Cherry Wine	5	MREC_0000000351	10/14/2019	11/5/2019	11/26/2019	12/10/2019	1/21/2020	2.508	9	0.278666667	28	67.8	15.508	43.508	17.8	0.252952306	0.709662687	0.290337313	0.553857143	10.12	10.16	16.8	27	54	94	116	120	120	51.3	0	0.483	0.183	610.038	147.951	757.989	16.8	27	54	94	116	120	120	0
MR19-NITR-006	2	1	1	1	50 ppm N	Cherry Blossom (Tuan)	6	MREC_0000000352	10/14/2019	11/5/2019	11/26/2019	12/10/2019	1/21/2020	3.437	10	0.3437	52.2	178.2	75.837	128.037	43.6	0.441856	0.745975518	0.2540244	1.452816092	15.15	14.72	16.6	25	52	101	134	141	141	44.9	0	0.413	0.156	521.763	125.438	647.201	16.6	25	52	101	134	141	141	0
MR19-NITR-007	3	1	1	1	50 ppm N	Cherry Wine	7	MREC_0000000353	10/14/2019	11/5/2019	11/26/2019	12/10/2019	1/21/2020	2.628	12	0.219	32.8	108	35.428	68.228	30.4	0.359208338	0.691771099	0.308228901	1.080121951	15.95	15.5	16.4	24	48	92	116	119	120	40	0	0.424	0.162	535.134	132.91	668.044	16.4	24	48	92	116	119	120	0.081173333
MR19-NITR-008	3	2	1	2	50 ppm N	Berry Blossom	8	MREC_0000000354	10/14/2019	11/5/2019	11/26/2019	12/10/2019	1/21/2020	3.625	9.5	0.381578947	68.2	230.9	102.025	170.225	54.8	0.453394067	0.756471503	0.243528497	1.495967742	17.1	16	20	31	62	117	144	157	154.5	44	0	0.42	0.16	530.22	130.6	660.82	20	31	62	117	144	157	154.5	0.118553667
MR19-NITR-009	3	3	1	3	50 ppm N	Cherry Blossom (Tuan)	9	MREC_0000000355	10/14/2019	11/5/2019	11/26/2019	12/10/2019	1/21/2020	4.628	15	0.308533333	43.4	161.8	73.228	116.628	34.8	0.483582957	0.770187812	0.229812188	1.687281106	13.45	12.6	19.8	28	57	105	135	152	151	49.3	0	0.353	0.14	444.063	122.134	566.197	19.8	28	57	105	135	152	151	0
MR19-NITR-0010	4	3	1	3	50 ppm N	Cherry Wine	10	MREC_0000000356	10/14/2019	11/5/2019	11/26/2019	12/10/2019	1/21/2020	2.765	11	0.251363636	36.2	89	22.165	58.365	22.4	0.274438185	0.722652139	0.277347861	0.612292818	11.6	11.2	18.2	25	40	89	117	120	120	40.7	0	0.429	0.16	542.559	125.722	668.281	18.2	25	40	89	117	120	120	0.165970667
MR19-NITR-0011	4	2	1	2	50 ppm N	Cherry Blossom x Trump	11	MREC_0000000357	10/14/2019	11/5/2019	11/26/2019	12/10/2019	1/21/2020	1.73	10	0.173	15.6	43.2	11.33	26.93						8.3	8	19	29	46	84	107	112	111	44.3	0	0.434	0.165	547.989	134.207	682.196	19	29	46	84	107	112	111	0.056548667
MR19-NITR-0012	4	1	1	1	50 ppm N	Cherry Blossom	12	MREC_0000000358	10/14/2019	11/5/2019	11/26/2019	12/10/2019	1/21/2020	3.622	11	0.329272727	57.8	176.6	67.822	125.622						17	16.4	20.6	29	54	102	129	140	140	43.6	0	0.54	0.203	682.485	161.837	844.322	20.6	29	54	102	129	140	140	0.05996
MR19-NITR-0013	5	1	1	1	50 ppm N	Berry Blossom	13	MREC_0000000359	10/14/2019	11/5/2019	11/26/2019	12/10/2019	1/21/2020	2.423	18	0.134611111	50	177.6	64.023	114.023	48	0.395147603	0.703745764	0.296254236	1.28046	16.4	15.4	22.3	28	59	106	156	165	164	44.2	0	0.328	0.123	414.633	97.621	512.254	22.3	28	59	106	156	165	164	0
MR19-NITR-0014	5	2	1	2	50 ppm N	Cherry Blossom	14	MREC_0000000360	10/14/2019	11/5/2019	11/26/2019	12/10/2019	1/21/2020	2.54	12	0.211666667	38	106.6	34.94	72.94	24.2	0.35968705	0.750875026	0.249124974	0.919473684	13	12.4	21	30	57	111	139	152	151	48.6	0	0.435	0.165	549.36	133.665	683.025	21	30	57	111	139	152	151	0
MR19-NITR-0015	5	3	1	3	50 ppm N	Cherry Blossom x Trump	15	MREC_0000000361	10/14/2019	11/5/2019	11/26/2019	12/10/2019	1/21/2020	4.179	11	0.379909091	40.8	131.8	57.179	97.979	27	0.457508861	0.783963706	0.216036294	1.401446078	13.4	12.95	17.7	27	50	86	106	111	120	46.7	0	0.355	0.135	448.23	109.855	558.085	17.7	27	50	86	106	111	120	0
MR19-NITR-0016	6	3	1	6	50 ppm N	Cherry Blossom	16	MREC_0000000362	10/14/2019	11/5/2019	11/26/2019	12/10/2019	12/21/2020	NA	NA	NA	NA	NA	NA	NA	NA	NA	NA	NA	NA	NA	NA	NA	NA	NA	NA	NA	NA	NA	NA	NA	NA	NA	NA	NA	NA	NA	NA	NA	NA	NA	NA	NA	NA
MR19-NITR-0017	6	2	1	5	50 ppm N	Berry Blossom	17	MREC_0000000363	10/14/2019	11/5/2019	11/26/2019	12/10/2019	1/21/2020	3.609	14	0.257785714	54.6	199.6	87.609	142.209						14.8	13.8	20.6	32	63	115	151	172	172	50.5	0	0.44	0.165	556.215	130.955	687.17	20.6	32	63	115	151	172	172	0
MR19-NITR-0018	6	1	1	4	50 ppm N	Cherry Blossom x Trump	18	MREC_0000000364	10/14/2019	11/5/2019	11/26/2019	12/10/2019	1/21/2020	4.4	14	0.314285714	41.8	128.4	48.4	90.2	28.6	0.407407407	0.759259259	0.240740741	1.157894737	13.5	12.7	19	26	46	98	116	120	120	45.8	0	0.495	0.184	626.205	143.686	769.891	19	26	46	98	116	120	120	0.055352333
MR19-NITR-0019	7	1	1	4	50 ppm N	Cherry Wine	19	MREC_0000000365	10/14/2019	11/5/2019	11/26/2019	12/10/2019	1/21/2020	2.472	15	0.1648	14.4	40.4	5.472	19.872	8	0.196326062	0.712973594	0.287026406	0.38	9	8.4	15.5	23	38	73	83	89	91	40.1	0	0.494	0.181	625.689	137.511	763.2	15.5	23	38	73	83	89	91	0
MR19-NITR-0020	7	2	1	5	50 ppm N	Cherry Blossom	20	MREC_0000000366	10/14/2019	11/5/2019	11/26/2019	12/10/2019	1/21/2020	2.785	15	0.185666667	46.2	148.6	57.185	103.385	33	0.419290978	0.758037907	0.241962093	1.237770563	14.9	12.6	21	31	61	115	148	163	163	44.7	0	0.437	0.162	552.957	125.864	678.821	21	31	61	115	148	163	163	0.055235
MR19-NITR-0021	7	3	1	6	50 ppm N	Cherry Blossom (Tuan)	21	MREC_0000000367	10/14/2019	11/5/2019	11/26/2019	12/10/2019	1/21/2020	4.075	12	0.339583333	52	176.6	73.275	125.275						15.2	12.6	22.8	29	60	107	137	145	145	46.2	0	0.484	0.194	608.274	172.038	780.312	22.8	29	60	107	137	145	145	0.100175333
MR19-NITR-0022	8	3	1	6	50 ppm N	Cherry Blossom x Trump	22	MREC_0000000368	10/14/2019	11/5/2019	11/26/2019	12/10/2019	1/21/2020	4.679	11.5	0.406869565	44.8	145.3	57.679	102.479	36	0.416518028	0.740032785	0.259967215	1.287477679	15.7	13.9	18	27	49	97	115	125	124.5	50.9	0	0.537	0.198	679.797	152.268	832.065	18	27	49	97	115	125	124.5	0.057679333
MR19-NITR-0023	8	2	1	5	50 ppm N	Cherry Wine	23	MREC_0000000369	10/14/2019	11/5/2019	11/26/2019	12/10/2019	1/21/2020	1.719	14	0.122785714	7.8	28.6	3.719	11.519	4.8	0.227893866	0.70586433	0.29413567	0.476794872	7	6.8	12.7	19	39	77	99	99	99	36.9	0	0.372	0.143	469.257	118.553	587.81	12.7	19	39	77	99	99	99	0
MR19-NITR-0024	8	1	1	4	50 ppm N	Cherry Blossom (Tuan)	24	MREC_0000000370	10/14/2019	11/5/2019	11/26/2019	12/10/2019	12/21/2020	NA	NA	NA	NA	NA	NA	NA	NA	NA	NA	NA	NA	NA	NA	NA	NA	NA	NA	NA	NA	NA	NA	NA	NA	NA	NA	NA	NA	NA	NA	NA	NA	NA	NA	NA	NA
MR19-NITR-0025	9	1	1	4	50 ppm N	Cherry Blossom	25	MREC_0000000371	10/14/2019	11/5/2019	11/26/2019	12/10/2019	1/21/2020	4.308	14	0.307714286	63.2	190.2	64.308	127.508	53	0.356261218	0.706384205	0.293615795	1.017531646	16.2	16	21	31	67	121	151	159	157	48	0	0.478	0.172	606.318	126.032	732.35	21	31	67	121	151	159	157	0.071031
MR19-NITR-0026	9	2	1	5	50 ppm N	Cherry Blossom x Trump	26	MREC_0000000372	10/14/2019	11/5/2019	11/26/2019	12/10/2019	1/21/2020	4.436	12	0.369666667	67.7	194.8	73.636	141.336	45.9	0.39327907	0.754854836	0.245145164	1.087680945	15.6	14.3	19.5	30	61	116	152	158	157	51.3	0	0.513	0.188	649.743	142.886	792.629	19.5	30	51	116	152	158	157	0.067589333
MR19-NITR-0027	9	3	1	6	50 ppm N	Berry Blossom	27	MREC_0000000373	10/14/2019	11/5/2019	11/26/2019	12/10/2019	1/21/2020	3.077	11	0.279727273	35.8	84	22.277	58.077	18	0.292821746	0.76339761	0.23660239	0.62226257	11.6	11.4	18.5	26	51	85	105	109	107	49.5	0	0.496	0.183	627.861	140.905	768.766	18.5	26	61	85	105	109	107	0
MR19-NITR-0028	10	3	1	6	50 ppm N	Cherry Wine	28	MREC_0000000374	10/14/2019	11/5/2019	11/26/2019	12/10/2019	1/21/2020	1.57	14	0.112142857	11.2	34.8	5.17	16.37	6	0.231113098	0.731783639	0.268216361	0.461607143	7.5	6.9	17.4	23	39	65	81	85	84	45	0	0.337	0.124	426.687	94.982	521.669	17.4	23	39	65	81	85	84	0
MR19-NITR-0029	10	2	1	5	50 ppm N	Cherry Blossom (Tuan)	29	MREC_0000000375	10/14/2019	11/5/2019	11/26/2019	12/10/2019	1/21/2020	4.044	16	0.25275	42.6	116.2	39.644	82.244	22	0.380300065	0.788956679	0.211043321	0.930610329	13.2	12.5	15	20	52	102	125	140	142	43.8	0	0.47	0.172	595.35	130.368	725.718	15	20	52	102	125	140	142	0
MR19-NITR-0030	10	1	1	4	50 ppm N	Berry Blossom	30	MREC_0000000376	10/14/2019	11/5/2019	11/26/2019	12/10/2019	1/21/2020	4.252	12	0.354333333	80	236.6	82.252	162.252	66.6	0.359411323	0.708982224	0.291017776	1.02815	20.3	19	24	33	64	123	154	160	155	48.1	0	0.602	0.223	761.787	173.013	934.8	24	33	64	123	154	160	155	0.095024667
MR19-NITR-0031	11	1	1	1	150 ppm N	Cherry Blossom x Trump	31	MREC_0000000377	10/14/2019	11/5/2019	11/26/2019	12/10/2019	1/21/2020	2.673	11	0.243	37.3	100.6	31.773	69.073	23.2	0.344336913	0.748572172	0.251427828	0.851823056	11.8	11.3	16.5	22	48	91	115	121	122	52	0	0.372	0.146	468.402	125.27	593.672	16.5	22	48	91	115	121	122	0
MR19-NITR-0032	11	2	1	2	150 ppm N	Cherry Blossom	32	MREC_0000000378	10/14/2019	11/5/2019	11/26/2019	12/10/2019	1/21/2020	2.58	10.5	0.245714286	49.6	124.9	37.88	87.48	29.5	0.323816037	0.74782014	0.25217986	0.763709677	14	13.3	21	32	63	117	140	142	140.5	55	0	0.276	0.114	345.906	105.654	451.56	21	32	63	117	140	142	140.5	0
MR19-NITR-0033	11	3	1	3	150 ppm N	Berry Blossom	33	MREC_0000000379	10/14/2019	11/5/2019	11/26/2019	12/10/2019	1/21/2020	2.734	15	0.182266667	56.1	112.8	16.734	72.834	27.7	0.166451151	0.724471323	0.275528677	0.29828877	12.4	11.7	24.5	28	59	95	129	137	136	47	0	0.286	0.114	359.616	100.234	459.85	24.5	28	59	95	129	137	136	0.094775667
MR19-NITR-0034	12	3	1	3	150 ppm N	Cherry Blossom (Tuan)	34	MREC_0000000380	10/14/2019	11/5/2019	11/26/2019	12/10/2019	1/21/2020	4.763	11	0.433	60.3	141	48.163	108.463	26.3	0.357390382	0.804842575	0.195157425	0.798723051	11.4	10.8	14.8	22	52	96	120	128	126	51.6	0	0.389	0.153	489.714	131.729	621.443	14.8	22	52	96	120	128	126	0.135729333
MR19-NITR-0035	12	2	1	2	150 ppm N	Berry Blossom	35	MREC_0000000381	10/14/2019	11/5/2019	11/26/2019	12/10/2019	1/21/2020	3.447	11	0.313363636	44	160.4	74.047	118.047	34.8	0.484451772	0.772321341	0.227678659	1.682886364	13.8	13.4	19	27	59	112	144	153	172	49.6	0	0.316	0.125	397.611	108.603	506.214	19	27	59	112	144	153	172	0.069701667
MR19-NITR-0036	12	1	1	1	150 ppm N	Cherry Wine	36	MREC_0000000382	10/14/2019	11/5/2019	11/26/2019	12/10/2019	1/21/2020	4.267	14.5	0.294275862	53.4	155.3	41.667	95.067	50	0.287225903	0.655331674	0.344668326	0.780280899	16.8	15.9	18	26	51	106	124	127	125.5	55.9	0	0.328	0.125	414.063	102.099	516.162	18	26	51	106	124	127	125.5	0
MR19-NITR-0037	13	1	1	1	150 ppm N	Cherry Blossom	37	MREC_0000000383	10/14/2019	11/5/2019	11/26/2019	12/10/2019	1/21/2020	3.26	10.5	0.310476191	48.7	129.3	40.26	88.96	33.1	0.329837785	0.728821891	0.271178109	0.826694045	13.7	13	17.5	24	53	96	118	124	122.5	45.7	0	0.406	0.16	511.026	138.188	649.214	17.5	24	53	96	118	124	122.5	0
MR19-NITR-0038	13	2	1	2	150 ppm N	Cherry Blossom (Tuan)	38	MREC_0000000384	10/14/2019	11/5/2019	11/26/2019	12/10/2019	1/21/2020	3.095	10.5	0.294761905	19.8	59.7	19.495	39.295	13	0.372788986	0.751410269	0.248589731	0.98459596	9.5	9.3	14.3	23	47	83	104	116	113.5	48.1	0	0.416	0.163	523.881	139.485	663.366	14.3	23	47	83	104	116	113.5	0.069781
MR19-NITR-0039	13	3	1	3	150 ppm N	Cherry Wine	39	MREC_0000000385	10/14/2019	11/5/2019	11/26/2019	12/10/2019	1/21/2020	3.325	12	0.277083333	29.6	77	20.525	50.125	18.2	0.300402488	0.733626052	0.266373948	0.693412162	11.2	11.1	13.5	20	47	95	119	120	118	46.8	0	0.307	0.118	387.267	97.808	485.075	13.5	20	47	95	119	120	118	0
MR19-NITR-0040	14	3	1	3	150 ppm N	Cherry Blossom	40	MREC_0000000386	10/14/2019	11/5/2019	11/26/2019	12/10/2019	1/21/2020	4.408	13.5	0.326518519	64.9	166.9	57.408	122.308	35.5	0.363783839	0.77504309	0.22495691	0.884560863	14.7	14.1	19.5	27	56	97	121	125	124.5	57.8	0	0.35	0.121	445.365	81.219	526.584	19.5	27	56	97	121	125	124.5	0.103972
MR19-NITR-0041	14	2	1	2	150 ppm N	Cherry Blossom x Trump	41	MREC_0000000387	10/14/2019	11/5/2019	11/26/2019	12/10/2019	1/21/2020	5.043	13	0.387923077	22.4	76.8	28.443	50.843	18	0.413157474	0.738535508	0.261464492	1.269776786	10.1	9.8	17.5	24	48	92	114	120	118	52.2	0	0.418	0.15	530.328	109.294	639.622	17.5	24	48	92	114	120	118	0
MR19-NITR-0042	14	1	1	1	150 ppm N	Berry Blossom	42	MREC_0000000388	10/14/2019	11/5/2019	11/26/2019	12/10/2019	1/21/2020	2.497	11	0.227	24.8	68.4	19.297	44.097	15.8	0.322169725	0.736213834	0.263786166	0.778104839	9.3	9.3	17.5	23	51	81	111	115	114	47.9	0	0.395	0.146	499.935	112.804	612.739	17.5	23	51	81	111	115	114	0.063423667
MR19-NITR-0043	15	1	1	1	151 ppm N	Cherry Blossom (Tuan)	43	MREC_0000000389	10/14/2019	11/5/2019	11/26/2019	12/10/2019	12/21/2020	NA	NA	NA	NA	NA	NA	NA	NA	NA	NA	NA	NA	NA	NA	NA	NA	NA	NA	NA	NA	NA	NA	NA	NA	NA	NA	NA	NA	NA	NA	NA	NA	NA	NA	NA	NA
MR19-NITR-0044	15	2	1	2	152 ppm N	Cherry Wine	44	MREC_0000000390	10/14/2019	11/5/2019	11/26/2019	12/10/2019	12/21/2020	NA	NA	NA	NA	NA	NA	NA	NA	NA	NA	NA	NA	NA	NA	NA	NA	NA	NA	NA	NA	NA	NA	NA	NA	NA	NA	NA	NA	NA	NA	NA	NA	NA	NA	NA	NA
MR19-NITR-0045	15	3	1	3	150 ppm N	Cherry Blossom x Trump	45	MREC_0000000391	10/14/2019	11/5/2019	11/26/2019	12/10/2019	1/21/2020	3.811	12	0.317583333	48.6	155.8	65.411	114.011	33.6	0.443130932	0.772374688	0.227625312	1.34590535	15.6	15.2	18	27	54	91	117	123	123	50.4	0	0.409	0.144	519.699	100.738	620.437	18	27	54	91	117	123	123	0
MR19-NITR-0046	16	3	1	6	150 ppm N	Cherry Blossom (Tuan)	46	MREC_0000000392	10/14/2019	11/5/2019	11/26/2019	12/10/2019	1/21/2020	3.356	12.5	0.26848	57.4	187.5	68.756	126.156	52.2	0.385498666	0.707326919	0.292673081	1.197839721	14.7	14.5	18.5	25	56	98	127	142	140.5	51.9	0	0.456	0.165	578.151	122.283	700.434	18.5	25	56	98	127	142	140.5	0
MR19-NITR-0047	16	2	1	5	150 ppm N	Berry Blossom	47	MREC_0000000393	10/14/2019	11/5/2019	11/26/2019	12/10/2019	1/21/2020	3.015	11	0.274090909	21.8	77.8	32.415	54.215	15.6	0.464298503	0.776552317	0.223447683	1.486926606	9.6	9	24	28	53	93	117	127	126	50.9	0	0.455	0.166	576.495	125.064	701.559	24	28	53	93	117	127	126	0
MR19-NITR-0048	16	1	1	4	150 ppm N	Cherry Blossom	48	MREC_0000000394	10/14/2019	11/5/2019	11/26/2019	12/10/2019	12/21/2020	NA	NA	NA	NA	NA	NA	NA	NA	NA	NA	NA	NA	NA	NA	NA	NA	NA	NA	NA	NA	NA	NA	NA	NA	NA	NA	NA	NA	NA	NA	NA	NA	NA	NA	NA	NA
MR19-NITR-0049	17	1	1	4	150 ppm N	Cherry Blossom (Tuan)	49	MREC_0000000395	10/14/2019	11/5/2019	11/26/2019	12/10/2019	12/21/2020	NA	NA	NA	NA	NA	NA	NA	NA	NA	NA	NA	NA	NA	NA	NA	NA	NA	NA	NA	NA	NA	NA	NA	NA	NA	NA	NA	NA	NA	NA	NA	NA	NA	NA	NA	NA
MR19-NITR-0050	17	2	1	5	150 ppm N	Cherry Blossom x Trump	50	MREC_0000000396	10/14/2019	11/5/2019	11/26/2019	12/10/2019	1/21/2020	4.225	11	0.384090909	44.2	145.8	61.425	105.625	33.4	0.44182701	0.75975544	0.24024456	1.389705882	12.7	12.5	22.5	31	60	104	124	130	129	60.5	0	0.506	0.186	640.716	142.202	782.918	22.5	31	60	104	124	130	129	0.113218667
MR19-NITR-0051	17	3	1	6	150 ppm N	Cherry Wine	51	MREC_0000000397	10/14/2019	11/5/2019	11/26/2019	12/10/2019	1/21/2020	2.997	12	0.24975	31.4	80.8	20.997	52.397	19.4	0.292449545	0.729793724	0.270206276	0.668694268	13.1	12.4	16.5	22	50	87	108	114	112	44.1	0	0.345	0.128	436.515	99.602	536.117	16.5	22	50	87	108	114	112	0
MR19-NITR-0052	18	3	1	6	150 ppm N	Cherry Blossom x Trump	52	MREC_0000000398	10/14/2019	11/5/2019	11/26/2019	12/10/2019	1/21/2020	3.841	14	0.274357143	38	140.4	62.041	100.041	30.2	0.476355372	0.768122174	0.231877826	1.632657895	11.9	11.4	17	25	54	92	125	130	129	53.7	0	0.391	0.143	495.306	108.255	603.561	17	25	54	92	125	130	129	0.059709667
MR19-NITR-0053	18	2	1	5	150 ppm N	Cherry Blossom (Tuan)	53	MREC_0000000399	10/14/2019	11/5/2019	11/26/2019	12/10/2019	1/21/2020	3.785	13.5	0.28037037	31.4	91.5	28.985	60.385	21.4	0.354404842	0.738338326	0.261661674	0.923089172	11.6	10.8	19	26	55	97	118	126	125.5	51.1	0	0.461	0.18	580.731	153.158	733.889	19	26	55	97	118	126	125.5	0
MR19-NITR-0054	18	1	1	4	150 ppm N	Cherry Wine	54	MREC_0000000400	10/14/2019	11/5/2019	11/26/2019	12/10/2019	1/21/2020	2.725	14	0.194642857	24.6	81.6	25.725	50.325	20	0.365801635	0.715606114	0.284393886	1.045731707	12.6	12.2	14	22	40	74	95	103	102	46.1	0	0.365	0.136	461.655	106.674	568.329	14	22	40	74	95	103	102	0
MR19-NITR-0055	19	1	1	4	150 ppm N	Cherry Blossom x Trump	55	MREC_0000000401	10/14/2019	11/5/2019	11/26/2019	12/10/2019	1/21/2020	4.007	10	0.4007	57.4	151.6	58.607	116.007	29.6	0.402501253	0.79671307	0.20328693	1.021027875	13.6	12.9	17	22	46	81	105	106	105	51.5	0	0.457	0.161	580.662	112.785	693.447	17	22	46	81	105	106	105	0
MR19-NITR-0056	19	2	1	5	150 ppm N	Cherry Blossom	56	MREC_0000000402	10/14/2019	11/5/2019	11/26/2019	12/10/2019	12/21/2020	NA	NA	NA	NA	NA	NA	NA	NA	NA	NA	NA	NA	NA	NA	NA	NA	NA	NA	NA	NA	NA	NA	NA	NA	NA	NA	NA	NA	NA	NA	NA	NA	NA	NA	NA	NA
MR19-NITR-0057	19	3	1	6	150 ppm N	Berry Blossom	57	MREC_0000000403	10/14/2019	11/5/2019	11/26/2019	12/10/2019	1/21/2020	4.128	13	0.317538462	26.1	88.8	36.928	63.028	16.9	0.462015814	0.788559704	0.211440296	1.4148659	10.7	10	20.3	27	54	81	107	113	122	42.9	0	0.326	0.122	412.176	96.466	508.642	20.3	27	54	81	107	113	122	0.051245667
MR19-NITR-0058	20	3	1	6	150 ppm N	Cherry Blossom	58	MREC_0000000404	10/14/2019	11/5/2019	11/26/2019	12/10/2019	12/21/2020	NA	NA	NA	NA	NA	NA	NA	NA	NA	NA	NA	NA	NA	NA	NA	NA	NA	NA	NA	NA	NA	NA	NA	NA	NA	NA	NA	NA	NA	NA	NA	NA	NA	NA	NA	NA
MR19-NITR-0059	20	2	1	5	150 ppm N	Cherry Wine	59	MREC_0000000405	10/14/2019	11/5/2019	11/26/2019	12/10/2019	1/21/2020	5.42	15	0.361333333	60	151.8	45.42	105.42	36.8	0.319364365	0.741245957	0.258754043	0.757	15.7	15.3	14	19	42	87	108	111	110	47.7	0	0.291	0.11	367.611	88.568	456.179	14	19	42	87	108	111	110	0
MR19-NITR-0060	20	1	1	4	150 ppm N	Berry Blossom	60	MREC_0000000406	10/14/2019	11/5/2019	11/26/2019	12/10/2019	1/21/2020	3.904	15	0.260266667	70.2	255	124.304	194.504	49.4	0.509643138	0.797461296	0.202538704	1.770712251	15	14.5	23.5	27	52	92	121	127	129	54	0	0.517	0.191	654.372	147.435	801.807	23.5	27	52	92	121	127	129	0.058467667
MR19-NITR-0061	1	1	2	1	600 ppm N	Cherry Wine	61	MREC_0000000407	10/14/2019	11/5/2019	11/26/2019	12/10/2019	1/21/2020	3.34	13	0.256923077	16.8	51.8	17.54	34.34	7.8	0.416231609	0.814902705	0.185097295	1.044047619	9	9	16	22	36	56	68	71	71	51.5	0	0.54	0.192	685.62	137.208	822.828	16	22	36	56	68	71	71	0
MR19-NITR-0062	1	2	2	2	600 ppm N	Cherry Blossom (Tuan)	62	MREC_0000000408	10/14/2019	11/5/2019	11/26/2019	12/10/2019	1/21/2020	3.577	12	0.298083333	22.6	63.4	21.177	43.777	11.2	0.385197446	0.796278444	0.203721556	0.937035398	8.9	8.2	13.5	19	38	61	76	79	79	47.4	0	0.231	0.082	293.331	58.396	351.727	13.5	19	38	61	76	79	79	0.061153
MR19-NITR-0063	1	3	2	3	600 ppm N	Berry Blossom	63	MREC_0000000409	10/14/2019	11/5/2019	11/26/2019	12/10/2019	1/21/2020	3.477	13	0.267461539	41.4	107	37.677	79.077	18.4	0.386521949	0.811237523	0.188762477	0.910072464	10.8	10	16	24	45	79	92	97	95	48.8	0	0.335	0.125	423.66	98.305	521.965	16	24	45	79	92	97	95	0.096231333
MR19-NITR-0064	2	3	2	3	600 ppm N	Cherry Wine	64	MREC_0000000410	10/14/2019	11/5/2019	11/26/2019	12/10/2019	1/21/2020	4.043	16	0.2526875	49.6	125.4	29.643	79.243	34.2	0.261303033	0.698527014	0.301472986	0.597641129	16.6	15.9	18.5	27	47	89	108	110	109	48.1	0	0.331	0.121	419.316	91.517	510.833	18.5	27	47	89	108	110	109	0
MR19-NITR-0065	2	2	2	2	600 ppm N	Cherry Blossom	65	MREC_0000000411	10/14/2019	11/5/2019	11/26/2019	12/10/2019	1/21/2020	2.675	12	0.222916667	11.6	44.4	14.575	26.175	8.9	0.415538133	0.746258019	0.253741981	1.256465517	11.3	10	20	26	45	74	90	95	92	48.2	0	0.345	0.127	436.8	97.363	534.163	20	26	45	74	90	95	92	0.052105
MR19-NITR-0066	2	1	2	1	600 ppm N	Cherry Blossom x Trump	66	MREC_0000000412	10/14/2019	11/5/2019	11/26/2019	12/10/2019	1/21/2020	3.056	14	0.218285714	11.2	50.2	17.656	28.856	10.4	0.449765641	0.735072346	0.264927654	1.576428571	8.8	8.3	18.6	24	46	68	81	85	84	56	0	0.357	0.132	451.827	102.054	553.881	18.6	24	46	68	81	85	84	0.069247667
MR19-NITR-0067	3	1	2	1	600 ppm N	Berry Blossom	67	MREC_0000000413	10/14/2019	11/5/2019	11/26/2019	12/10/2019	1/21/2020	3.53	13	0.271538462	40.4	120.2	44.53	84.93	25.8	0.402149372	0.767000813	0.232999187	1.102227723	12.8	12.6	17	28	51	84	105	109	108	46.7	0	0.358	0.133	452.913	103.751	556.664	17	28	51	84	105	109	108	0
MR19-NITR-0068	3	2	2	2	600 ppm N	Cherry Blossom x Trump	68	MREC_0000000414	10/14/2019	11/5/2019	11/26/2019	12/10/2019	1/21/2020	3.566	16	0.222875	15.6	51.4	14.166	29.766	9.2	0.363547708	0.76389673	0.23610327	0.908076923	8.4	7.7	17.5	23	38	68	94	100	100	45.4	0	0.35	0.127	443.655	94.653	538.308	17.5	23	38	68	94	100	100	0.050454
MR19-NITR-0069	3	3	2	3	600 ppm N	Cherry Blossom	69	MREC_0000000415	10/14/2019	11/5/2019	11/26/2019	12/10/2019	12/21/2020	NA	NA	NA	NA	NA	NA	NA	NA	NA	NA	NA	NA	NA	NA	NA	NA	NA	NA	NA	NA	NA	NA	NA	NA	NA	NA	NA	NA	NA	NA	NA	NA	NA	NA	NA	NA
MR19-NITR-0070	4	3	2	3	600 ppm N	Cherry Blossom x Trump	70	MREC_0000000416	10/14/2019	11/5/2019	11/26/2019	12/10/2019	1/21/2020	2.477	12	0.206416667	4.2	24.8	7.277	11.477	3.8	0.476336977	0.751260064	0.248739936	1.732619048	7.7	7.3	16.5	23	34	51	63	66	66	51.8	0	0.424	0.157	536.559	121.715	658.274	16.5	23	34	51	63	66	66	0.055139333
MR19-NITR-0071	4	2	2	2	600 ppm N	Berry Blossom	71	MREC_0000000417	10/14/2019	11/5/2019	11/26/2019	12/10/2019	1/21/2020	1.703	15	0.113533333	7.1	28.6	4.603	11.703	3.6	0.300790695	0.764752009	0.235247991	0.648309859	6.3	6	17.4	25	46	61	69	72	70	40.9	0	0.269	0.102	339.729	82.58	422.309	17.4	25	46	61	69	72	70	0.067200333
MR19-NITR-0072	4	1	2	1	600 ppm N	Cherry Blossom (Tuan)	72	MREC_0000000418	10/14/2019	11/5/2019	11/26/2019	12/10/2019	1/21/2020	3.438	11	0.312545455	42.6	141.6	61.038	103.638	30.4	0.455378326	0.773198645	0.226801355	1.432816901	14.8	11.7	22	32	60	100	128	137	136	55.9	0	0.424	0.157	536.559	121.715	658.274	22	32	60	100	128	137	136	0
MR19-NITR-0073	5	1	2	1	600 ppm N	Cherry Blossom	73	MREC_0000000419	10/14/2019	11/5/2019	11/26/2019	12/10/2019	1/21/2020	2.288	13	0.176	14.4	46.4	12.488	26.888	8.8	0.349921542	0.753418516	0.246581484	0.867222222	8.9	8.9	16	24	45	71	90	97	95	53.6	0	0.478	0.177	604.893	137.227	742.12	16	24	45	71	90	97	95	0.055110333
MR19-NITR-0074	5	2	2	2	600 ppm N	Cherry Wine	74	MREC_0000000420	10/14/2019	11/5/2019	11/26/2019	12/10/2019	1/21/2020	2.65	14	0.189285714	8	27	4.25	12.25	3.4	0.271565495	0.782747604	0.217252396	0.53125	8	7.6	15	22	36	66	81	83	84	47.5	0	0.465	0.17	589.065	128.6	717.665	15	22	36	66	81	83	84	0
MR19-NITR-0075	5	3	2	3	600 ppm N	Cherry Blossom (Tuan)	75	MREC_0000000421	10/14/2019	11/5/2019	11/26/2019	12/10/2019	1/21/2020	4.729	10	0.4729	35.2	124.4	57.329	92.529	26.6	0.481234628	0.776712639	0.223287361	1.628664773	12.4	12	21.5	32	60	97	117	116	118	50.6	0	0.406	0.151	513.591	118.037	631.628	21.5	32	60	97	117	116	118	0.072950333
MR19-NITR-0076	6	3	2	6	600 ppm N	Cherry Blossom x Trump	76	MREC_0000000422	10/14/2019	11/5/2019	11/26/2019	12/10/2019	1/21/2020	4.24	16	0.265	6.5	35.8	10.94	17.44	6.6	0.455074875	0.725457571	0.274542429	1.683076923	8.6	8.3	16	27	47	69	77	81	81	51.5	0	0.462	0.171	584.667	132.465	717.132	16	27	47	69	77	81	81	0
MR19-NITR-0077	6	2	2	5	600 ppm N	Cherry Blossom	77	MREC_0000000423	10/14/2019	11/5/2019	11/26/2019	12/10/2019	1/21/2020	3.049	14.5	0.210275862	22.4	77.1	27.849	50.249	15.4	0.424210574	0.765419123	0.234580877	1.243258929	9.7	9	21	29	50	88	101	117	116.5	49.3	0	0.43	0.154	545.64	111.746	657.386	21	29	50	88	101	117	116.5	0.052779333
MR19-NITR-0078	6	1	2	4	600 ppm N	Cherry Blossom (Tuan)	78	MREC_0000000424	10/14/2019	11/5/2019	11/26/2019	12/10/2019	1/21/2020	1.943	15	0.129533333	12.4	43.2	10.743	23.143	7	0.356401154	0.767773612	0.232226388	0.866370968	7.8	7.6	17	25	41	72	89	95	95	56.1	0	0.435	0.159	551.07	120.231	671.301	17	25	41	72	89	95	95	0.116237333
MR19-NITR-0079	7	1	2	4	600 ppm N	Berry Blossom	79	MREC_0000000425	10/14/2019	11/5/2019	11/26/2019	12/10/2019	1/21/2020	4.057	14.5	0.279793103	13	60.7	22.257	35.257	15	0.442863681	0.701534115	0.298465885	1.712076923	10.6	11.4	22	29	56	96	121	124	123.5	48.6	0	0.451	0.163	571.866	120.515	692.381	22	29	56	96	121	124	123.5	0.072346333
MR19-NITR-0080	7	2	2	5	600 ppm N	Cherry Blossom x Trump	80	MREC_0000000426	10/14/2019	11/5/2019	11/26/2019	12/10/2019	1/21/2020	3.824	10	0.3824	29.4	95.6	36.224	65.624	23.8	0.40508141	0.73385221	0.26614779	1.232108844	12	12	18	24	54	92	114	119	118	55.3	0	0.582	0.211	737.787	156.985	894.772	18	24	54	92	114	119	118	0
MR19-NITR-0081	7	3	2	6	600 ppm N	Cherry Wine	81	MREC_0000000427	10/14/2019	11/5/2019	11/26/2019	12/10/2019	12/21/2020	NA	NA	NA	NA	NA	NA	NA	NA	NA	NA	NA	NA	NA	NA	NA	NA	NA	NA	NA	NA	NA	NA	NA	NA	NA	NA	NA	NA	NA	NA	NA	NA	NA	NA	NA	NA
MR19-NITR-0082	8	3	2	6	600 ppm N	Cherry Blossom (Tuan)	82	MREC_0000000428	10/14/2019	11/5/2019	11/26/2019	12/10/2019	12/21/2020	NA	NA	NA	NA	NA	NA	NA	NA	NA	NA	NA	NA	NA	NA	NA	NA	NA	NA	NA	NA	NA	NA	NA	NA	NA	NA	NA	NA	NA	NA	NA	NA	NA	NA	NA	NA
MR19-NITR-0083	8	2	2	5	600 ppm N	Cherry Wine	83	MREC_0000000429	10/14/2019	11/5/2019	11/26/2019	12/10/2019	12/21/2020	NA	NA	NA	NA	NA	NA	NA	NA	NA	NA	NA	NA	NA	NA	NA	NA	NA	NA	NA	NA	NA	NA	NA	NA	NA	NA	NA	NA	NA	NA	NA	NA	NA	NA	NA	NA
MR19-NITR-0084	8	1	2	4	600 ppm N	Cherry Blossom x Trump	84	MREC_0000000430	10/14/2019	11/5/2019	11/26/2019	12/10/2019	1/21/2020	4.116	17	0.242117647	11	46.6	14.316	25.316	8.4	0.424605529	0.750860126	0.249139874	1.301454545	9.2	9	17.5	26	44	67	80	83	82	55.1	0	0.432	0.161	546.387	126.335	672.722	17.5	26	44	67	80	83	82	0.055536
MR19-NITR-0085	9	1	2	4	600 ppm N	Cherry Wine	85	MREC_0000000431	10/14/2019	11/5/2019	11/26/2019	12/10/2019	12/21/2020	NA	NA	NA	NA	NA	NA	NA	NA	NA	NA	NA	NA	NA	NA	NA	NA	NA	NA	NA	NA	NA	NA	NA	NA	NA	NA	NA	NA	NA	NA	NA	NA	NA	NA	NA	NA
MR19-NITR-0086	9	2	2	5	600 ppm N	Berry Blossom	86	MREC_0000000432	10/14/2019	11/5/2019	11/26/2019	12/10/2019	1/21/2020	2.884	12	0.240333333	19.6	74.4	25.884	45.484	19.8	0.396483059	0.69670976	0.30329024	1.320612245	11.8	11.3	19	28	52	86	100	100	105	51.2	0	0.468	0.176	591.468	140.408	731.876	19	28	52	86	100	100	105	0
MR19-NITR-0087	9	3	2	6	600 ppm N	Cherry Blossom	87	MREC_0000000433	10/14/2019	11/5/2019	11/26/2019	12/10/2019	1/21/2020	2.94	20	0.147	17	46.4	2.94	19.94	9.4	0.100204499	0.679618269	0.320381731	0.172941176	8.9	8.4	20.5	29	53	80	90	92	93	56.9	0	0.434	0.169	546.849	143.163	690.012	20.5	29	53	80	90	92	93	0.073831
MR19-NITR-0088	10	3	2	6	600 ppm N	Berry Blossom	88	MREC_0000000434	10/14/2019	11/5/2019	11/26/2019	12/10/2019	1/21/2020	4.171	14	0.297928571	20	63.8	19.171	39.171	14.8	0.355209279	0.725778659	0.274221341	0.95855	10.1	10.5	19	30	57	101	118	118	118	57.5	0	0.505	0.192	637.635	156.178	793.813	19	30	57	101	118	118	118	0
MR19-NITR-0089	10	2	2	5	600 ppm N	Cherry Blossom (Tuan)	89	MREC_0000000435	10/14/2019	11/5/2019	11/26/2019	12/10/2019	1/21/2020	4.043	13	0.311	17.2	68.6	24.443	41.643	18	0.409821773	0.698204316	0.301795684	1.421104651	10.1	10.1	20.5	29	55	97	114	116	117	54.5	0	0.565	0.21	714.765	163.96	878.725	20.5	29	55	97	114	116	117	0
MR19-NITR-0090	10	1	2	4	600 ppm N	Cherry Blossom	90	MREC_0000000436	10/14/2019	11/5/2019	11/26/2019	12/10/2019	1/21/2020	4.503	15	0.3002	32.2	118	45.703	77.903	29.6	0.425132322	0.724658847	0.275341153	1.419347826	11.9	11.6	19.5	28	57	101	128	135	134	54.7	0	0.492	0.184	622.092	145.312	767.404	19.5	28	57	101	128	135	134	0.165144667
MR19-NITR-0091	11	1	2	1	300 ppm N	Berry Blossom	91	MREC_0000000437	10/14/2019	11/5/2019	11/26/2019	12/10/2019	1/21/2020	1.549	18	0.086055556	13.8	45.5	7.849	21.649	7.4	0.27019863	0.745258012	0.254741988	0.568768116	9.3	8.8	16	21	42	72	90	98	98	39.1	0	0.338	0.121	428.913	87.723	516.636	16	21	42	72	90	98	98	0
MR19-NITR-0092	11	2	2	2	300 ppm N	Cherry Blossom	92	MREC_0000000438	10/14/2019	11/5/2019	11/26/2019	12/10/2019	1/21/2020	3.479	10	0.3479	54.7	155.1	63.979	118.679	29.9	0.43060594	0.798760255	0.201239745	1.169634369	14.8	13.9	19.5	29	65	116	137	144	143	55.9	0	0.484	0.177	613.119	133.975	747.094	19.5	29	65	116	137	144	143	0.092249667
MR19-NITR-0093	11	3	2	3	300 ppm N	Cherry Wine	93	MREC_0000000439	10/14/2019	11/5/2019	11/26/2019	12/10/2019	1/21/2020	5.223	14	0.373071429	89.3	210.6	104.923	194.223	7.6	0.519876327	0.962343241	0.037656759	1.174949608	19.7	19.4	16	23	54	106	127	129	129	50.4	0	0.449	0.164	568.839	123.838	692.677	16	23	54	106	127	129	129	0.060739333
MR19-NITR-0094	12	3	2	3	300 ppm N	Cherry Blossom x Trump	94	MREC_0000000440	10/14/2019	11/5/2019	11/26/2019	12/10/2019	1/21/2020	4.543	16	0.2839375	55.8	132.9	34.143	89.943	31.5	0.281144241	0.740619056	0.259380944	0.61188172	12.3	12.3	19.5	28	52	97	130	135	135	57.6	0	0.434	0.158	549.984	118.534	668.518	19.5	28	52	97	130	135	135	0
MR19-NITR-0095	12	2	2	2	300 ppm N	Cherry Blossom (Tuan)	95	MREC_0000000441	10/14/2019	11/5/2019	11/26/2019	12/10/2019	1/21/2020	3.838	11	0.348909091	35.2	101	36.038	71.238	22.6	0.384044843	0.759159402	0.240840598	1.023806818	12.8	11.5	18.5	28	55	100	117	122	121	56.1	0	0.43	0.162	543.36	129.658	673.018	18.5	28	55	100	117	122	121	0.075992333
MR19-NITR-0096	12	1	2	1	300 ppm N	Cherry Blossom x Trump	96	MREC_0000000442	10/14/2019	11/5/2019	11/26/2019	12/10/2019	1/21/2020	3.629	11.5	0.315565217	59	176.8	70.729	129.729	39.2	0.418690693	0.767949849	0.232050151	1.19879661	12.8	12.6	20.5	26	60	103	126	130	130.5	56.9	0	0.541	0.202	684.141	159.056	843.197	20.5	26	60	103	126	130	130.5	0
MR19-NITR-0097	13	1	2	1	300 ppm N	Cherry Blossom	97	MREC_0000000443	10/14/2019	11/5/2019	11/26/2019	12/10/2019	1/21/2020	2.661	15	0.1774	52.3	125.5	31.461	83.761	29.4	0.278019812	0.740193176	0.259806824	0.601548757	13.1	13	21	32	58	100	124	127	129	55.6	0	0.508	0.186	643.458	141.118	784.576	21	32	58	100	124	127	129	0.060656
MR19-NITR-0098	13	2	2	2	300 ppm N	Cherry Wine	98	MREC_0000000444	10/14/2019	11/5/2019	11/26/2019	12/10/2019	1/21/2020	2.515	14	0.179642857	8.8	30	3.915	12.715	5.8	0.211450176	0.686740481	0.313259519	0.444886364	10.2	8.4	17	24	45	80	96	100	101	47.8	0	0.517	0.194	653.517	154.152	807.669	17	24	45	80	96	100	101	0
MR19-NITR-0099	13	3	2	3	300 ppm N	Cherry Blossom (Tuan)	99	MREC_0000000445	10/14/2019	11/5/2019	11/26/2019	12/10/2019	1/21/2020	4.493	12	0.374416667	89.4	262.5	95.693	185.093	69.9	0.375276968	0.725874828	0.274125172	1.070391499	18.6	18.3	18	28	59	114	143	161	159	54.6	0	0.434	0.157	550.269	116.295	666.564	18	28	59	114	143	161	159	0
MR19-NITR-00100	14	3	2	3	300 ppm N	Berry Blossom	100	MREC_0000000446	10/14/2019	11/5/2019	11/26/2019	12/10/2019	1/21/2020	2.949	13.5	0.218444444	29.6	84.8	23.449	53.049	21.2	0.315815701	0.714474269	0.285525731	0.792195946	12.8	12.6	16	27	52	94	113	117	117.5	51.6	0	0.439	0.162	555.699	124.78	680.479	16	27	52	94	113	117	117.5	0.144817667
MR19-NITR-00101	14	2	2	2	300 ppm N	Cherry Blossom x Trump	101	MREC_0000000447	10/14/2019	11/5/2019	11/26/2019	12/10/2019	1/21/2020	1.074	12	0.0895	8	26.2	2.474	10.474	4.8	0.161974597	0.685740474	0.314259526	0.30925	7.4	7	14	20	39	70	78	81	81	55.5	0	0.437	0.165	552.102	132.581	684.683	14	20	39	70	78	81	81	0
MR19-NITR-00102	14	1	2	1	300 ppm N	Cherry Blossom (Tuan)	102	MREC_0000000448	10/14/2019	11/5/2019	11/26/2019	12/10/2019	1/22/2020	NA	NA	NA	NA	NA	NA	NA	NA	NA	NA	NA	NA	NA	NA	NA	NA	NA	NA	NA	NA	NA	NA	NA	NA	NA	NA	NA	NA	NA	NA	NA	NA	NA	NA	NA	NA
MR19-NITR-00103	15	1	2	1	300 ppm N	Cherry Wine	103	MREC_0000000449	10/14/2019	11/5/2019	11/26/2019	12/10/2019	1/21/2020	3.079	13	0.236846154	42.6	101.8	24.879	67.479	24.4	0.270780048	0.734433331	0.265566669	0.584014085	13.6	13.2	14	22	44	84	107	109	109	46.7	0	0.436	0.16	552.156	121.928	674.084	14	22	44	84	107	109	109	0.060543
MR19-NITR-00104	15	2	2	2	300 ppm N	Berry Blossom	104	MREC_0000000450	10/14/2019	11/5/2019	11/26/2019	12/10/2019	1/21/2020	5.546	13.5	0.410814815	83.2	280.3	117.346	200.546	71.8	0.430871024	0.736364771	0.263635229	1.410408654	15	14.4	20.5	33	64	124	150	158	157.5	57.1	0	0.438	0.158	555.468	116.366	671.834	20.5	33	64	124	150	158	157.5	0.100674
MR19-NITR-00105	15	3	2	3	300 ppm N	Cherry Blossom	105	MREC_0000000451	10/14/2019	11/5/2019	11/26/2019	12/10/2019	1/21/2020	3.415	11	0.310454546	27.9	76.5	22.015	49.915	19	0.319451498	0.724298048	0.275701952	0.7890681	11	10.9	20.5	30	57	116	136	145	142	59	0	0.574	0.209	727.389	156.843	884.232	20.5	30	57	116	136	145	142	0.125937
MR19-NITR-00106	16	3	2	6	300 ppm N	Cherry Blossom (Tuan)	106	MREC_0000000452	10/14/2019	11/5/2019	11/26/2019	12/10/2019	1/21/2020	4.434	13	0.341076923	45	137.8	54.034	99.034	30.2	0.418109785	0.766315366	0.233684634	1.200755556	14.6	14.3	16	22	52	100	120	126	126	58.1	0	0.294	0.105	373.149	75.747	448.896	16	22	52	100	120	126	126	0.07444
MR19-NITR-00107	16	2	2	5	300 ppm N	Cherry Blossom x Trump	107	MREC_0000000453	10/14/2019	11/5/2019	11/26/2019	12/10/2019	1/21/2020	4.484	11	0.407636364	77.7	192.1	62.784	140.484	45.1	0.338305	0.7569833	0.2430166	0.808030888	14.4	13.8	24	33	58	106	136	144	142	52.2	0	0.352	0.126	446.682	91.33	538.012	24	33	58	106	136	144	142	0.083332333
MR19-NITR-00108	16	1	2	4	300 ppm N	Cherry Wine	108	MREC_0000000454	10/14/2019	11/5/2019	11/26/2019	12/10/2019	1/21/2020	3.289	13	0.253	20.2	55.2	13.489	33.689	11.8	0.296533228	0.740596628	0.259403372	0.667772277	9.2	8.7	15	23	45	82	98	100	102	51.3	0	0.4	0.146	506.79	110.094	616.884	15	23	45	82	98	100	102	0
MR19-NITR-00109	17	1	2	4	300 ppm N	Cherry Blossom x Trump	109	MREC_0000000455	10/14/2019	11/5/2019	11/26/2019	12/10/2019	1/21/2020	3.244	13.5	0.240296296	19.1	49.6	9.744	28.844	10.5	0.247661651	0.733123221	0.266876779	0.510157068	10.5	9.7	17.5	24	44	78	90	92	94.5	51.5	0	0.394	0.145	498.849	111.107	609.956	17.5	24	44	78	90	92	94.5	0.056839333
MR19-NITR-00110	17	2	2	5	300 ppm N	Cherry Wine	110	MREC_0000000456	10/14/2019	11/5/2019	11/26/2019	12/10/2019	1/21/2020	1.979	14	0.141357143	9.4	27.2	1.979	11.379	3.8	0.130377495	0.749654127	0.250345873	0.210531915	9.3	8.8	14.5	21	38	80	90	93	94	49.4	0	0.429	0.159	542.844	123.483	666.327	14.5	21	38	80	90	93	94	0
MR19-NITR-00111	17	3	2	6	300 ppm N	Berry Blossom	111	MREC_0000000457	10/14/2019	11/5/2019	11/26/2019	12/10/2019	1/21/2020	4.872	16	0.3045	39.5	94.8	23.472	62.972	20.7	0.280523951	0.752605412	0.247394588	0.594227848	12.6	11.2	17	28	55	93	113	120	121	53.4	0	0.34	0.123	431.085	91.117	522.202	17	28	55	93	113	120	121	0.079894667
MR19-NITR-00112	18	3	2	6	300 ppm N	Cherry Blossom	112	MREC_0000000458	10/14/2019	11/5/2019	11/26/2019	12/10/2019	1/21/2020	3.176	11.5	0.276173913	54.5	199	93.076	147.576	43.1	0.488136944	0.773962114	0.226037886	1.707816514	13.8	13.6	22	30	56	110	133	140	123.5	53.8	0	0.388	0.139	492.333	100.925	593.258	22	30	56	110	133	140	123.5	0
MR19-NITR-00113	18	2	2	5	300 ppm N	Cherry Blossom (Tuan)	113	MREC_0000000459	10/14/2019	11/5/2019	11/26/2019	12/10/2019	1/21/2020	3.368	12	0.280666667	16.7	51.5	15.368	32.068	10.8	0.358495848	0.748063824	0.251936176	0.920239521	11.6	9.7	15.5	23	46	88	104	109	108	54.5	0	0.455	0.169	575.64	131.781	707.421	15.5	23	46	88	104	109	108	0.273469333
MR19-NITR-00114	18	1	2	4	300 ppm N	Berry Blossom	114	MREC_0000000460	10/14/2019	11/5/2019	11/26/2019	12/10/2019	1/21/2020	5.475	10.5	0.521428571	70.1	211.1	80.975	151.075	55	0.392939464	0.733106879	0.266893121	1.155135521	17.5	17	20.5	31	58	108	128	132	131.5	57.5	0	0.491	0.175	623.286	125.703	748.989	20.5	31	58	108	128	132	131.5	0.127778
MR19-NITR-00115	19	1	2	4	300 ppm N	Cherry Blossom (Tuan)	115	MREC_0000000461	10/14/2019	11/5/2019	11/26/2019	12/10/2019	12/21/2020	NA	NA	NA	NA	NA	NA	NA	NA	NA	NA	NA	NA	NA	NA	NA	NA	NA	NA	NA	NA	NA	NA	NA	NA	NA	NA	NA	NA	NA	NA	NA	NA	NA	NA	NA	NA
MR19-NITR-00116	19	2	2	5	300 ppm N	Cherry Blossom	116	MREC_0000000462	10/14/2019	11/5/2019	11/26/2019	12/10/2019	1/21/2020	2.723	14	0.1945	24.2	70.3	20.223	44.423	14.6	0.342629145	0.752638802	0.247361198	0.835661157	9.9	9.5	24	33	58	101	118	123	125	55	0	0.41	0.154	518.22	122.586	640.806	24	33	58	101	118	123	125	0.102513
MR19-NITR-00117	19	3	2	6	300 ppm N	Cherry Wine	117	MREC_0000000463	10/14/2019	11/5/2019	11/26/2019	12/10/2019	1/21/2020	4.473	16	0.2795625	35.9	86.4	17.673	53.573	21.3	0.236039694	0.715518278	0.284481722	0.492284123	13.1	12.8	19.5	25	48	87	107	110	113	54.7	0	0.388	0.143	491.193	109.881	601.074	19.5	25	48	87	107	110	113	0.070845333
MR19-NITR-00118	20	3	2	6	300 ppm N	Cherry Blossom x Trump	118	MREC_0000000464	10/14/2019	11/5/2019	11/26/2019	12/10/2019	1/21/2020	4.947	18	0.274833333	61.2	207.8	88.047	149.247	45.5	0.45210966	0.766363538	0.233636462	1.438676471	13	12.4	17.5	23	40	74	101	105	106	52	0	0.487	0.176	617.517	130.11	747.627	17.5	23	40	74	101	105	106	0.08852
MR19-NITR-00119	20	2	2	5	300 ppm N	Berry Blossom	119	MREC_0000000465	10/14/2019	11/5/2019	11/26/2019	12/10/2019	1/21/2020	1.14	12	0.095	7.2	25.2	3.14	10.34	4	0.218967922	0.721059972	0.278940028	0.436111111	7	6.6	18	23	35	55	65	68	66	46	0	0.317	0.117	401.262	90.149	491.411	18	23	35	55	65	68	66	0
MR19-NITR-00120	20	1	2	4	300 ppm N	Cherry Blossom	120	MREC_0000000466	10/14/2019	11/5/2019	11/26/2019	12/10/2019	1/21/2020	4.335	12	0.36125	89.4	240.7	99.135	188.535	44.5	0.4254082	0.80904156	0.19095844	1.108892617	14.4	13.6	21.5	28	51	103	128	137	136	56.8	0	0.363	0.135	459.198	105.519	564.717	21.5	28	51	103	128	137	136	0.063404
MR19-NITR-00121	1	1	3	1	450 ppm N	Cherry Blossom (Tuan)	121	MREC_0000000467	10/14/2019	11/5/2019	11/26/2019	12/10/2019	1/21/2020	3.133	11	0.284818182	57.2	154.6	56.933	114.133	32.6	0.388004062	0.777827755	0.222172245	0.995332168	12.6	11.9	21	32	53	82	98	100	102	56.8	0	0.473	0.17	600.033	124.264	724.297	21	32	53	82	98	100	102	0.112599333
MR19-NITR-00122	1	2	3	2	450 ppm N	Cherry Blossom	122	MREC_0000000468	10/14/2019	11/5/2019	11/26/2019	12/10/2019	1/21/2020	3.829	12	0.319083333	45.8	136.3	57.229	103.029	25.1	0.446651422	0.804103677	0.195896323	1.249541485	11.7	11.1	18	25	50	97	115	116	118	48.2	0	0.455	0.164	577.065	120.586	697.651	18	25	50	97	115	116	118	0.095974
MR19-NITR-00123	1	3	3	3	450 ppm N	Cherry Blossom x Trump	123	MREC_0000000469	10/14/2019	11/5/2019	11/26/2019	12/10/2019	1/21/2020	3.294	11.5	0.286434783	34.6	125.1	52.394	86.994	29.9	0.448218044	0.744212706	0.255787294	1.514277457	12.1	11.1	18	24	37	76	111	120	119.5	52.8	0	0.446	0.158	566.436	112.03	678.466	18	24	37	76	111	120	119.5	0
MR19-NITR-00124	2	3	3	3	450 ppm N	Cherry Wine	124	MREC_0000000470	10/14/2019	11/5/2019	11/26/2019	12/10/2019	1/21/2020	2.933	12	0.244416667	8.6	30	7.733	16.333	4.6	0.36941671	0.780251278	0.219748722	0.899186047	8.6	8.4	13	16	29	56	64	67	66	44.8	0	0.416	0.15	527.586	110.378	637.964	13	16	29	56	64	67	66	0.079422
MR19-NITR-00125	2	2	3	2	450 ppm N	Cherry Blossom (Tuan)	125	MREC_0000000471	10/14/2019	11/5/2019	11/26/2019	12/10/2019	1/21/2020	6.319	13	0.486076923	54.6	128.1	37.419	92.019	29.4	0.308180762	0.757863267	0.242136733	0.68532967	13.8	14.3	22	30	60	97	110	114	114	55	0	0.42	0.147	533.925	101.493	635.418	22	30	60	97	110	114	114	0.064637333
MR19-NITR-00126	2	1	3	1	450 ppm N	Berry Blossom	126	MREC_0000000472	10/14/2019	11/5/2019	11/26/2019	12/10/2019	1/21/2020	3.771	13.5	0.279333333	26.5	85.7	32.171	58.671	17.3	0.423464217	0.772281528	0.227718472	1.214	10.8	9.6	17	26	50	84	100	105	102.5	52.8	0	0.52	0.186	659.91	134.614	794.524	17	26	50	84	100	105	102.5	0
MR19-NITR-00127	3	1	3	1	450 ppm N	Cherry Wine	127	MREC_0000000473	10/14/2019	11/5/2019	11/26/2019	12/10/2019	12/21/2020	NA	NA	NA	NA	NA	NA	NA	NA	NA	NA	NA	NA	NA	NA	NA	NA	NA	NA	NA	NA	NA	NA	NA	NA	NA	NA	NA	NA	NA	NA	NA	NA	NA	NA	NA	NA
MR19-NITR-00128	3	2	3	2	450 ppm N	Cherry Blossom x Trump	128	MREC_0000000474	10/14/2019	11/5/2019	11/26/2019	12/10/2019	1/21/2020	2.956	10	0.2956	21.7	66.2	21.756	43.456	15.7	0.367773345	0.734600041	0.265399959	1.002580645	9.8	9.4	18	25	46	88	112	117	117	48.6	0	0.434	0.155	550.839	111.817	662.656	18	25	46	88	112	117	117	0
MR19-NITR-00129	3	3	3	3	450 ppm N	Berry Blossom	129	MREC_0000000475	10/14/2019	11/5/2019	11/26/2019	12/10/2019	1/21/2020	4.015	14.5	0.276896552	59.2	139.4	31.215	90.415	38.5	0.242136291	0.701353605	0.298646395	0.527280405	14.5	13.3	21.5	28	48	86	105	107	107.5	52.5	0	0.383	0.135	486.618	94.679	581.297	21.5	28	48	86	105	107	107.5	0
MR19-NITR-00130	4	3	3	3	450 ppm N	Cherry Blossom	130	MREC_0000000476	10/14/2019	11/5/2019	11/26/2019	12/10/2019	1/21/2020	3.656	14.5	0.252137931	24.2	85.4	33.556	57.756	16.8	0.450077794	0.774666023	0.225333977	1.38661157	10.2	9.9	17	23	40	81	100	104	102.5	50.4	0	0.365	0.126	464.505	84.284	548.789	17	23	40	81	100	104	102.5	0
MR19-NITR-00131	4	2	3	2	450 ppm N	Berry Blossom	131	MREC_0000000477	10/14/2019	11/5/2019	11/26/2019	12/10/2019	1/21/2020	4.447	15	0.296466667	52	156.8	53.647	105.647	40.6	0.366824619	0.722387468	0.277612532	1.031673077	14.7	13.5	17.5	27	55	94	121	135	135	54.6	0	0.573	0.209	726.018	157.385	883.403	17.5	27	55	94	121	135	135	0
MR19-NITR-00132	4	1	3	1	450 ppm N	Cherry Blossom x Trump	132	MREC_0000000478	10/14/2019	11/5/2019	11/26/2019	12/10/2019	1/21/2020	3.027	10	0.3027	32.5	101.5	41.227	73.727	20.8	0.436139939	0.779957049	0.220042951	1.268523077	11.3	11.1	16	25	47	88	111	115	116	57.4	0	0.431	0.154	547.011	111.204	658.215	16	25	47	88	111	115	116	0
MR19-NITR-00133	5	1	3	1	450 ppm N	Cherry Blossom	133	MREC_0000000479	10/14/2019	11/5/2019	11/26/2019	12/10/2019	1/21/2020	4.784	14	0.341714286	57.4	184.2	73.584	130.984	44	0.420518447	0.748548439	0.251451561	1.28195122	14.3	14.3	19	30	62	109	131	134	134	54.3	0	0.562	0.206	711.792	156.63	868.422	19	30	62	109	131	134	134	0.064504
MR19-NITR-00134	5	2	3	2	450 ppm N	Cherry Wine	134	MREC_0000000480	10/14/2019	11/5/2019	11/26/2019	12/10/2019	1/21/2020	2.342	10	0.2342	23	52.2	9.842	32.842	11.7	0.220959993	0.737326568	0.262673432	0.427913043	10.5	10.3	16.5	27	59	88	106	111	110	51.2	0	0.574	0.208	727.674	154.604	882.278	16.5	27	59	88	106	111	110	0
MR19-NITR-00135	5	3	3	3	450 ppm N	Cherry Blossom (Tuan)	135	MREC_0000000481	10/14/2019	11/5/2019	11/26/2019	12/10/2019	1/21/2020	4.395	13	0.338076923	47.1	168.7	68.795	115.895	44.2	0.429713608	0.723913926	0.276086074	1.460615711	16.1	14.7	20	26	53	110	137	141	140	57.7	0	0.556	0.197	706.131	139.731	845.862	20	26	53	110	137	141	140	0.089496
MR19-NITR-00136	6	3	3	6	450 ppm N	Berry Blossom	136	MREC_0000000482	10/14/2019	11/5/2019	11/26/2019	12/10/2019	1/21/2020	3.19	13	0.245384615	44.4	130.6	42.69	87.09	33.7	0.353423297	0.721003394	0.278996606	0.961486486	14.1	12.3	23.5	33	67	119	139	142	141	58.4	0	0.341	0.124	432.171	92.814	524.985	23.5	33	67	119	139	142	141	0.087023
MR19-NITR-00137	6	2	3	5	450 ppm N	Cherry Wine	137	MREC_0000000483	10/14/2019	11/5/2019	11/26/2019	12/10/2019	12/21/2020	NA	NA	NA	NA	NA	NA	NA	NA	NA	NA	NA	NA	NA	NA	NA	NA	NA	NA	NA	NA	NA	NA	NA	NA	NA	NA	NA	NA	NA	NA	NA	NA	NA	NA	NA	NA
MR19-NITR-00138	6	1	3	4	450 ppm N	Cherry Blossom (Tuan)	138	MREC_0000000484	10/14/2019	11/5/2019	11/26/2019	12/10/2019	1/21/2020	3.873	10.5	0.368857143	62.9	168.6	55.673	118.573	43.4	0.34371778	0.732054108	0.267945892	0.885103339	18	15.2	17.5	27	69	115	136	141	140.5	55.3	0	0.444	0.154	564.834	104.158	668.992	17.5	27	69	115	136	141	140.5	0.066778
MR19-NITR-00139		1	3	4	450 ppm N	Cherry Blossom	139	MREC_0000000485	10/14/2019	11/5/2019	11/26/2019	12/10/2019	1/21/2020	3.313	12	0.276083333	28	90.5	34.813	62.813	19	0.425519172	0.767763069	0.232236931	1.243321429	11.7	11.2	14.5	25	55	101	120	126	126	48	0	0.471	0.164	599.001	111.914	710.915	14.5	25	55	101	120	126	126	0.083088333
MR19-NITR-00140	7	2	3	5	450 ppm N	Cherry Blossom x Trump	140	MREC_0000000486	10/14/2019	11/5/2019	11/26/2019	12/10/2019	1/21/2020	2.946	9	0.327333333	39.8	109.2	41.946	81.746	21.4	0.406666279	0.792527098	0.207472902	1.053919598	10.6	10.3	16.5	23	51	90	107	111	112	56.5	0	0.55	0.199	697.335	147.461	844.796	16.5	23	51	90	107	111	112	0
MR19-NITR-00141	7	3	3	6	450 ppm N	Cherry Blossom (Tuan)	141	MREC_0000000487	10/14/2019	11/5/2019	11/26/2019	12/10/2019	12/21/2020	NA	NA	NA	NA	NA	NA	NA	NA	NA	NA	NA	NA	NA	NA	NA	NA	NA	NA	NA	NA	NA	NA	NA	NA	NA	NA	NA	NA	NA	NA	NA	NA	NA	NA	NA	NA
MR19-NITR-00142	8	3	3	6	450 ppm N	Cherry Blossom x Trump	142	MREC_0000000488	10/14/2019	11/5/2019	11/26/2019	12/10/2019	1/21/2020	4.184	12.5	0.33472	58	206.4	90.284	148.284	49.8	0.455786434	0.748591507	0.251408493	1.55662069	14.2	13.8	21.5	28	55	104	135	137	140.5	54.7	0	0.528	0.19	669.738	139.234	808.972	21.5	28	55	104	135	137	140.5	0
MR19-NITR-00143	8	2	3	5	450 ppm N	Cherry Blossom	143	MREC_0000000489	10/14/2019	11/5/2019	11/26/2019	12/10/2019	1/21/2020	2.799	12.5	0.22392	5.2	21.7	3.699	8.899	3.1	0.30827569	0.741645137	0.258354863	0.711346154	6.8	6.5	20.5	27	48	58	73	75	76.5	54.8	0	0.572	0.218	722.082	178.078	900.16	20.5	27	48	58	73	75	76.5	0
MR19-NITR-00144	8	1	3	4	450 ppm N	Cherry Wine	144	MREC_0000000490	10/14/2019	11/5/2019	11/26/2019	12/10/2019	1/21/2020	0.597	12	0.04975	33.5	67.9	8.097	41.597	14.9	0.143317344	0.736269182	0.263730818	0.241701493	9.9	9.5	16	25	51	83	98	102	103	53.5	0	0.452	0.161	573.807	115.495	689.302	16	25	51	83	98	102	103	0.056967333
MR19-NITR-00145	9	1	3	4	450 ppm N	Cherry Blossom x Trump	145	MREC_0000000491	10/14/2019	11/5/2019	11/26/2019	12/10/2019	1/21/2020	2.605	10	0.2605	19.2	58.8	20.805	40.005	11.4	0.404727167	0.77823169	0.22176831	1.08359375	10	9.5	16	24	48	73	85	88	89	55.7	0	0.524	0.191	663.969	143.641	807.61	16	24	48	73	85	88	89	0
MR19-NITR-00146	9	2	3	5	450 ppm N	Berry Blossom	146	MREC_0000000492	10/14/2019	11/5/2019	11/26/2019	12/10/2019	1/21/2020	2.283	10.5	0.217428571	30	76.2	21.283	51.283	16.7	0.31306356	0.754350352	0.245649648	0.709433333	10.7	10.3	15.5	24	51	88	111	120	118.5	53.8	0	0.492	0.174	624.942	122.922	747.864	15.5	24	51	88	111	120	118.5	0
MR19-NITR-00147	9	3	3	6	450 ppm N	Cherry Wine	147	MREC_0000000493	10/14/2019	11/5/2019	11/26/2019	12/10/2019	1/21/2020	4.251	14	0.303642857	54.8	115.9	22.751	77.551	28.6	0.214326761	0.730563	0.26942751	0.415164234	13.7	12.7	17.5	26	48	90	105	108	108	55.4	0	0.425	0.149	540.21	103.261	643.471	17.5	26	48	90	105	108	108	0.070343
MR19-NITR-00148	10	3	3	6	450 ppm N	Cherry Blossom	148	MREC_0000000494	10/14/2019	11/5/2019	11/26/2019	12/10/2019	1/21/2020	2.938	12	0.244833333	46	151.2	67.538	113.538	28.6	0.475157945	0.798787094	0.201212906	1.468217391	11.1	10.9	19.5	26	46	102	115	117	119	56.9	0	0.422	0.156	534.102	120.56	654.662	19.5	26	46	102	115	117	119	0
MR19-NITR-00149	10	2	3	5	450 ppm N	Cherry Blossom (Tuan)	149	MREC_0000000495	10/14/2019	11/5/2019	11/26/2019	12/10/2019	1/21/2020	4.989	14	0.356357143	49.7	171.1	61.789	111.489	50.6	0.381204153	0.687825824	0.312174176	1.243239437	14.4	14.7	18.5	28	49	100	127	130	131	58.9	0	0.457	0.165	579.522	121.741	701.263	18.5	28	49	100	127	130	131	0.082354333
MR19-NITR-00150	10	1	3	4	450 ppm N	Berry Blossom	150	MREC_0000000496	10/14/2019	11/5/2019	11/26/2019	12/10/2019	1/21/2020	3.798	14	0.271285714	37.8	93.9	25.998	63.798	19.9	0.310616741	0.762240436	0.237759564	0.687777778	11.4	10.8	19	27	55	96	113	114	115	53.7	0	0.454	0.164	575.694	121.128	696.822	19	27	55	96	113	114	115	0.057070333
MR19-NITR-00151	11	1	3	1	0 ppm N	Cherry Blossom (Tuan)	151	MREC_0000000497	10/14/2019	11/5/2019	11/26/2019	12/10/2019	1/21/2020	1.575	12	0.13125	4.4	19.2	1.575	5.975	2.8	0.179487179	0.680911681	0.319088319	0.357954545	5.6	5.2	21	29	41	70	79	81	82	45.2	0	0.218	0.073	278.073	45.291	323.364	21	29	23	70	79	81	82	0.056034333
MR19-NITR-00152	11	2	3	2	0 ppm N	Cherry Wine	152	MREC_0000000498	10/14/2019	11/5/2019	11/26/2019	12/10/2019	1/21/2020	0.974	11	0.088545455	1.4	13	0.974	2.374	0.6	0.327505044	0.798251513	0.201748487	0.695714286	3.8	3.5	13	16	21	38	46	49	48	35.5	0	0.324	0.108	413.424	66.204	479.628	13	16	21	38	46	49	48	0
MR19-NITR-00153	11	3	3	3	0 ppm N	Berry Blossom	153	MREC_0000000499	10/14/2019	11/5/2019	11/26/2019	12/10/2019	1/21/2020	0.871	7.5	0.116133333	1	9.3	0.871	1.871	0.8	0.326095095	0.700486709	0.299513291	0.871	4.6	4.2	13	16	23	22	33	38	36.5	26.3	0	0.113	0.032	145.803	10.402	156.205	13	16	41	22	33	38	36.5	0
MR19-NITR-00154	12	3	3	3	0 ppm N	Cherry Blossom	154	MREC_0000000500	10/14/2019	11/5/2019	11/26/2019	12/10/2019	1/21/2020	1.008	9	0.112	1	11.6	1.008	2.008	1.6	0.279379157	0.55654102	0.44345898	1.008	5	4.7	22	28	34	41	50	52	52	26.2	0	0.093	0.025	120.378	5.569	125.947	22	28	26	41	50	52	52	0.289039333
MR19-NITR-00155	12	2	3	2	0 ppm N	Berry Blossom	155	MREC_0000000501	10/14/2019	11/5/2019	11/26/2019	12/10/2019	1/21/2020	1.903	14	0.135928571	0.8	16.4	1.903	2.703	1.6	0.442249593	0.628166396	0.371833604	2.37875	5	4.8	17	21	29	41	48	52	52	28.7	0	0.132	0.038	170.142	13.538	183.68	17	21	29	41	48	52	52	0.282504
MR19-NITR-00156	12	1	3	1	0 ppm N	Cherry Blossom x Trump	156	MREC_0000000502	10/14/2019	11/5/2019	11/26/2019	12/10/2019	1/21/2020	1.522	14	0.108714286	1	15.8	1.522	2.522	0.8	0.458157736	0.759181216	0.240818784	1.522	4.2	4	16	20	26	34	40	41	41	30.8	0	0.151	0.045	194.196	18.913	213.109	16	20	34	34	40	41	41	0.05053025
MR19-NITR-00157	13	1	3	1	0 ppm N	Cherry Blossom	157	MREC_0000000503	10/14/2019	11/5/2019	11/26/2019	12/10/2019	1/21/2020	1.15	14	0.082142857	0.6	15.6	1.15	1.75	1	0.418181818	0.636363636	0.363636364	1.916666667	4	3.9	20	26	33	36	42	46	46	21.7	0	0.074	0.017	96.609	-2.045	94.564	20	26	28	36	42	46	46	0
MR19-NITR-00158	13	2	3	2	0 ppm N	Cherry Blossom (Tuan)	158	MREC_0000000504	10/14/2019	11/5/2019	11/26/2019	12/10/2019	1/21/2020	0.801	13	0.061615385	1.4	15.2	0.801	2.201	0.8	0.26691103	0.733422193	0.266577807	0.572142857	4.1	3.8	15.5	18	23		31	33	32	36.6	0	0.134	0.043	171.459	23.649	195.108	15.5	18	23	38	31	33	32	0
MR19-NITR-00159	13	3	3	3	0 ppm N	Cherry Blossom x Trump	159	MREC_0000000505	10/14/2019	11/5/2019	11/26/2019	12/10/2019	1/21/2020	1.108	12	0.092333333	0.8	13.6	1.108	1.908	0.8	0.40915805	0.704579025	0.295420975	1.385	4.1	4.4	19	23	28	34	38	37	38	27.5	0	0.068	0.015	88.953	-3.271	85.682	19	23	33	34	38	37	38	0.145091333
MR19-NITR-00160	14	3	3	3	0 ppm N	Cherry Wine	160	MREC_0000000506	10/14/2019	11/5/2019	11/26/2019	12/10/2019	1/21/2020	1.265	11.5	0.11	0.4	12.3	1.265	1.665	0.4	0.612590799	0.8062954	0.1937046	3.1625	3.3	3.3	16	17	22	26	31	32	31.5	27.6	0	0.14	0.039	180.825	11.441	192.266	16	17	32	26	31	32	31.5	0.095519667
MR19-NITR-00161	14	2	3	2	0 ppm N	Cherry Blossom	161	MREC_0000000507	10/14/2019	11/5/2019	11/26/2019	12/10/2019	1/21/2020	0.991	12	0.082583333	0.8	13.6	0.991	1.791	0.8	0.382477808	0.691238904	0.308761096	1.23875	4.3	4.2	13	17	24	31	38	42	40	25.2	0	0.116	0.031	150.201	6.537	156.738	13	17	24	31	38	42	40	0
MR19-NITR-00162	14	1	3	1	0 ppm N	Berry Blossom	162	MREC_0000000508	10/14/2019	11/5/2019	11/26/2019	12/10/2019	1/21/2020	1.436	12	0.119666667	0.2	13.2	1.436	1.636	1	0.544764795	0.620637329	0.379362671	7.18	4.2	8	18	23	32	38	43	46	44	23.6	0	0.125	0.036	161.115	12.854	173.969	18	23	22	38	43	46	44	0.150128667
MR19-NITR-00163	15	1	3	1	0 ppm N	Cherry Wine	163	MREC_0000000509	10/14/2019	11/5/2019	11/26/2019	12/10/2019	1/21/2020	0.894	11	0.081272727	0	11.4	0.894	0.894	0.4	0.690880989	0.690880989	0.309119011		3.5	3.2	14	18	23	30	33	35	34	26.1	0	0.118	0.031	152.943	5.453	158.396	14	18	31	30	33	35	34	0.089926333
MR19-NITR-00164	15	2	3	2	0 ppm N	Cherry Blossom x Trump	164	MREC_0000000510	10/14/2019	11/5/2019	11/26/2019	12/10/2019	1/21/2020	1.532	10.5	0.145904762	1.2	12.5	1.532	2.732	0.8	0.433748584	0.773499434	0.226500566	1.276666667	4.9	4.6	17	22	27	35	39	42	40.5	32.9	0	0.176	0.054	225.906	25.514	251.42	17	22	27	35	39	42	40.5	0.059640667
MR19-NITR-00165	15	3	3	3	0 ppm N	Cherry Blossom (Tuan)	165	MREC_0000000511	10/14/2019	11/5/2019	11/26/2019	12/10/2019	1/21/2020	1.165	11.5	0.101304348	0.6	12.9	1.165	1.765	0.8	0.454191033	0.688109162	0.311890838	1.941666667	4.3	4.1	17	22	31	38	44	47	45.5	18.4	0	0.172	0.052	220.992	23.204	244.196	17	22	23	38	44	47	45.5	0.052683333
MR19-NITR-00166	16	3	3	6	0 ppm N	Cherry Blossom x Trump	166	MREC_0000000512	10/14/2019	11/5/2019	11/26/2019	12/10/2019	1/21/2020	1.898	14	0.135571429	1	16.4	1.898	2.898	1.4	0.441600745	0.674267101	0.325732899	1.898	5.3	4.9	19	23	29	38	43	44	44	28.8	0	0.174	0.051	224.019	19.881	243.9	19	23	35	38	43	44	44	0.058729
MR19-NITR-00167	16	2	3	5	0 ppm N	Cherry Wine	167	MREC_0000000513	10/14/2019	11/5/2019	11/26/2019	12/10/2019	1/21/2020	2.064	15	0.1376	0.8	16.6	2.064	2.864	0.8	0.563318777	0.781659389	0.218340611	2.58	4.7	4.1	16	19	26	36	43	45	45	29.4	0	0.121	0.031	157.056	3.827	160.883	16	19	26	36	43	45	45	0.059035333
MR19-NITR-00168	16	1	3	4	0 ppm N	Cherry Blossom	168	MREC_0000000514	10/14/2019	11/5/2019	11/26/2019	12/10/2019	1/21/2020	1.287	12	0.10725	0.6	13.8	1.287	1.887	1.2	0.416909621	0.611273081	0.388726919	2.145	4.9	4.6	17	22	35	41	48	52	51	18.3	0	0.078	0.015	102.663	-8.691	93.972	17	22	29	41	48	52	51	0
MR19-NITR-00169	17	1	3	4	0 ppm N	Cherry Wine	169	MREC_0000000515	10/14/2019	11/5/2019	11/26/2019	12/10/2019	1/21/2020	1.032	10	0.1032	1	11.5	1.032	2.032	0.5	0.407582938	0.802527646	0.197472354	1.032	3.7	3.2	11	17	22	30	35	37	35	31.2	0	0.176	0.051	226.761	18.797	245.558	11	17	34	30	35	37	35	0
MR19-NITR-00170	17	2	3	5	0 ppm N	Cherry Blossom (Tuan)	170	MREC_0000000516	10/14/2019	11/5/2019	11/26/2019	12/10/2019	1/21/2020	1.61	11.5	0.14	0.8	13.3	1.61	2.41	1	0.472140762	0.706744868	0.293255132	2.0125	4.9	4.6	19	23	33	44	49	51	49.5	27.6	0	0.236	0.07	303.606	28.818	332.424	19	23	33	44	49	51	49.5	0.054489
MR19-NITR-00171	17	3	3	6	0 ppm N	Cherry Blossom	171	MREC_0000000517	10/14/2019	11/5/2019	11/26/2019	12/10/2019	1/21/2020	1.365	15	0.091	1.8	18.2	1.365	3.165	1.4	0.299014239	0.693318729	0.306681271	0.758333333	4.6	4.3	21	26	34	39	47	50	49	23.6	0	0.094	0.024	122.034	2.788	124.822	21	26	22	39	47	50	49	0
MR19-NITR-00172	18	3	3	6	0 ppm N	Berry Blossom	172	MREC_0000000518	10/14/2019	11/5/2019	11/26/2019	12/10/2019	1/21/2020	1.004	11.5	0.087304348	0.4	12.3	1.004	1.404	0.4	0.55654102	0.77827051	0.22172949	2.51	3.8	3.6	13	16	21	22	24	25	23.5	35.8	0	0.088	0.024	113.808	6.04	119.848	13	16	32	22	24	25	23.5	0
MR19-NITR-00173	18	2	3	5	0 ppm N	Cherry Blossom x Trump	173	MREC_0000000519	10/14/2019	11/5/2019	11/26/2019	12/10/2019	1/21/2020	1.762	10.5	0.167809524	0.2	11.7	1.762	1.962	1	0.594868332	0.662390277	0.337609723	8.81	4.8	4.6	18	23	29	34	37	39	38.5	31.9	0	0.178	0.054	228.648	24.43	253.078	18	23	29	34	37	39	38.5	0
MR19-NITR-00174	18	1	3	4	0 ppm N	Cherry Blossom (Tuan)	174	MREC_0000000520	10/14/2019	11/5/2019	11/26/2019	12/10/2019	1/21/2020	1.768	14	0.126285714	0.4	15.6	1.768	2.168	1.2	0.524940618	0.643705463	0.356294537	4.42	4.6	4.1	20	26	32	43	50	53	52	30.2	0	0.169	0.05	217.449	20.352	237.801	20	26	21	43	50	53	52	0.050344333
MR19-NITR-00175	19	1	3	4	0 ppm N	Cherry Blossom x Trump	175	MREC_0000000521	10/14/2019	11/5/2019	11/26/2019	12/10/2019	1/21/2020	1.29	10	0.129	0.6	11.2	1.29	1.89	0.6	0.518072289	0.759036145	0.240963855	2.15	4	3.5	17	21	26	31	34	36	36	27.8	0	0.138	0.038	178.368	10.286	188.654	17	21	24	31	34	36	36	0.051043667
MR19-NITR-00176	19	2	3	5	0 ppm N	Berry Blossom	176	MREC_0000000522	10/14/2019	11/5/2019	11/26/2019	12/10/2019	1/21/2020	2.098	15	0.139866667	0.8	17.2	2.098	2.898	1.4	0.488134016	0.674267101	0.325732899	2.6225	4.9	4.3	22	27	34	40	45	49	48	29.7	0	0.132	0.036	170.712	9.06	179.772	22	27	34	40	45	49	48	0.072673333
MR19-NITR-00177	19	3	3	6	0 ppm N	Cherry Wine	177	MREC_0000000523	10/14/2019	11/5/2019	11/26/2019	12/10/2019	1/21/2020	1.322	12.5	0.10576	0.6	13.7	1.322	1.922	0.6	0.524187153	0.762093577	0.237906423	2.203333333	4.6	4.3	14	19	24	28	32	33	32.5	29.1	0	0.103	0.025	134.088	0.149	134.237	14	19	26	28	32	33	32.5	0.056844
MR19-NITR-00178	20	3	3	6	0 ppm N	Cherry Blossom (Tuan)	178	MREC_0000000524	10/14/2019	11/5/2019	11/26/2019	12/10/2019	12/21/2020	NA	NA	NA	NA	NA	NA	NA	NA	NA	NA	NA	NA	NA	NA	NA	NA	NA	NA	NA	NA	NA	NA	NA	NA	NA	NA	NA	NA	NA	NA	NA	NA	NA	NA	NA	NA
MR19-NITR-00179	20	2	3	5	0 ppm N	Cherry Blossom	179	MREC_0000000525	10/14/2019	11/5/2019	11/26/2019	12/10/2019	1/21/2020	1.345	13.5	0.09962963	0.8	15.3	1.345	2.145	1	0.427662957	0.682034976	0.317965024	1.68125	3.8	3.8	19	24	34	44	52	55	53.5	39.4	0	0.206	0.064	264.186	31.644	295.83	19	24	34	44	52	55	53.5	0.055053667
MR19-NITR-00180	20	1	3	4	0 ppm N	Berry Blossom	180	MREC_0000000526	10/14/2019	11/5/2019	11/26/2019	12/10/2019	1/21/2020	2.051	16	0.1281875	1	18.2	2.051	3.051	1.2	0.482474712	0.717713479	0.282286521	2.051	4.8	4.4	22	27	35	41	49	52	52	23.5	0	0.149	0.042	192.309	13.28	205.589	22	27	35	41	49	52	52	0.083213
[truncated: 27 more columns]
