# Supplementary material for: Response of essential oil hemp (Cannabis sativa L.) growth, biomass, and cannabinoid profiles to varying fertigation rates
Source: PLoS One. 2021 Jul 29;16(7):e0252985. doi: 10.1371/journal.pone.0252985 (PMC8320997; doi:10.1371/journal.pone.0252985)
Supplement: S4 File — (XLSX) [file pone.0252985.s005.xlsx]

## Sheet: Sheet1
S4 File. BLUEs estimates for cultivars.
Trait	Cultivar	BLUP	Letters	Std Error	Lower 95%	Upper 95%
8-Tetrahydrocannabinol (%)	Berry Blossom	0	A	NA	NA	NA
8-Tetrahydrocannabinol (%)	Cherry Blossom	0	A	NA	NA	NA
8-Tetrahydrocannabinol (%)	Cherry Blossom (Tuan)	0	A	NA	NA	NA
8-Tetrahydrocannabinol (%)	Cherry Blossom x Trump	0	A	NA	NA	NA
8-Tetrahydrocannabinol (%)	Cherry Wine	0	A	NA	NA	NA
90 Degree Stem Diameter (mm)	Cherry Blossom (Tuan)	11.3	A	0.439	10.433	12.168
90 Degree Stem Diameter (mm)	Berry Blossom	10.872	A	0.384	10.113	11.631
90 Degree Stem Diameter (mm)	Cherry Blossom	10.837	A	0.427	9.992	11.681
90 Degree Stem Diameter (mm)	Cherry Blossom x Trump	9.979	A	0.39	9.207	10.751
90 Degree Stem Diameter (mm)	Cherry Wine	9.953	A	0.436	9.091	10.815
9-Tetrahydrocannabinol (%)	Cherry Blossom x Trump	0.062	A	0.006	0.05	0.075
9-Tetrahydrocannabinol (%)	Cherry Blossom	0.04	AB	0.007	0.027	0.054
9-Tetrahydrocannabinol (%)	Berry Blossom	0.035	B	0.006	0.023	0.048
9-Tetrahydrocannabinol (%)	Cherry Blossom (Tuan)	0.032	B	0.007	0.018	0.046
9-Tetrahydrocannabinol (%)	Cherry Wine	0.02	B	0.007	0.006	0.034
Bucked Biomass (g)	Cherry Blossom (Tuan)	79.839	A	7.355	65.289	94.388
Bucked Biomass (g)	Cherry Blossom	74.734	A	7.164	60.562	88.906
Bucked Biomass (g)	Berry Blossom	72.534	A	6.451	59.773	85.296
Bucked Biomass (g)	Cherry Blossom x Trump	66.266	AB	6.451	53.505	79.027
Bucked Biomass (g)	Cherry Wine	42.523	B	7.308	28.067	56.979
Cannabichromene (%)	Cherry Blossom (Tuan)	0.064	A	0.01	0.043	0.084
Cannabichromene (%)	Cherry Blossom	0.056	A	0.01	0.036	0.076
Cannabichromene (%)	Berry Blossom	0.055	A	0.009	0.037	0.073
Cannabichromene (%)	Cherry Blossom x Trump	0.037	A	0.009	0.019	0.055
Cannabichromene (%)	Cherry Wine	0.029	A	0.01	0.009	0.05
Cannabicyclol (%)	Berry Blossom	0	A	NA	NA	NA
Cannabicyclol (%)	Cherry Blossom	0	A	NA	NA	NA
Cannabicyclol (%)	Cherry Blossom (Tuan)	0	A	NA	NA	NA
Cannabicyclol (%)	Cherry Blossom x Trump	0	A	NA	NA	NA
Cannabicyclol (%)	Cherry Wine	0	A	NA	NA	NA
Cannabidiol (%)	Cherry Blossom x Trump	0.671	A	0.052	0.569	0.773
Cannabidiol (%)	Cherry Blossom	0.534	AB	0.057	0.42	0.647
Cannabidiol (%)	Berry Blossom	0.516	AB	0.052	0.414	0.618
Cannabidiol (%)	Cherry Blossom (Tuan)	0.493	AB	0.059	0.376	0.61
Cannabidiol (%)	Cherry Wine	0.426	B	0.059	0.31	0.541
Cannabidiolic Acid (%)	Cherry Blossom x Trump	8.579	A	0.35	7.887	9.27
Cannabidiolic Acid (%)	Cherry Blossom	8.479	AB	0.389	7.71	9.247
Cannabidiolic Acid (%)	Berry Blossom	7.572	ABC	0.35	6.88	8.263
Cannabidiolic Acid (%)	Cherry Blossom (Tuan)	7.132	BC	0.399	6.343	7.921
Cannabidiolic Acid (%)	Cherry Wine	6.433	C	0.396	5.648	7.217
Cannabidivarin (%)	Berry Blossom	0	A	NA	NA	NA
Cannabidivarin (%)	Cherry Blossom	0	A	NA	NA	NA
Cannabidivarin (%)	Cherry Blossom (Tuan)	0	A	NA	NA	NA
Cannabidivarin (%)	Cherry Blossom x Trump	0	A	NA	NA	NA
Cannabidivarin (%)	Cherry Wine	0	A	NA	NA	NA
Cannabigerol (%)	Cherry Blossom x Trump	0.016	A	0.004	0.009	0.023
Cannabigerol (%)	Berry Blossom	0.012	A	0.004	0.005	0.019
Cannabigerol (%)	Cherry Blossom	0.009	A	0.004	0.001	0.017
Cannabigerol (%)	Cherry Wine	0.005	A	0.004	-0.003	0.013
Cannabigerol (%)	Cherry Blossom (Tuan)	0.003	A	0.004	-0.005	0.011
Cannabigerolic Acid (%)	Cherry Blossom	0.233	A	0.015	0.204	0.263
Cannabigerolic Acid (%)	Cherry Blossom x Trump	0.218	AB	0.014	0.191	0.245
Cannabigerolic Acid (%)	Berry Blossom	0.178	BC	0.014	0.151	0.205
Cannabigerolic Acid (%)	Cherry Blossom (Tuan)	0.162	C	0.015	0.131	0.193
Cannabigerolic Acid (%)	Cherry Wine	0.093	D	0.015	0.062	0.123
Cannabinol (%)	Berry Blossom	0	A	NA	NA	NA
Cannabinol (%)	Cherry Blossom	0	A	NA	NA	NA
Cannabinol (%)	Cherry Blossom (Tuan)	0	A	NA	NA	NA
Cannabinol (%)	Cherry Blossom x Trump	0	A	NA	NA	NA
Cannabinol (%)	Cherry Wine	0	A	NA	NA	NA
CBD Harvest (g plant-1)	Cherry Blossom	3.363	A	0.421	2.531	4.195
CBD Harvest (g plant-1)	Cherry Blossom x Trump	3.182	A	0.379	2.433	3.931
CBD Harvest (g plant-1)	Berry Blossom	3.124	A	0.379	2.375	3.873
CBD Harvest (g plant-1)	Cherry Blossom (Tuan)	3.007	A	0.432	2.153	3.861
CBD Harvest (g plant-1)	Cherry Wine	0.958	B	0.429	0.11	1.807
CBG Harvest (g plant-1)	Cherry Blossom	0.089	A	0.011	0.068	0.111
CBG Harvest (g plant-1)	Berry Blossom	0.071	A	0.01	0.052	0.091
CBG Harvest (g plant-1)	Cherry Blossom x Trump	0.071	A	0.01	0.052	0.091
CBG Harvest (g plant-1)	Cherry Blossom (Tuan)	0.061	A	0.011	0.039	0.084
CBG Harvest (g plant-1)	Cherry Wine	0.01	B	0.011	-0.012	0.032
Chaff Biomass (g)	Cherry Blossom (Tuan)	37.13	A	3.162	30.875	43.386
Chaff Biomass (g)	Cherry Blossom	35.678	A	3.08	29.585	41.771
Chaff Biomass (g)	Berry Blossom	34.467	A	2.773	28.98	39.953
Chaff Biomass (g)	Cherry Blossom x Trump	30.147	A	2.773	24.661	35.634
Chaff Biomass (g)	Cherry Wine	25.229	A	3.142	19.014	31.444
Chlorophyll (a+b)(nmol mL-1)	Cherry Blossom x Trump	608.597	A	18.383	572.152	645.043
Chlorophyll (a+b)(nmol mL-1)	Cherry Blossom (Tuan)	607.001	A	20.649	566.112	647.89
Chlorophyll (a+b)(nmol mL-1)	Cherry Wine	589.144	A	20.53	548.489	629.799
Chlorophyll (a+b)(nmol mL-1)	Cherry Blossom	585.873	A	20.173	545.921	625.826
Chlorophyll (a+b)(nmol mL-1)	Berry Blossom	563.113	A	18.383	526.668	599.559
Chlorophyll a (nmol mL-1)	Cherry Blossom x Trump	502.072	A	15.119	472.096	532.049
Chlorophyll a (nmol mL-1)	Cherry Blossom (Tuan)	497.131	A	16.978	463.511	530.752
Chlorophyll a (nmol mL-1)	Cherry Wine	485.904	A	16.881	452.476	519.333
Chlorophyll a (nmol mL-1)	Cherry Blossom	480.881	A	16.587	448.029	513.734
Chlorophyll a (nmol mL-1)	Berry Blossom	463.286	A	15.119	433.31	493.262
Chlorophyll b (nmol mL-1)	Cherry Blossom (Tuan)	109.824	A	3.957	101.99	117.658
Chlorophyll b (nmol mL-1)	Cherry Blossom x Trump	106.525	A	3.511	99.568	113.482
Chlorophyll b (nmol mL-1)	Cherry Blossom	104.998	A	3.863	97.349	112.647
Chlorophyll b (nmol mL-1)	Cherry Wine	103.118	A	3.934	95.331	110.906
Chlorophyll b (nmol mL-1)	Berry Blossom	99.827	A	3.511	92.871	106.784
D1.Half.Max (d)	Cherry Wine	27.161	A	0.748	25.682	28.64
D1.Half.Max (d)	Cherry Blossom (Tuan)	26.908	A	0.753	25.42	28.397
D1.Half.Max (d)	Berry Blossom	25.306	A	0.66	24	26.611
D1.Half.Max (d)	Cherry Blossom x Trump	25.222	A	0.66	23.916	26.528
D1.Half.Max (d)	Cherry Blossom	25.206	A	0.733	23.755	26.656
D2.Half.Max (d)	Cherry Blossom (Tuan)	75.15	A	0.927	73.316	76.984
D2.Half.Max (d)	Cherry Blossom	74.906	A	0.903	73.119	76.692
D2.Half.Max (d)	Berry Blossom	73.306	A	0.813	71.697	74.914
D2.Half.Max (d)	Cherry Blossom x Trump	73.028	A	0.813	71.419	74.636
D2.Half.Max (d)	Cherry Wine	72.108	A	0.921	70.286	73.93
Flower Biomass (g)	Cherry Blossom (Tuan)	42.709	A	4.482	33.841	51.576
Flower Biomass (g)	Cherry Blossom	39.056	A	4.366	30.42	47.693
Flower Biomass (g)	Berry Blossom	38.068	A	3.931	30.291	45.845
Flower Biomass (g)	Cherry Blossom x Trump	36.119	A	3.931	28.342	43.896
Flower Biomass (g)	Cherry Wine	17.294	B	4.453	8.484	26.104
FWR Harvest Index	Cherry Blossom x Trump	0.416	A	0.014	0.389	0.443
FWR Harvest Index	Cherry Blossom (Tuan)	0.39	A	0.016	0.359	0.421
FWR Harvest Index	Berry Blossom	0.382	A	0.014	0.355	0.409
FWR Harvest Index	Cherry Blossom	0.377	AB	0.015	0.347	0.407
FWR Harvest Index	Cherry Wine	0.32	B	0.015	0.29	0.35
FWR:Chaff	Cherry Blossom x Trump	1.481	A	0.147	1.191	1.772
FWR:Chaff	Berry Blossom	1.347	AB	0.147	1.057	1.637
FWR:Chaff	Cherry Blossom (Tuan)	1.261	AB	0.168	0.928	1.594
FWR:Chaff	Cherry Blossom	1.126	AB	0.164	0.801	1.45
FWR:Chaff	Cherry Wine	0.856	B	0.166	0.527	1.185
Half.Max.AGR (mm d-1)	Cherry Blossom (Tuan)	1.198	A	0.041	1.118	1.278
Half.Max.AGR (mm d-1)	Cherry Blossom	1.187	AB	0.04	1.109	1.265
Half.Max.AGR (mm d-1)	Berry Blossom	1.146	ABC	0.036	1.076	1.216
Half.Max.AGR (mm d-1)	Cherry Blossom x Trump	1.047	BC	0.036	0.977	1.118
Half.Max.AGR (mm d-1)	Cherry Wine	1.013	C	0.04	0.933	1.093
Half.Max.Duration (d)	Cherry Blossom	49.7	A	1.239	47.248	52.152
Half.Max.Duration (d)	Cherry Blossom (Tuan)	48.242	A	1.272	45.725	50.759
Half.Max.Duration (d)	Berry Blossom	48	A	1.116	45.793	50.208
Half.Max.Duration (d)	Cherry Blossom x Trump	47.806	A	1.116	45.598	50.013
Half.Max.Duration (d)	Cherry Wine	44.947	A	1.264	42.447	47.448
Harvest Index	Cherry Blossom x Trump	0.749	A	0.007	0.736	0.763
Harvest Index	Cherry Wine	0.746	A	0.007	0.732	0.761
Harvest Index	Cherry Blossom (Tuan)	0.739	A	0.008	0.724	0.754
Harvest Index	Cherry Blossom	0.736	A	0.007	0.721	0.751
Harvest Index	Berry Blossom	0.734	A	0.007	0.721	0.748
HGT_1/21/20_99 DAS (m)	Cherry Blossom	114.472	A	3.065	108.41	120.535
HGT_1/21/20_99 DAS (m)	Cherry Blossom (Tuan)	114.35	A	3.146	108.126	120.574
HGT_1/21/20_99 DAS (m)	Berry Blossom	110.222	AB	2.76	104.763	115.681
HGT_1/21/20_99 DAS (m)	Cherry Blossom x Trump	100.667	BC	2.76	95.208	106.126
HGT_1/21/20_99 DAS (m)	Cherry Wine	91.778	C	3.126	85.593	97.962
HGT_11/14/2019_31 DAS (m)	Cherry Blossom	19.537	A	0.43	18.686	20.388
HGT_11/14/2019_31 DAS (m)	Berry Blossom	19.308	A	0.387	18.542	20.075
HGT_11/14/2019_31 DAS (m)	Cherry Blossom (Tuan)	18.198	A	0.442	17.325	19.072
HGT_11/14/2019_31 DAS (m)	Cherry Blossom x Trump	18.064	A	0.387	17.298	18.83
HGT_11/14/2019_31 DAS (m)	Cherry Wine	15.603	B	0.439	14.735	16.471
HGT_11/19/2019_36 DAS (m)	Cherry Blossom	27.375	A	0.572	26.243	28.507
HGT_11/19/2019_36 DAS (m)	Berry Blossom	26.806	AB	0.514	25.789	27.822
HGT_11/19/2019_36 DAS (m)	Cherry Blossom (Tuan)	25.742	AB	0.588	24.579	26.905
HGT_11/19/2019_36 DAS (m)	Cherry Blossom x Trump	24.972	B	0.514	23.956	25.989
HGT_11/19/2019_36 DAS (m)	Cherry Wine	22.196	C	0.584	21.041	23.352
HGT_12/05/2019_52 DAS (m)	Cherry Blossom	50.894	A	1.174	48.571	53.217
HGT_12/05/2019_52 DAS (m)	Berry Blossom	50.111	A	1.058	48.018	52.205
HGT_12/05/2019_52 DAS (m)	Cherry Blossom (Tuan)	50.077	A	1.205	47.692	52.461
HGT_12/05/2019_52 DAS (m)	Cherry Blossom x Trump	44.861	B	1.058	42.768	46.955
HGT_12/05/2019_52 DAS (m)	Cherry Wine	40.79	B	1.198	38.421	43.159
HGT_12/20/19_67 DAS (m)	Cherry Blossom	88.902	A	2.311	84.331	93.473
HGT_12/20/19_67 DAS (m)	Cherry Blossom (Tuan)	88.583	A	2.418	83.798	93.368
HGT_12/20/19_67 DAS (m)	Berry Blossom	84.472	AB	2.078	80.361	88.584
HGT_12/20/19_67 DAS (m)	Cherry Blossom x Trump	77.333	BC	2.078	73.222	81.445
HGT_12/20/19_67 DAS (m)	Cherry Wine	73.293	C	2.357	68.63	77.958
HGT_12/30/19_77 DAS (m)	Cherry Blossom	108.472	A	2.91	102.716	114.229
HGT_12/30/19_77 DAS (m)	Cherry Blossom (Tuan)	107.742	A	2.988	101.831	113.652
HGT_12/30/19_77 DAS (m)	Berry Blossom	104.611	AB	2.62	99.428	109.795
HGT_12/30/19_77 DAS (m)	Cherry Blossom x Trump	96.5	BC	2.62	91.316	101.684
HGT_12/30/19_77 DAS (m)	Cherry Wine	88.758	C	2.968	82.886	94.631
HGT_2/5/2020_114 DAS (m)	Cherry Blossom (Tuan)	113.877	A	3.191	107.564	120.19
HGT_2/5/2020_114 DAS (m)	Cherry Blossom	113.366	A	3.106	107.222	119.511
HGT_2/5/2020_114 DAS (m)	Berry Blossom	110.389	AB	2.789	104.872	115.906
HGT_2/5/2020_114 DAS (m)	Cherry Blossom x Trump	100.806	BC	2.789	95.288	106.323
HGT_2/5/2020_114 DAS (m)	Cherry Wine	91.638	C	3.17	85.367	97.909
Kola Density (g cm-1)	Cherry Blossom (Tuan)	0.292	A	0.014	0.265	0.319
Kola Density (g cm-1)	Cherry Blossom x Trump	0.268	AB	0.012	0.244	0.292
Kola Density (g cm-1)	Berry Blossom	0.242	ABC	0.012	0.219	0.266
Kola Density (g cm-1)	Cherry Blossom	0.238	BC	0.013	0.212	0.264
Kola Density (g cm-1)	Cherry Wine	0.209	C	0.014	0.183	0.236
Kola Length (cm)	Berry Blossom	13.056	A	0.344	12.375	13.736
Kola Length (cm)	Cherry Wine	13.054	A	0.388	12.286	13.822
Kola Length (cm)	Cherry Blossom	12.701	A	0.381	11.947	13.454
Kola Length (cm)	Cherry Blossom (Tuan)	12.29	A	0.391	11.518	13.063
Kola Length (cm)	Cherry Blossom x Trump	12.25	A	0.344	11.57	12.931
Kola Mass (g)	Cherry Blossom (Tuan)	3.528	A	0.17	3.192	3.865
Kola Mass (g)	Cherry Blossom x Trump	3.252	AB	0.149	2.957	3.547
Kola Mass (g)	Berry Blossom	3.098	AB	0.149	2.804	3.393
Kola Mass (g)	Cherry Blossom	2.963	AB	0.166	2.636	3.291
Kola Mass (g)	Cherry Wine	2.767	B	0.169	2.433	3.102
Max Stem Diameter (mm)	Cherry Blossom (Tuan)	12.109	A	0.452	11.215	13.003
Max Stem Diameter (mm)	Cherry Blossom	11.351	A	0.44	10.48	12.222
Max Stem Diameter (mm)	Berry Blossom	11.336	A	0.396	10.552	12.12
Max Stem Diameter (mm)	Cherry Blossom x Trump	10.442	A	0.403	9.645	11.239
Max Stem Diameter (mm)	Cherry Wine	10.4	A	0.449	9.512	11.288
Max.AGR (m d-1)	Cherry Blossom (Tuan)	2.396	A	0.081	2.235	2.557
Max.AGR (m d-1)	Cherry Blossom	2.374	AB	0.079	2.217	2.53
Max.AGR (m d-1)	Berry Blossom	2.292	ABC	0.071	2.152	2.433
Max.AGR (m d-1)	Cherry Blossom x Trump	2.095	BC	0.071	1.954	2.235
Max.AGR (m d-1)	Cherry Wine	2.026	C	0.081	1.866	2.186
Max.AGR.DAS (d)	Cherry Blossom (Tuan)	50.433	A	0.65	49.148	51.719
Max.AGR.DAS (d)	Cherry Wine	49.3	A	0.645	48.023	50.577
Max.AGR.DAS (d)	Cherry Blossom	48.672	A	0.633	47.42	49.924
Max.AGR.DAS (d)	Berry Blossom	48.389	A	0.57	47.262	49.516
Max.AGR.DAS (d)	Cherry Blossom x Trump	48.306	A	0.57	47.178	49.433
Percent Stem Weight	Berry Blossom	0.266	A	0.007	0.252	0.279
Percent Stem Weight	Cherry Blossom	0.264	A	0.007	0.25	0.279
Percent Stem Weight	Cherry Blossom (Tuan)	0.261	A	0.008	0.246	0.276
Percent Stem Weight	Cherry Wine	0.254	A	0.007	0.239	0.268
Percent Stem Weight	Cherry Blossom x Trump	0.251	A	0.007	0.238	0.264
SPAD_12/19/19	Cherry Blossom (Tuan)	49.237	A	0.808	47.638	50.836
SPAD_12/19/19	Cherry Blossom x Trump	48.739	AB	0.709	47.335	50.143
SPAD_12/19/19	Cherry Blossom	47.739	ABC	0.787	46.181	49.297
SPAD_12/19/19	Berry Blossom	46.322	BC	0.709	44.919	47.726
SPAD_12/19/19	Cherry Wine	45.226	C	0.803	43.638	46.815
Stem Mass (g)	Cherry Blossom (Tuan)	27.842	A	2.477	22.939	32.744
Stem Mass (g)	Berry Blossom	24.893	A	2.167	20.604	29.182
Stem Mass (g)	Cherry Blossom	23.656	AB	2.415	18.876	28.436
Stem Mass (g)	Cherry Blossom x Trump	21.726	AB	2.167	17.437	26.015
Stem Mass (g)	Cherry Wine	14.477	B	2.415	9.697	19.257
Tetrahydrocannabidivarin (%)	Berry Blossom	0	A	NA	NA	NA
Tetrahydrocannabidivarin (%)	Cherry Blossom	0	A	NA	NA	NA
Tetrahydrocannabidivarin (%)	Cherry Blossom (Tuan)	0	A	NA	NA	NA
Tetrahydrocannabidivarin (%)	Cherry Blossom x Trump	0	A	NA	NA	NA
Tetrahydrocannabidivarin (%)	Cherry Wine	0	A	NA	NA	NA
Tetrahydrocannabinolic Acid (%)	Cherry Blossom x Trump	0.405	A	0.021	0.365	0.446
Tetrahydrocannabinolic Acid (%)	Cherry Blossom	0.392	AB	0.023	0.346	0.437
Tetrahydrocannabinolic Acid (%)	Berry Blossom	0.343	ABC	0.021	0.302	0.384
Tetrahydrocannabinolic Acid (%)	Cherry Blossom (Tuan)	0.318	BC	0.024	0.271	0.365
Tetrahydrocannabinolic Acid (%)	Cherry Wine	0.287	C	0.023	0.24	0.333
THC Harvest (g plant-1)	Cherry Blossom x Trump	0.161	A	0.018	0.126	0.195
THC Harvest (g plant-1)	Cherry Blossom	0.154	A	0.019	0.116	0.193
THC Harvest (g plant-1)	Berry Blossom	0.154	A	0.018	0.119	0.188
THC Harvest (g plant-1)	Cherry Blossom (Tuan)	0.132	A	0.02	0.093	0.172
THC Harvest (g plant-1)	Cherry Wine	0.039	B	0.02	0	0.078
Total Biomass (g)	Cherry Blossom (Tuan)	116.318	A	9.422	97.678	134.957
Total Biomass (g)	Cherry Blossom	108.219	A	9.178	90.064	126.375
Total Biomass (g)	Berry Blossom	107.369	A	8.264	91.021	123.718
Total Biomass (g)	Cherry Blossom x Trump	96.189	AB	8.264	79.841	112.537
Total Biomass (g)	Cherry Wine	67.264	B	9.362	48.744	85.784
Total Potential CBD (%)	Cherry Blossom x Trump	8.194	A	0.316	7.57	8.819
Total Potential CBD (%)	Cherry Blossom	7.965	AB	0.351	7.27	8.66
Total Potential CBD (%)	Berry Blossom	7.156	ABC	0.316	6.532	7.78
Total Potential CBD (%)	Cherry Blossom (Tuan)	6.767	BC	0.361	6.053	7.482
Total Potential CBD (%)	Cherry Wine	6.059	C	0.359	5.349	6.768
Total Potential CBG (%)	Cherry Blossom	0.213	A	0.015	0.184	0.242
Total Potential CBG (%)	Cherry Blossom x Trump	0.207	A	0.013	0.181	0.233
Total Potential CBG (%)	Berry Blossom	0.168	AB	0.013	0.142	0.194
Total Potential CBG (%)	Cherry Blossom (Tuan)	0.145	B	0.015	0.115	0.175
Total Potential CBG (%)	Cherry Wine	0.086	C	0.015	0.057	0.115
Total Potential THC (%)	Cherry Blossom x Trump	0.418	A	0.02	0.378	0.458
Total Potential THC (%)	Cherry Blossom	0.384	AB	0.022	0.339	0.428
Total Potential THC (%)	Berry Blossom	0.333	BC	0.02	0.293	0.373
Total Potential THC (%)	Cherry Blossom (Tuan)	0.312	BC	0.023	0.266	0.358
Total Potential THC (%)	Cherry Wine	0.271	C	0.023	0.226	0.317
Weibull Asymptote (m)	Cherry Blossom (Tuan)	115.942	A	3.224	109.563	122.32
Weibull Asymptote (m)	Cherry Blossom	115.938	A	3.138	109.73	122.146
Weibull Asymptote (m)	Berry Blossom	112.134	AB	2.817	106.561	117.708
Weibull Asymptote (m)	Cherry Blossom x Trump	102.331	BC	2.817	96.757	107.904
Weibull Asymptote (m)	Cherry Wine	93.042	C	3.203	86.706	99.379
Weibull Growth Rate	Cherry Wine	3.155	A	0.083	2.991	3.318
Weibull Growth Rate	Cherry Blossom (Tuan)	3.032	A	0.083	2.867	3.196
Weibull Growth Rate	Berry Blossom	2.991	A	0.073	2.846	3.135
Weibull Growth Rate	Cherry Blossom	2.924	A	0.081	2.764	3.084
Weibull Growth Rate	Cherry Blossom x Trump	2.91	A	0.073	2.766	3.054
Weibull Inflection Point (d)	Cherry Blossom (Tuan)	58.578	A	0.655	57.283	59.872
Weibull Inflection Point (d)	Cherry Blossom	58.188	A	0.638	56.927	59.449
Weibull Inflection Point (d)	Berry Blossom	56.872	A	0.574	55.736	58.007
Weibull Inflection Point (d)	Cherry Blossom x Trump	56.592	A	0.574	55.457	57.728
Weibull Inflection Point (d)	Cherry Wine	56.39	A	0.65	55.104	57.676
