# Supplementary material for: Response of essential oil hemp (Cannabis sativa L.) growth, biomass, and cannabinoid profiles to varying fertigation rates
Source: PLoS One. 2021 Jul 29;16(7):e0252985. doi: 10.1371/journal.pone.0252985 (PMC8320997; doi:10.1371/journal.pone.0252985)
Supplement: S5 File — (XLSX) [file pone.0252985.s006.xlsx]

## Sheet: Sheet1
S5 File. BLUEs estimates for fertilizer rates.
Trait	Fertilizer Rate	Least Sq Mean	Letters	Std Error	Lower 95%	Upper 95%
8-Tetrahydrocannabinol (%)	0 ppm N	0	A	NA	NA	NA
8-Tetrahydrocannabinol (%)	50 ppm N	0	A	NA	NA	NA
8-Tetrahydrocannabinol (%)	150 ppm N	0	A	NA	NA	NA
8-Tetrahydrocannabinol (%)	300 ppm N	0	A	NA	NA	NA
8-Tetrahydrocannabinol (%)	450 ppm N	0	A	NA	NA	NA
8-Tetrahydrocannabinol (%)	600 ppm N	0	A	NA	NA	NA
90 Degree Stem Diameter (mm)	50 ppm N	13.335	A	0.474	12.367	14.303
90 Degree Stem Diameter (mm)	150 ppm N	12.344	A	0.513	11.306	13.383
90 Degree Stem Diameter (mm)	300 ppm N	12.167	A	0.471	11.204	13.129
90 Degree Stem Diameter (mm)	450 ppm N	11.505	AB	0.478	10.531	12.481
90 Degree Stem Diameter (mm)	600 ppm N	9.893	B	0.504	8.871	10.915
90 Degree Stem Diameter (mm)	0 ppm N	4.285	C	0.459	3.343	5.228
9-Tetrahydrocannabinol (%)	300 ppm N	0.051	A	0.007	0.037	0.065
9-Tetrahydrocannabinol (%)	600 ppm N	0.05	A	0.008	0.034	0.065
9-Tetrahydrocannabinol (%)	0 ppm N	0.043	AB	0.007	0.029	0.057
9-Tetrahydrocannabinol (%)	50 ppm N	0.037	AB	0.007	0.023	0.051
9-Tetrahydrocannabinol (%)	150 ppm N	0.031	AB	0.008	0.016	0.047
9-Tetrahydrocannabinol (%)	450 ppm N	0.017	B	0.007	0.002	0.031
Bucked Biomass (g)	50 ppm N	103.539	A	7.344	89.011	118.066
Bucked Biomass (g)	300 ppm N	87.848	A	7.411	73.187	102.51
Bucked Biomass (g)	150 ppm N	87.509	A	8.18	71.327	103.691
Bucked Biomass (g)	450 ppm N	77.438	A	7.545	62.513	92.364
Bucked Biomass (g)	600 ppm N	44.428	B	7.995	28.612	60.243
Bucked Biomass (g)	0 ppm N	2.313	C	7.206	-11.943	16.569
Cannabichromene (%)	300 ppm N	0.065	A	0.01	0.044	0.086
Cannabichromene (%)	0 ppm N	0.062	A	0.01	0.042	0.082
Cannabichromene (%)	50 ppm N	0.046	A	0.01	0.026	0.067
Cannabichromene (%)	600 ppm N	0.042	A	0.011	0.019	0.064
Cannabichromene (%)	450 ppm N	0.04	A	0.011	0.019	0.061
Cannabichromene (%)	150 ppm N	0.034	A	0.012	0.011	0.057
Cannabicyclol (%)	0 ppm N	0	A	NA	NA	NA
Cannabicyclol (%)	50 ppm N	0	A	NA	NA	NA
Cannabicyclol (%)	150 ppm N	0	A	NA	NA	NA
Cannabicyclol (%)	300 ppm N	0	A	NA	NA	NA
Cannabicyclol (%)	450 ppm N	0	A	NA	NA	NA
Cannabicyclol (%)	600 ppm N	0	A	NA	NA	NA
Cannabidiol (%)	0 ppm N	0.643	A	0.062	0.516	0.771
Cannabidiol (%)	300 ppm N	0.567	A	0.064	0.437	0.697
Cannabidiol (%)	600 ppm N	0.545	A	0.068	0.407	0.683
Cannabidiol (%)	50 ppm N	0.517	A	0.063	0.388	0.646
Cannabidiol (%)	150 ppm N	0.466	A	0.069	0.326	0.606
Cannabidiol (%)	450 ppm N	0.428	A	0.065	0.296	0.56
Cannabidiolic Acid (%)	50 ppm N	10.201	A	0.446	9.286	11.116
Cannabidiolic Acid (%)	150 ppm N	8.524	AB	0.486	7.539	9.51
Cannabidiolic Acid (%)	0 ppm N	7.553	BC	0.439	6.648	8.457
Cannabidiolic Acid (%)	300 ppm N	7.42	BC	0.449	6.498	8.341
Cannabidiolic Acid (%)	600 ppm N	6.44	C	0.478	5.468	7.412
Cannabidiolic Acid (%)	450 ppm N	5.695	C	0.455	4.764	6.627
Cannabidivarin (%)	0 ppm N	0	A	NA	NA	NA
Cannabidivarin (%)	50 ppm N	0	A	NA	NA	NA
Cannabidivarin (%)	150 ppm N	0	A	NA	NA	NA
Cannabidivarin (%)	300 ppm N	0	A	NA	NA	NA
Cannabidivarin (%)	450 ppm N	0	A	NA	NA	NA
Cannabidivarin (%)	600 ppm N	0	A	NA	NA	NA
Cannabigerol (%)	0 ppm N	0.029	A	0.004	0.022	0.037
Cannabigerol (%)	50 ppm N	0.009	B	0.004	0.002	0.017
Cannabigerol (%)	150 ppm N	0.009	B	0.004	0.001	0.018
Cannabigerol (%)	300 ppm N	0.004	B	0.004	-0.004	0.012
Cannabigerol (%)	600 ppm N	0.002	B	0.004	-0.007	0.01
Cannabigerol (%)	450 ppm N	0	B	0.004	-0.008	0.008
Cannabigerolic Acid (%)	0 ppm N	0.232	A	0.017	0.196	0.268
Cannabigerolic Acid (%)	50 ppm N	0.197	AB	0.018	0.161	0.233
Cannabigerolic Acid (%)	150 ppm N	0.184	AB	0.019	0.145	0.223
Cannabigerolic Acid (%)	300 ppm N	0.179	AB	0.018	0.143	0.215
Cannabigerolic Acid (%)	600 ppm N	0.146	B	0.019	0.108	0.184
Cannabigerolic Acid (%)	450 ppm N	0.123	B	0.018	0.086	0.159
Cannabinol (%)	0 ppm N	0	A	NA	NA	NA
Cannabinol (%)	50 ppm N	0	A	NA	NA	NA
Cannabinol (%)	150 ppm N	0	A	NA	NA	NA
Cannabinol (%)	300 ppm N	0	A	NA	NA	NA
Cannabinol (%)	450 ppm N	0	A	NA	NA	NA
Cannabinol (%)	600 ppm N	0	A	NA	NA	NA
CBD Harvest (g/plant)	50 ppm N	5.823	A	0.431	4.97	6.676
CBD Harvest (g/plant)	150 ppm N	3.675	B	0.48	2.725	4.625
CBD Harvest (g/plant)	300 ppm N	3.199	BC	0.435	2.338	4.059
CBD Harvest (g/plant)	450 ppm N	2.134	BC	0.443	1.258	3.01
CBD Harvest (g/plant)	600 ppm N	1.425	CD	0.469	0.497	2.354
CBD Harvest (g/plant)	0 ppm N	0.104	D	0.423	-0.733	0.941
CBG Harvest (g/plant)	50 ppm N	0.121	A	0.011	0.098	0.143
CBG Harvest (g/plant)	150 ppm N	0.083	AB	0.013	0.059	0.108
CBG Harvest (g/plant)	300 ppm N	0.083	AB	0.011	0.06	0.105
CBG Harvest (g/plant)	450 ppm N	0.044	BC	0.012	0.021	0.066
CBG Harvest (g/plant)	600 ppm N	0.031	C	0.012	0.007	0.055
CBG Harvest (g/plant)	0 ppm N	0.003	C	0.011	-0.018	0.025
Chaff Biomass (g)	50 ppm N	46.531	A	3.157	40.286	52.777
Chaff Biomass (g)	300 ppm N	43.762	A	3.186	37.458	50.065
Chaff Biomass (g)	150 ppm N	43.648	A	3.517	36.691	50.606
Chaff Biomass (g)	450 ppm N	38.932	A	3.244	32.515	45.349
Chaff Biomass (g)	600 ppm N	21.377	B	3.437	14.578	28.177
Chaff Biomass (g)	0 ppm N	0.931	C	3.098	-5.198	7.06
Chlorophyll (a+b)(nmol mL-1)	450 ppm N	723.142	A	29.42	662.916	783.369
Chlorophyll (a+b)(nmol mL-1)	50 ppm N	688.139	A	29.081	628.485	747.792
Chlorophyll (a+b)(nmol mL-1)	600 ppm N	668.087	A	30.283	606.354	729.821
Chlorophyll (a+b)(nmol mL-1)	300 ppm N	658.219	A	29.217	598.331	718.108
Chlorophyll (a+b)(nmol mL-1)	150 ppm N	603.731	A	30.545	541.555	665.908
Chlorophyll (a+b)(nmol mL-1)	0 ppm N	203.156	B	28.854	143.884	262.427
Chlorophyll a (nmol mL-1)	450 ppm N	599.417	A	24.253	549.763	649.071
Chlorophyll a (nmol mL-1)	50 ppm N	555.194	AB	23.976	506.009	604.38
Chlorophyll a (nmol mL-1)	600 ppm N	545.739	AB	24.959	494.852	596.626
Chlorophyll a (nmol mL-1)	300 ppm N	539.44	AB	24.087	490.063	588.818
Chlorophyll a (nmol mL-1)	150 ppm N	487.803	B	25.174	436.554	539.052
Chlorophyll a (nmol mL-1)	0 ppm N	187.538	C	23.79	138.664	236.411
Chlorophyll b (nmol mL-1)	50 ppm N	132.926	A	5.387	121.877	143.974
Chlorophyll b (nmol mL-1)	450 ppm N	123.694	A	5.456	112.528	134.86
Chlorophyll b (nmol mL-1)	600 ppm N	122.234	A	5.63	110.762	133.706
Chlorophyll b (nmol mL-1)	300 ppm N	118.779	A	5.414	107.683	129.875
Chlorophyll b (nmol mL-1)	150 ppm N	115.894	A	5.684	104.331	127.457
Chlorophyll b (nmol mL-1)	0 ppm N	15.624	B	5.34	4.654	26.594
D1.Half.Max (d)	50 ppm N	30.827	A	0.751	29.34	32.313
D1.Half.Max (d)	150 ppm N	30.343	A	0.837	28.688	31.999
D1.Half.Max (d)	300 ppm N	29.633	A	0.758	28.133	31.134
D1.Half.Max (d)	450 ppm N	28.62	A	0.772	27.093	30.147
D1.Half.Max (d)	600 ppm N	25.1	B	0.818	23.482	26.718
D1.Half.Max (d)	0 ppm N	11.24	C	0.737	9.781	12.699
D2.Half.Max (d)	50 ppm N	77.507	A	0.926	75.676	79.338
D2.Half.Max (d)	150 ppm N	76.73	A	1.031	74.69	78.77
D2.Half.Max (d)	300 ppm N	75.35	A	0.934	73.502	77.198
D2.Half.Max (d)	600 ppm N	74.707	A	1.008	72.713	76.7
D2.Half.Max (d)	450 ppm N	74.637	A	0.951	72.755	76.518
D2.Half.Max (d)	0 ppm N	63.267	B	0.908	61.47	65.064
Flower Biomass (g)	50 ppm N	57.007	A	4.475	48.154	65.861
Flower Biomass (g)	300 ppm N	44.087	A	4.517	35.152	53.022	0.226639
Flower Biomass (g)	150 ppm N	43.861	A	4.985	33.999	53.722	0.230603
Flower Biomass (g)	450 ppm N	38.507	AB	4.598	29.411	47.603	0.324522
Flower Biomass (g)	600 ppm N	23.05	B	4.872	13.412	32.689	0.595664
Flower Biomass (g)	0 ppm N	1.382	C	4.392	-7.305	10.07
FWR Harvest Index	0 ppm N	0.444	A	0.016	0.412	0.477
FWR Harvest Index	50 ppm N	0.38	AB	0.017	0.344	0.415
FWR Harvest Index	600 ppm N	0.377	AB	0.017	0.342	0.412
FWR Harvest Index	150 ppm N	0.369	B	0.018	0.333	0.405
FWR Harvest Index	450 ppm N	0.357	B	0.017	0.323	0.39
FWR Harvest Index	300 ppm N	0.335	B	0.016	0.302	0.369
FWR:Chaff	0 ppm N	2.206	A	0.166	1.866	2.546
FWR:Chaff	50 ppm N	1.125	B	0.181	0.759	1.49
FWR:Chaff	600 ppm N	1.098	B	0.181	0.731	1.464
FWR:Chaff	150 ppm N	1.017	B	0.185	0.643	1.39
FWR:Chaff	450 ppm N	0.975	B	0.171	0.627	1.323
FWR:Chaff	300 ppm N	0.865	B	0.168	0.522	1.207
Half.Max.AGR (m d-1)	50 ppm N	1.42	A	0.043	1.332	1.509
Half.Max.AGR (m d-1)	150 ppm N	1.325	AB	0.047	1.229	1.422
Half.Max.AGR (m d-1)	300 ppm N	1.295	AB	0.043	1.206	1.384
Half.Max.AGR (m d-1)	450 ppm N	1.226	B	0.044	1.136	1.316
Half.Max.AGR (m d-1)	600 ppm N	0.995	C	0.047	0.901	1.09
Half.Max.AGR (m d-1)	0 ppm N	0.447	D	0.042	0.36	0.534
Half.Max.Duration (d)	0 ppm N	52.027	A	1.247	49.561	54.493
Half.Max.Duration (d)	600 ppm N	49.607	AB	1.383	46.871	52.343
Half.Max.Duration (d)	50 ppm N	46.68	B	1.27	44.167	49.193
Half.Max.Duration (d)	150 ppm N	46.387	B	1.415	43.587	49.186
Half.Max.Duration (d)	450 ppm N	46.017	B	1.305	43.435	48.599
Half.Max.Duration (d)	300 ppm N	45.717	B	1.282	43.18	48.253
Harvest Index	300 ppm N	0.751	A	0.008	0.737	0.766
Harvest Index	450 ppm N	0.751	A	0.008	0.736	0.767
Harvest Index	600 ppm N	0.75	A	0.008	0.734	0.766
Harvest Index	150 ppm N	0.749	A	0.008	0.733	0.766
Harvest Index	50 ppm N	0.74	A	0.008	0.724	0.757
Harvest Index	0 ppm N	0.704	B	0.007	0.689	0.718
HGT_1/21/20_99 DAS (m)	50 ppm N	134.587	A	3.142	128.372	140.801
HGT_1/21/20_99 DAS (m)	150 ppm N	124.733	AB	3.499	117.811	131.656
HGT_1/21/20_99 DAS (m)	300 ppm N	120.467	B	3.171	114.195	126.739
HGT_1/21/20_99 DAS (m)	450 ppm N	113.873	B	3.228	107.488	120.258
HGT_1/21/20_99 DAS (m)	600 ppm N	99.227	C	3.42	92.461	105.993
HGT_1/21/20_99 DAS (m)	0 ppm N	44.9	D	3.083	38.801	50.999
HGT_11/14/2019_31 DAS (m)	50 ppm N	19.019	A	0.441	18.147	19.891
HGT_11/14/2019_31 DAS (m)	300 ppm N	18.25	A	0.445	17.37	19.13
HGT_11/14/2019_31 DAS (m)	150 ppm N	18.147	A	0.491	17.175	19.118
HGT_11/14/2019_31 DAS (m)	600 ppm N	18.11	A	0.48	17.161	19.06
HGT_11/14/2019_31 DAS (m)	450 ppm N	18.06	A	0.453	17.164	18.956
HGT_11/14/2019_31 DAS (m)	0 ppm N	17.267	A	0.433	16.411	18.123
HGT_11/19/2019_36 DAS (m)	50 ppm N	27.293	A	0.596	26.073	28.514
HGT_11/19/2019_36 DAS (m)	300 ppm N	26.281	A	0.601	25.05	27.512
HGT_11/19/2019_36 DAS (m)	450 ppm N	26.091	A	0.612	24.843	27.34
HGT_11/19/2019_36 DAS (m)	600 ppm N	26.031	A	0.648	24.717	27.346
HGT_11/19/2019_36 DAS (m)	150 ppm N	25.06	A	0.662	23.721	26.399
HGT_11/19/2019_36 DAS (m)	0 ppm N	21.753	B	0.585	20.551	22.955
HGT_12/05/2019_52 DAS (m)	50 ppm N	53.4	A	1.408	50.521	56.279
HGT_12/05/2019_52 DAS (m)	150 ppm N	52.35	A	1.522	49.269	55.431
HGT_12/05/2019_52 DAS (m)	300 ppm N	51.185	A	1.418	48.288	54.082
HGT_12/05/2019_52 DAS (m)	450 ppm N	51.104	A	1.435	48.179	54.03
HGT_12/05/2019_52 DAS (m)	600 ppm N	47.286	A	1.5	44.243	50.328
HGT_12/05/2019_52 DAS (m)	0 ppm N	28.755	B	1.39	25.908	31.602
HGT_12/20/19_67 DAS (m)	50 ppm N	99.751	A	2.644	94.315	105.186
HGT_12/20/19_67 DAS (m)	300 ppm N	94.688	A	2.665	89.215	100.16
HGT_12/20/19_67 DAS (m)	150 ppm N	94.033	A	2.883	88.18	99.885
HGT_12/20/19_67 DAS (m)	450 ppm N	90.484	AB	2.701	84.951	96.017
HGT_12/20/19_67 DAS (m)	600 ppm N	78.742	B	2.836	72.969	84.515
HGT_12/20/19_67 DAS (m)	0 ppm N	37.404	C	2.665	31.931	42.876
HGT_12/30/19_77 DAS (m)	50 ppm N	126.48	A	2.983	120.579	132.381
HGT_12/30/19_77 DAS (m)	150 ppm N	118.51	AB	3.323	111.937	125.083
HGT_12/30/19_77 DAS (m)	300 ppm N	114.9	AB	3.011	108.944	120.856
HGT_12/30/19_77 DAS (m)	450 ppm N	109.77	B	3.065	103.707	115.833
HGT_12/30/19_77 DAS (m)	600 ppm N	95.187	C	3.248	88.762	101.611
HGT_12/30/19_77 DAS (m)	0 ppm N	42.453	D	2.927	36.663	48.244
HGT_2/5/2020_114 DAS (m)	50 ppm N	134.285	A	3.266	127.577	140.992
HGT_2/5/2020_114 DAS (m)	150 ppm N	124.604	AB	3.622	117.269	131.939
HGT_2/5/2020_114 DAS (m)	300 ppm N	119.925	B	3.296	113.162	126.687
HGT_2/5/2020_114 DAS (m)	450 ppm N	114.097	B	3.351	107.241	120.952
HGT_2/5/2020_114 DAS (m)	600 ppm N	99.035	C	3.547	91.826	106.244
HGT_2/5/2020_114 DAS (m)	0 ppm N	44.145	D	3.207	37.537	50.753
Kola Density (g cm-1)	150 ppm N	0.297	A	0.015	0.267	0.327
Kola Density (g cm-1)	450 ppm N	0.283	A	0.014	0.256	0.311
Kola Density (g cm-1)	300 ppm N	0.28	A	0.014	0.253	0.307
Kola Density (g cm-1)	50 ppm N	0.277	A	0.014	0.25	0.304
Kola Density (g cm-1)	600 ppm N	0.25	A	0.015	0.221	0.28
Kola Density (g cm-1)	0 ppm N	0.113	B	0.013	0.086	0.139
Kola Length (cm)	600 ppm N	13.915	A	0.508	12.881	14.949
Kola Length (cm)	300 ppm N	13.161	A	0.484	12.171	14.151
Kola Length (cm)	150 ppm N	12.28	A	0.515	11.235	13.325
Kola Length (cm)	0 ppm N	12.279	A	0.475	11.304	13.255
Kola Length (cm)	450 ppm N	12.203	A	0.489	11.204	13.202
Kola Length (cm)	50 ppm N	12.182	A	0.481	11.197	13.167
Kola Mass (g)	150 ppm N	3.625	A	0.204	3.211	4.038
Kola Mass (g)	300 ppm N	3.598	A	0.189	3.213	3.984
Kola Mass (g)	450 ppm N	3.474	A	0.191	3.084	3.864
Kola Mass (g)	600 ppm N	3.381	A	0.201	2.973	3.788
Kola Mass (g)	50 ppm N	3.271	A	0.187	2.888	3.654
Kola Mass (g)	0 ppm N	1.383	B	0.184	1.005	1.761
Max Stem Diameter (mm)	50 ppm N	14.253	A	0.46	13.344	15.163
Max Stem Diameter (mm)	150 ppm N	12.846	AB	0.503	11.852	13.84
Max Stem Diameter (mm)	300 ppm N	12.77	AB	0.455	11.869	13.671
Max Stem Diameter (mm)	450 ppm N	12.131	BC	0.464	11.214	13.048
Max Stem Diameter (mm)	600 ppm N	10.331	C	0.491	9.359	11.303
Max Stem Diameter (mm)	0 ppm N	4.433	D	0.443	3.557	5.309
Max.AGR (m d-1)	50 ppm N	2.841	A	0.086	2.664	3.018
Max.AGR (m d-1)	150 ppm N	2.651	AB	0.095	2.458	2.843
Max.AGR (m d-1)	300 ppm N	2.59	AB	0.087	2.412	2.769
Max.AGR (m d-1)	450 ppm N	2.452	B	0.088	2.271	2.632
Max.AGR (m d-1)	600 ppm N	1.991	C	0.093	1.802	2.18
Max.AGR (m d-1)	0 ppm N	0.894	D	0.085	0.719	1.069
Max.AGR.DAS (d)	50 ppm N	54.333	A	0.649	53.05	55.617
Max.AGR.DAS (d)	150 ppm N	53.843	AB	0.723	52.414	55.273
Max.AGR.DAS (d)	300 ppm N	52.583	AB	0.655	51.288	53.878
Max.AGR.DAS (d)	450 ppm N	51.607	BC	0.666	50.288	52.925
Max.AGR.DAS (d)	600 ppm N	49.347	C	0.706	47.95	50.744
Max.AGR.DAS (d)	0 ppm N	32.407	D	0.637	31.147	33.666
Percent Stem Weight	0 ppm N	0.296	A	0.007	0.282	0.311
Percent Stem Weight	50 ppm N	0.26	B	0.008	0.244	0.276
Percent Stem Weight	150 ppm N	0.251	B	0.008	0.234	0.267
Percent Stem Weight	600 ppm N	0.25	B	0.008	0.234	0.266
Percent Stem Weight	450 ppm N	0.249	B	0.008	0.234	0.264
Percent Stem Weight	300 ppm N	0.249	B	0.008	0.234	0.264
SPAD_12/19/19	450 ppm N	53.808	A	0.961	51.847	55.77	1.8543
SPAD_12/19/19	300 ppm N	53.366	A	0.95	51.423	55.308	1.83907
SPAD_12/19/19	600 ppm N	51.333	A	1.005	49.293	53.373	1.76901
SPAD_12/19/19	150 ppm N	50.756	A	1.02	48.69	52.821	1.74912
SPAD_12/19/19	50 ppm N	46.436	B	0.943	44.505	48.366	1.60025
SPAD_12/19/19	0 ppm N	29.018	C	0.931	27.109	30.928
Stem Mass (g)	50 ppm N	37.106	A	2.643	31.877	42.335
Stem Mass (g)	150 ppm N	28.901	AB	2.704	23.551	34.251
Stem Mass (g)	300 ppm N	27.072	AB	2.45	22.224	31.919
Stem Mass (g)	450 ppm N	26.075	B	2.494	21.14	31.01
Stem Mass (g)	600 ppm N	14.959	C	2.643	9.73	20.188
Stem Mass (g)	0 ppm N	1.001	D	2.382	-3.713	5.714
Tetrahydrocannabidivarin (%)	0 ppm N	0	A	NA	NA	NA
Tetrahydrocannabidivarin (%)	50 ppm N	0	A	NA	NA	NA
Tetrahydrocannabidivarin (%)	150 ppm N	0	A	NA	NA	NA
Tetrahydrocannabidivarin (%)	300 ppm N	0	A	NA	NA	NA
Tetrahydrocannabidivarin (%)	450 ppm N	0	A	NA	NA	NA
Tetrahydrocannabidivarin (%)	600 ppm N	0	A	NA	NA	NA
Tetrahydrocannabinolic Acid (%)	50 ppm N	0.449	A	0.025	0.398	0.501
Tetrahydrocannabinolic Acid (%)	150 ppm N	0.405	AB	0.028	0.349	0.461
Tetrahydrocannabinolic Acid (%)	0 ppm N	0.362	ABC	0.025	0.312	0.413
Tetrahydrocannabinolic Acid (%)	300 ppm N	0.34	BC	0.025	0.288	0.392
Tetrahydrocannabinolic Acid (%)	600 ppm N	0.269	C	0.027	0.214	0.324
Tetrahydrocannabinolic Acid (%)	450 ppm N	0.269	C	0.026	0.216	0.321
THC Harvest (g plant-1)	50 ppm N	0.255	A	0.02	0.215	0.294
THC Harvest (g plant-1)	150 ppm N	0.182	AB	0.022	0.138	0.226
THC Harvest (g plant-1)	300 ppm N	0.16	B	0.02	0.12	0.2
THC Harvest (g plant-1)	450 ppm N	0.101	BC	0.02	0.06	0.141
THC Harvest (g plant-1)	600 ppm N	0.065	CD	0.022	0.022	0.108
THC Harvest (g plant-1)	0 ppm N	0.005	D	0.02	-0.034	0.044
Total Biomass (g)	50 ppm N	148.587	A	9.408	129.976	167.199
Total Biomass (g)	150 ppm N	125.058	A	10.479	104.328	145.789	0.158352
Total Biomass (g)	300 ppm N	124.487	A	9.495	105.704	143.269	0.162195
Total Biomass (g)	450 ppm N	112.247	A	9.666	93.126	131.369	0.244571
Total Biomass (g)	600 ppm N	69.857	B	10.242	49.595	90.118	0.529858
Total Biomass (g)	0 ppm N	14.195	C	9.232	-4.069	32.458
Total Potential CBD (% dry mass)	50 ppm N	9.473	A	0.375	8.7	10.245	0.162251
Total Potential CBD (% dry mass)	150 ppm N	7.936	AB	0.415	7.094	8.778
Total Potential CBD (% dry mass)	0 ppm N	7.268	B	0.369	6.506	8.03
Total Potential CBD (% dry mass)	300 ppm N	7.067	BC	0.379	6.288	7.845
Total Potential CBD (% dry mass)	600 ppm N	6.207	BC	0.407	5.379	7.035
Total Potential CBD (% dry mass)	450 ppm N	5.419	C	0.385	4.63	6.208
Total Potential CBG (% dry mass)	0 ppm N	0.232	A	0.015	0.201	0.263
Total Potential CBG (% dry mass)	50 ppm N	0.182	AB	0.015	0.151	0.214	0.0659341
Total Potential CBG (% dry mass)	150 ppm N	0.17	ABC	0.017	0.136	0.204
Total Potential CBG (% dry mass)	300 ppm N	0.16	BC	0.015	0.129	0.192
Total Potential CBG (% dry mass)	600 ppm N	0.13	BC	0.017	0.096	0.164
Total Potential CBG (% dry mass)	450 ppm N	0.107	C	0.016	0.076	0.14
Total Potential THC (% dry mass)	50 ppm N	0.431	A	0.023	0.386	0.477	0.104408
Total Potential THC (% dry mass)	150 ppm N	0.386	AB	0.026	0.335	0.437
Total Potential THC (% dry mass)	0 ppm N	0.357	AB	0.023	0.312	0.401
Total Potential THC (% dry mass)	300 ppm N	0.348	AB	0.023	0.302	0.394
Total Potential THC (% dry mass)	600 ppm N	0.286	BC	0.025	0.237	0.336
Total Potential THC (% dry mass)	450 ppm N	0.252	C	0.024	0.206	0.299
Weibull Asymptote (m)	50 ppm N	136.541	A	3.234	129.9	143.182
Weibull Asymptote (m)	150 ppm N	126.696	AB	3.602	119.405	133.988
Weibull Asymptote (m)	300 ppm N	121.99	B	3.265	115.292	128.688
Weibull Asymptote (m)	450 ppm N	115.694	B	3.323	108.899	122.489
Weibull Asymptote (m)	600 ppm N	100.857	C	3.524	93.698	108.017
Weibull Asymptote (m)	0 ppm N	45.487	D	3.173	38.949	52.025
Weibull Growth Rate	50 ppm N	3.268	A	0.083	3.103	3.432
Weibull Growth Rate	150 ppm N	3.263	A	0.093	3.08	3.446
Weibull Growth Rate	300 ppm N	3.225	A	0.084	3.06	3.391
Weibull Growth Rate	450 ppm N	3.163	AB	0.085	2.995	3.332
Weibull Growth Rate	600 ppm N	2.855	B	0.09	2.676	3.034
Weibull Growth Rate	0 ppm N	2.239	C	0.081	2.077	2.4
Weibull Inflection Point (d)	50 ppm N	60.972	A	0.654	59.68	62.265
Weibull Inflection Point (d)	150 ppm N	60.426	AB	0.728	58.986	61.866
Weibull Inflection Point (d)	300 ppm N	59.182	AB	0.66	57.877	60.486
Weibull Inflection Point (d)	450 ppm N	58.43	AB	0.671	57.102	59.759
Weibull Inflection Point (d)	600 ppm N	57.608	B	0.711	56.201	59.016
Weibull Inflection Point (d)	0 ppm N	47.325	C	0.641	46.057	48.594
